# Supplementary material for: Complex Minigene Library Vaccination for Discovery of Pre-Erythrocytic Plasmodium T Cell Antigens
Source: PLoS One. 2016 Apr 12;11(4):e0153449. doi: 10.1371/journal.pone.0153449 (PMC4829254; doi:10.1371/journal.pone.0153449)
Supplement: S1 Table — Microsoft Excel formatted spreadsheet with two worksheets (Vaccine 1 and Vaccine 2) listing the Vaccine (column A), gene ID (column B), product description (column C), minigene name (column D), vaccine-specific pool number (column E), minigene sequence (column F), encoded peptide (column G), common and pool-specific primers (columns H-I) and percentage coverage for each protein in the final error-corrected library (column J). (XLSX) [file pone.0153449.s001.xlsx]

## Sheet: Vaccine 1
Vaccine	Gene ID	Product Description	Minigene name	Screening pool	Minigene sequence	Encoded peptide	Common Primer	Pool Specific primer	Percentage of native protein contained in dial-out library
1	PY00088	hypothetical protein	PY00088_1	1	GTTGCAAGGAAGCTCTTGATGAAAGATGAAGATCAGAAAATAGATTGCCAGTTTGCTAAACTTTTTGGCTGTTTTTTTTTTTGATGTCAGCAGCAGAATGTACAGATAAAAAAAAAACATCCCCATTTGTCCTGGGATTCAACGTGATCT	MGMFFFYLYILLLTSKKKTAKKFSKLAIYFLIFIFHQELPCN	GTTGCAAGGAAGCTCTTGATG	AGATCACGTTGAATCCCAGG	0.87
1	PY00088	hypothetical protein	PY00088_3	1	GTTGCAAGGAAGCTCTTGATGATTATTTGCGCGGTTTCCATAAAATCCACAGTTGTTTTCGCACAAAATAGACGGTGGGATAGCATACAACCACATACAGATACAGCTATACAGCAATGCCCCCATTTGTCCTGGGATTCAACGTGATCT	MGALLYSCICMWLYAIPPSILCENNCGFYGNRANNHQELPCN	GTTGCAAGGAAGCTCTTGATG	AGATCACGTTGAATCCCAGG	0.87
1	PY00088	hypothetical protein	PY00088_5	1	GTTGCAAGGAAGCTCTTGATGTTTATTGTAGTTATGCATTGTATCGGACATACTTTTATCCTTGATTTTTTCGATGTTAGACATTTCTTTTTTTTGTTTTTCCAGAAATTCGCGATAACACCCCATTTGTCCTGGGATTCAACGTGATCT	MGCYREFLEKQKKEMSNIEKIKDKSMSDTMHNYNKHQELPCN	GTTGCAAGGAAGCTCTTGATG	AGATCACGTTGAATCCCAGG	0.87
1	PY00088	hypothetical protein	PY00088_7	1	GTTGCAAGGAAGCTCTTGATGATACAAATAGATTTTGTCTTCCAGATTGATATTGCTATTTTTTTGGTCACTAACTTCATTTTTTTCATCCTTATCTTTTCCTTTTACATAATGTGGATCCCCCATTTGTCCTGGGATTCAACGTGATCT	MGDPHYVKGKDKDEKNEVSDQKNSNINLEDKIYLYHQELPCN	GTTGCAAGGAAGCTCTTGATG	AGATCACGTTGAATCCCAGG	0.87
1	PY00204	hypothetical protein	PY00204_1	1	GTTGCAAGGAAGCTCTTGATGCTTTGGATCGTTTGTCTCATCAACTGATGATGCCTTACATTCAAAAATACCGCAAATCAGCAGGATGATAAAAAAGAGAGAAACGTATGTGGTTTTCATCCCCATTTGTGTCTCCAACAACCGTTTGGT	MGMKTTYVSLFFIILLICGIFECKASSVDETNDPKHQELPCN	GTTGCAAGGAAGCTCTTGATG	ACCAAACGGTTGTTGGAGAC	1
1	PY00204	hypothetical protein	PY00204_10	1	GTTGCAAGGAAGCTCTTGATGATCGCTCAGTTCATCGTGATAAACGATATTGTCATTGATTTCTTCCTTCTGATCATCTGTAAACAGTTTCTCATATTCGTCATGAGTATCTGGTGCCATCCCCATTTGTCCTTGAATCTGTGCTGCTGA	MGMAPDTHDEYEKLFTDDQKEEINDNIVYHDELSDHQELPCN	GTTGCAAGGAAGCTCTTGATG	TCAGCAGCACAGATTCAAGG	1
1	PY00204	hypothetical protein	PY00204_11	1	GTTGCAAGGAAGCTCTTGATGGTATGGGTCAAATGGTTTATCATTCATACTATAAATTTTATGTCCTTCACCCATCAGATCGCTCAGTTCATCGTGATAAACGATATTGTCATTGATTTCCCCCATTTGTGTCTCCAACAACCGTTTGGT	MGEINDNIVYHDELSDLMGEGHKIYSMNDKPFDPYHQELPCN	GTTGCAAGGAAGCTCTTGATG	ACCAAACGGTTGTTGGAGAC	1
1	PY00204	hypothetical protein	PY00204_12	1	GTTGCAAGGAAGCTCTTGATGGATGTATGGGTCAAATGGTTTATCATTCATACTATAAATTTTATGTCCTTCACCCATCAGATCGCTCAGTTCATCGTGATAAACGATATTGTCATTGATCCCCATTTGTCCTTGAATCTGTGCTGCTGA	MGINDNIVYHDELSDLMGEGHKIYSMNDKPFDPYIHQELPCN	GTTGCAAGGAAGCTCTTGATG	TCAGCAGCACAGATTCAAGG	1
1	PY00204	hypothetical protein	PY00204_2	1	GTTGCAAGGAAGCTCTTGATGGTTGCGTTTATTCTTAAAGATACTATTGATTTTGTCTGTCAGTTTAACATTATTAGGCTTTGGATCGTTTGTCTCATCAACTGATGATGCCTTACATTCCCCCATTTGTCCTTGAATCTGTGCTGCTGA	MGECKASSVDETNDPKPNNVKLTDKINSIFKNKRNHQELPCN	GTTGCAAGGAAGCTCTTGATG	TCAGCAGCACAGATTCAAGG	1
1	PY00204	hypothetical protein	PY00204_3	1	GTTGCAAGGAAGCTCTTGATGCAGCGCAATGGCGATTGTTGATCCTGCAATAGAAGCGGCGATAGCTGCGATCTTTCCGTTGCGTTTATTCTTAAAGATACTATTGATTTTGTCTGTCAGCCCCATTTGTGTCTCCAACAACCGTTTGGT	MGLTDKINSIFKNKRNGKIAAIAASIAGSTIAIALHQELPCN	GTTGCAAGGAAGCTCTTGATG	ACCAAACGGTTGTTGGAGAC	1
1	PY00204	hypothetical protein	PY00204_4	2	GTTGCAAGGAAGCTCTTGATGAATACGTTTGCGAATTCCAAATTTTTCGCGGACTTCAGGGTGCATACAAGCAAGTGCCAGCGCAATGGCGATTGTTGATCCTGCAATAGAAGCGGCGATCCCCATTTGTCCTTGAATCTGTGCTGCTGA	MGIAASIAGSTIAIALALACMHPEVREKFGIRKRIHQELPCN	GTTGCAAGGAAGCTCTTGATG	TCAGCAGCACAGATTCAAGG	1
1	PY00204	hypothetical protein	PY00204_5	2	GTTGCAAGGAAGCTCTTGATGTTCGACTGGGCTGATCAGTGAGATATCTTGAGGGGTATTTACATCATCAAAATTTTTAATACGTTTGCGAATTCCAAATTTTTCGCGGACTTCAGGGTGCCCCATTTGTGTCTCCAACAACCGTTTGGT	MGHPEVREKFGIRKRIKNFDDVNTPQDISLISPVEHQELPCN	GTTGCAAGGAAGCTCTTGATG	ACCAAACGGTTGTTGGAGAC	1
1	PY00204	hypothetical protein	PY00204_6	2	GTTGCAAGGAAGCTCTTGATGGGAAATTTCTGGATATTGTTCTTGGTAATCTTCTGGGTAATATTCTTGGTATGGATTTTCGACTGGGCTGATCAGTGAGATATCTTGAGGGGTATTTACCCCCATTTGTCCTTGAATCTGTGCTGCTGA	MGVNTPQDISLISPVENPYQEYYPEDYQEQYPEISHQELPCN	GTTGCAAGGAAGCTCTTGATG	TCAGCAGCACAGATTCAAGG	1
1	PY00204	hypothetical protein	PY00204_7	2	GTTGCAAGGAAGCTCTTGATGCTGTTCCAGAAAGCGTTTTGTATAATGCTTTTGAGGTTGTTCGATATATTGGTCTGAGGAAATTTCTGGATATTGTTCTTGGTAATCTTCTGGGTAATACCCCATTTGTGTCTCCAACAACCGTTTGGT	MGYYPEDYQEQYPEISSDQYIEQPQKHYTKRFLEQHQELPCN	GTTGCAAGGAAGCTCTTGATG	ACCAAACGGTTGTTGGAGAC	1
1	PY00204	hypothetical protein	PY00204_8	2	GTTGCAAGGAAGCTCTTGATGTTTTTCTTCAGTGGGGCTATAACTATATGTATGATCGTTTTGTACTGAGTTTGTGTACTGTTCCAGAAAGCGTTTTGTATAATGCTTTTGAGGTTGTTCCCCCATTTGTCCTTGAATCTGTGCTGCTGA	MGEQPQKHYTKRFLEQYTNSVQNDHTYSYSPTEEKHQELPCN	GTTGCAAGGAAGCTCTTGATG	TCAGCAGCACAGATTCAAGG	1
1	PY00204	hypothetical protein	PY00204_9	2	GTTGCAAGGAAGCTCTTGATGTGTAAACAGTTTCTCATATTCGTCATGAGTATCTGGTGCCATATAATATGTGTTGTATTTTTCTTCAGTGGGGCTATAACTATATGTATGATCGTTTTGCCCCATTTGTGTCTCCAACAACCGTTTGGT	MGQNDHTYSYSPTEEKYNTYYMAPDTHDEYEKLFTHQELPCN	GTTGCAAGGAAGCTCTTGATG	ACCAAACGGTTGTTGGAGAC	1
1	PY00278	93 kDa protein	PY00278_1	2	GTTGCAAGGAAGCTCTTGATGTTCAATATCTGAATTATCCTCAGCTGCAAGGCCTTTATTGCCCATACATACAGATGAGATCAGAAGAGAAAAAATGATTTTAATATATCCTTTACTCATCCCCATTTGTTCAGGGTCACACGCAACTAG	MGMSKGYIKIIFSLLISSVCMGNKGLAAEDNSDIEHQELPCN	GTTGCAAGGAAGCTCTTGATG	CTAGTTGCGTGTGACCCTGA	1
1	PY00278	93 kDa protein	PY00278_10	2	GTTGCAAGGAAGCTCTTGATGGTCATTGATGTCAGATGAAGTATAGACAATGATAGTTGTGTCGTCTGATACTTGAACTTTTTTGGCCAGAGCATAGTAATATCCATGGAAGCTGATAGCCCCCATTTGTCCAGATCTACCGACCTCAGG	MGAISFHGYYYALAKKVQVSDDTTIIVYTSSDINDHQELPCN	GTTGCAAGGAAGCTCTTGATG	CCTGAGGTCGGTAGATCTGG	1
1	PY00278	93 kDa protein	PY00278_11	2	GTTGCAAGGAAGCTCTTGATGCAGGTTTGCACTTTCCACAATAGTGTTTGTATATTTGCGTTTATCGACCTTGTTGTAGTCATTGATGTCAGATGAAGTATAGACAATGATAGTTGTGTCCCCCATTTGTTCAGGGTCACACGCAACTAG	MGDTTIIVYTSSDINDYNKVDKRKYTNTIVESANLHQELPCN	GTTGCAAGGAAGCTCTTGATG	CTAGTTGCGTGTGACCCTGA	1
1	PY00278	93 kDa protein	PY00278_12	2	GTTGCAAGGAAGCTCTTGATGCATTTTTTTCAATTCACCATTGATAATATCCTTTTCTGAATAAATGCGTGGTTTGAACAGGTTTGCACTTTCCACAATAGTGTTTGTATATTTGCGTTTCCCCATTTGTCCAGATCTACCGACCTCAGG	MGKRKYTNTIVESANLFKPRIYSEKDIINGELKKMHQELPCN	GTTGCAAGGAAGCTCTTGATG	CCTGAGGTCGGTAGATCTGG	1
1	PY00278	93 kDa protein	PY00278_13	3	GTTGCAAGGAAGCTCTTGATGGGTAATATCAACAAAATCTGGTTTTTTTTTAATGATAAATCCAGACAGGTTAACAAACATTTTTTTCAATTCACCATTGATAATATCCTTTTCTGAATACCCCATTTGTTCAGGGTCACACGCAACTAG	MGYSEKDIINGELKKMFVNLSGFIIKKKPDFVDITHQELPCN	GTTGCAAGGAAGCTCTTGATG	CTAGTTGCGTGTGACCCTGA	1
1	PY00278	93 kDa protein	PY00278_14	3	GTTGCAAGGAAGCTCTTGATGGATTTCAGTCAGCAGATTTCCAATAATAGGGGTATTAATAGTAATAGAATCGATATAGGTAATATCAACAAAATCTGGTTTTTTTTTAATGATAAATCCCCCCATTTGTCCAGATCTACCGACCTCAGG	MGGFIIKKKPDFVDITYIDSITINTPIIGNLLTEIHQELPCN	GTTGCAAGGAAGCTCTTGATG	CCTGAGGTCGGTAGATCTGG	1
1	PY00278	93 kDa protein	PY00278_15	3	GTTGCAAGGAAGCTCTTGATGTTCCTTGGAAATGATGGCACTCAAGCGCATAATATTTTGTACTTGTGCTGAGTGAATGATTTCAGTCAGCAGATTTCCAATAATAGGGGTATTAATAGTCCCCATTTGTTCAGGGTCACACGCAACTAG	MGTINTPIIGNLLTEIIHSAQVQNIMRLSAIISKEHQELPCN	GTTGCAAGGAAGCTCTTGATG	CTAGTTGCGTGTGACCCTGA	1
1	PY00278	93 kDa protein	PY00278_2	3	GTTGCAAGGAAGCTCTTGATGATATTCATTGGGAAAAGTAGAGCGGATGGTAGGTGAGCGAGCAAAGCGGCGCAGAGTTTCAATATCTGAATTATCCTCAGCTGCAAGGCCTTTATTGCCCCCCATTTGTCCAGATCTACCGACCTCAGG	MGGNKGLAAEDNSDIETLRRFARSPTIRSTFPNEYHQELPCN	GTTGCAAGGAAGCTCTTGATG	CCTGAGGTCGGTAGATCTGG	1
1	PY00278	93 kDa protein	PY00278_3	3	GTTGCAAGGAAGCTCTTGATGAATTTCTTTAGGGCCAATAGAGATGTTGAAAGGGGCTTTCTCACTTGTTCCTTCTGGATATTCATTGGGAAAAGTAGAGCGGATGGTAGGTGAGCGAGCCCCCATTTGTTCAGGGTCACACGCAACTAG	MGARSPTIRSTFPNEYPEGTSEKAPFNISIGPKEIHQELPCN	GTTGCAAGGAAGCTCTTGATG	CTAGTTGCGTGTGACCCTGA	1
1	PY00278	93 kDa protein	PY00278_4	3	GTTGCAAGGAAGCTCTTGATGTACAGCATGTTGTTGCAGCAGCAGTTCGGCTTCATCCATAAGTTGTTCTGCGATTTTAATTTCTTTAGGGCCAATAGAGATGTTGAAAGGGGCTTTCTCCCCCATTTGTCCAGATCTACCGACCTCAGG	MGEKAPFNISIGPKEIKIAEQLMDEAELLLQQHAVHQELPCN	GTTGCAAGGAAGCTCTTGATG	CCTGAGGTCGGTAGATCTGG	1
1	PY00278	93 kDa protein	PY00278_5	3	GTTGCAAGGAAGCTCTTGATGCTTATAATGTTCAATTGAATCCTCGTGTTTATTATACAGTTTGTAACCATTCTTATTTACAGCATGTTGTTGCAGCAGCAGTTCGGCTTCATCCATAAGCCCCATTTGTTCAGGGTCACACGCAACTAG	MGLMDEAELLLQQHAVNKNGYKLYNKHEDSIEHYKHQELPCN	GTTGCAAGGAAGCTCTTGATG	CTAGTTGCGTGTGACCCTGA	1
1	PY00278	93 kDa protein	PY00278_6	3	GTTGCAAGGAAGCTCTTGATGCTTATCGGGATTTTTGATTTTATGATTAAATTTATAAATGATGGTATCTTTATCTTTCTTATAATGTTCAATTGAATCCTCGTGTTTATTATACAGTTTCCCCATTTGTCCAGATCTACCGACCTCAGG	MGKLYNKHEDSIEHYKKDKDTIIYKFNHKIKNPDKHQELPCN	GTTGCAAGGAAGCTCTTGATG	CCTGAGGTCGGTAGATCTGG	1
1	PY00278	93 kDa protein	PY00278_7	3	GTTGCAAGGAAGCTCTTGATGGCGATCACCAAAATATTTGATATTTGGATTCCACAGCACGTCGATGATATCATCATACTTATCGGGATTTTTGATTTTATGATTAAATTTATAAATGATCCCCATTTGTTCAGGGTCACACGCAACTAG	MGIIYKFNHKIKNPDKYDDIIDVLWNPNIKYFGDRHQELPCN	GTTGCAAGGAAGCTCTTGATG	CTAGTTGCGTGTGACCCTGA	1
1	PY00278	93 kDa protein	PY00278_8	3	GTTGCAAGGAAGCTCTTGATGGTGAAGGATCATCATCAGATTTGGAGAGTATTGACATACAATTTTTTCTTTAATCATGCGATCACCAAAATATTTGATATTTGGATTCCACAGCACGTCCCCCATTTGTCCAGATCTACCGACCTCAGG	MGDVLWNPNIKYFGDRMIKEKIVCQYSPNLMMILHHQELPCN	GTTGCAAGGAAGCTCTTGATG	CCTGAGGTCGGTAGATCTGG	1
1	PY00278	93 kDa protein	PY00278_9	4	GTTGCAAGGAAGCTCTTGATGTTTTTTGGCCAGAGCATAGTAATATCCATGGAAGCTGATAGCATCATTTTTGTAACGGTGAAGGATCATCATCAGATTTGGAGAGTATTGACATACAATCCCCATTTGTTCAGGGTCACACGCAACTAG	MGIVCQYSPNLMMILHRYKNDAISFHGYYYALAKKHQELPCN	GTTGCAAGGAAGCTCTTGATG	CTAGTTGCGTGTGACCCTGA	1
1	PY00286	hypothetical protein	PY00286_1	4	GTTGCAAGGAAGCTCTTGATGGCAGATAGATGATGTCCATGTTTGCAGACAAAAAAGGGTGATAGGGATCAGATGAAAGGAATATGACAAATAAAAGATCCCCATTTGTGACAGTGAAGCGCGATGTTA	MGIFYLSYSFHLIPITLFCLQTWTSSICHQELPCN	GTTGCAAGGAAGCTCTTGATG	TAACATCGCGCTTCACTGTC	1
1	PY00293	Papain family cysteine protease, putative	PY00293_1	4	GTTGCAAGGAAGCTCTTGATGAGTACCTTCGGAAGGCGGTGATTCAATTACTTCATTGCTGATAGCATTGTTACACAGCAGAAGGCAGATGATAAATACAATTGATGAGAGACGTGCCATCCCCATGCGGGTAGAGCTATCGTGTC	MGMARLSSIVFIICLLLCNNAISNEVIESPPSEGTHQELPCN	GTTGCAAGGAAGCTCTTGATG	GACACGATAGCTCTACCCGC	0.99
1	PY00293	Papain family cysteine protease, putative	PY00293_10	4	GTTGCAAGGAAGCTCTTGATGTGGATCGTCACCTGCTTTCTCTTTTGGAGTTGTTGGTTCAGGTTCTTTTGGGGTAGTTGGTTCAGGTTCTTTTGGGGTAGTTGGTGCGGGTTCTTTTGGCCCCATGGGAGGAACGTTTACGTGAA	MGPKEPAPTTPKEPEPTTPKEPEPTTPKEKAGDDPHQELPCN	GTTGCAAGGAAGCTCTTGATG	TTCACGTAAACGTTCCTCCC	0.99
1	PY00293	Papain family cysteine protease, putative	PY00293_11	4	GTTGCAAGGAAGCTCTTGATGCAGTTCTTTTTTTTCTACGGTTTTTGATGCTGAACCCTCTGGTGATACTTGTTTTTCTGGATCGTCACCTGCTTTCTCTTTTGGAGTTGTTGGTTCAGGCCCCATGCGGGTAGAGCTATCGTGTC	MGPEPTTPKEKAGDDPEKQVSPEGSASKTVEKKELHQELPCN	GTTGCAAGGAAGCTCTTGATG	GACACGATAGCTCTACCCGC	0.99
1	PY00293	Papain family cysteine protease, putative	PY00293_12	4	GTTGCAAGGAAGCTCTTGATGTTTTTGGGGTGATCCTGGATCTTCTGATGATGATGGCAGTGAATCTCCTGATGATGACAGTTCTTTTTTTTCTACGGTTTTTGATGCTGAACCCTCTGGCCCCATGGGAGGAACGTTTACGTGAA	MGPEGSASKTVEKKELSSSGDSLPSSSEDPGSPQKHQELPCN	GTTGCAAGGAAGCTCTTGATG	TTCACGTAAACGTTCCTCCC	0.99
1	PY00293	Papain family cysteine protease, putative	PY00293_13	4	GTTGCAAGGAAGCTCTTGATGGGGCAGTGATTCTTCTTTTTTTGGCGGTGATGGTGGATCTTCTTCGCCTGCGGGTTTTTTTTGGGGTGATCCTGGATCTTCTGATGATGATGGCAGTGACCCCATGCGGGTAGAGCTATCGTGTC	MGSLPSSSEDPGSPQKKPAGEEDPPSPPKKEESLPHQELPCN	GTTGCAAGGAAGCTCTTGATG	GACACGATAGCTCTACCCGC	0.99
1	PY00293	Papain family cysteine protease, putative	PY00293_14	4	GTTGCAAGGAAGCTCTTGATGAACTTTGAGACTTTCAGGTGCAGCCGGTTTTGCAGGGGGTGCTTCTGGTTTTTTTGCGGGCAGTGATTCTTCTTTTTTTGGCGGTGATGGTGGATCTTCCCCCATGGGAGGAACGTTTACGTGAA	MGEDPPSPPKKEESLPAKKPEAPPAKPAAPESLKVHQELPCN	GTTGCAAGGAAGCTCTTGATG	TTCACGTAAACGTTCCTCCC	0.99
1	PY00293	Papain family cysteine protease, putative	PY00293_15	4	GTTGCAAGGAAGCTCTTGATGCTTAGGGCGTTTGCCTTGACCTTGTTTTTGTGCATTGGGGTCCAGTCCCGCTTGTGAAACTTTGAGACTTTCAGGTGCAGCCGGTTTTGCAGGGGGTGCCCCCATGCGGGTAGAGCTATCGTGTC	MGAPPAKPAAPESLKVSQAGLDPNAQKQGQGKRPKHQELPCN	GTTGCAAGGAAGCTCTTGATG	GACACGATAGCTCTACCCGC	0.99
1	PY00293	Papain family cysteine protease, putative	PY00293_16	4	GTTGCAAGGAAGCTCTTGATGTTCCATATCTGTGATGTCGTTGACTTGTGGTACTTGGACTTGAGGTGGCAGAGCGCGCTTAGGGCGTTTGCCTTGACCTTGTTTTTGTGCATTGGGGTCCCCCATGGGAGGAACGTTTACGTGAA	MGDPNAQKQGQGKRPKRALPPQVQVPQVNDITDMEHQELPCN	GTTGCAAGGAAGCTCTTGATG	TTCACGTAAACGTTCCTCCC	0.99
1	PY00293	Papain family cysteine protease, putative	PY00293_17	5	GTTGCAAGGAAGCTCTTGATGATATACACCACACAGACCGATAACTTTTACTCCATCATAATTTTTCAACAGATATGATTCCATATCTGTGATGTCGTTGACTTGTGGTACTTGGACTTGCCCCATGCGGGTAGAGCTATCGTGTC	MGQVQVPQVNDITDMESYLLKNYDGVKVIGLCGVYHQELPCN	GTTGCAAGGAAGCTCTTGATG	GACACGATAGCTCTACCCGC	0.99
1	PY00293	Papain family cysteine protease, putative	PY00293_18	5	GTTGCAAGGAAGCTCTTGATGAATGCTAAATTTTGTCAGACCATACAGCAGCAGATGTGGTGAAAATTGAACGCGGAAATATACACCACACAGACCGATAACTTTTACTCCATCATAATTCCCCATGGGAGGAACGTTTACGTGAA	MGNYDGVKVIGLCGVYFRVQFSPHLLLYGLTKFSIHQELPCN	GTTGCAAGGAAGCTCTTGATG	TTCACGTAAACGTTCCTCCC	0.99
1	PY00293	Papain family cysteine protease, putative	PY00293_19	5	GTTGCAAGGAAGCTCTTGATGAGGATGTTGATGTTCGAAATCGATGCGGACGCGTTCGAAAAATGGTTCGATTTGAATAATGCTAAATTTTGTCAGACCATACAGCAGCAGATGTGGTGACCCCATGCGGGTAGAGCTATCGTGTC	MGSPHLLLYGLTKFSIIQIEPFFERVRIDFEHQHPHQELPCN	GTTGCAAGGAAGCTCTTGATG	GACACGATAGCTCTACCCGC	0.99
1	PY00293	Papain family cysteine protease, putative	PY00293_2	5	GTTGCAAGGAAGCTCTTGATGACCAGTATCACCATCGGCACCGCTACCGCTACCCCCACCGCCACCACCACCTGCCAGAGTACCTTCGGAAGGCGGTGATTCAATTACTTCATTGCTGATCCCCATGGGAGGAACGTTTACGTGAA	MGISNEVIESPPSEGTLAGGGGGGGSGSGADGDTGHQELPCN	GTTGCAAGGAAGCTCTTGATG	TTCACGTAAACGTTCCTCCC	0.99
1	PY00293	Papain family cysteine protease, putative	PY00293_20	5	GTTGCAAGGAAGCTCTTGATGATCTTTGATATAAGAAATAAATGCGAAAGCTTTTCCTGGTGCACATTTATTTTTGATAGGATGTTGATGTTCGAAATCGATGCGGACGCGTTCGAAAAACCCCATGGGAGGAACGTTTACGTGAA	MGFFERVRIDFEHQHPIKNKCAPGKAFAFISYIKDHQELPCN	GTTGCAAGGAAGCTCTTGATG	TTCACGTAAACGTTCCTCCC	0.99
1	PY00293	Papain family cysteine protease, putative	PY00293_21	5	GTTGCAAGGAAGCTCTTGATGATTTGCAAACAGATCAGATGGTGGTGTAAATACTTTCCATTTAAGTGTAAGGATATTATCTTTGATATAAGAAATAAATGCGAAAGCTTTTCCTGGTGCCCCCATGCGGGTAGAGCTATCGTGTC	MGAPGKAFAFISYIKDNILTLKWKVFTPPSDLFANHQELPCN	GTTGCAAGGAAGCTCTTGATG	GACACGATAGCTCTACCCGC	0.99
1	PY00293	Papain family cysteine protease, putative	PY00293_22	5	GTTGCAAGGAAGCTCTTGATGGTCTTCTGTAATTGGCTCTTCAGGAACAGTGGAAAGGATTTTTTCTTTAACTACTTCATTTGCAAACAGATCAGATGGTGGTGTAAATACTTTCCATTTCCCCATGGGAGGAACGTTTACGTGAA	MGKWKVFTPPSDLFANEVVKEKILSTVPEEPITEDHQELPCN	GTTGCAAGGAAGCTCTTGATG	TTCACGTAAACGTTCCTCCC	0.99
1	PY00293	Papain family cysteine protease, putative	PY00293_23	5	GTTGCAAGGAAGCTCTTGATGTGGACGTTCCAGTGGTGGCAAGCGGTATTTGCGTACATCTACCAGTACAGGTGATTCGTCTTCTGTAATTGGCTCTTCAGGAACAGTGGAAAGGATTTTCCCCATGCGGGTAGAGCTATCGTGTC	MGKILSTVPEEPITEDESPVLVDVRKYRLPPLERPHQELPCN	GTTGCAAGGAAGCTCTTGATG	GACACGATAGCTCTACCCGC	0.99
1	PY00293	Papain family cysteine protease, putative	PY00293_24	5	GTTGCAAGGAAGCTCTTGATGTTTTGTTTCGAGCAGTCCTTGTTTTGTGTTTGCCTTATAAACTTGGATGGAGGTAAATGGACGTTCCAGTGGTGGCAAGCGGTATTTGCGTACATCTACCCCCATGGGAGGAACGTTTACGTGAA	MGVDVRKYRLPPLERPFTSIQVYKANTKQGLLETKHQELPCN	GTTGCAAGGAAGCTCTTGATG	TTCACGTAAACGTTCCTCCC	0.99
1	PY00293	Papain family cysteine protease, putative	PY00293_25	5	GTTGCAAGGAAGCTCTTGATGGCAATCCATTGAGATTTTAGAACATTTTTCTGGAATAGCATTTTTCAGGATATAATTTTTTGTTTCGAGCAGTCCTTGTTTTGTGTTTGCCTTATAAACCCCCATGCGGGTAGAGCTATCGTGTC	MGVYKANTKQGLLETKNYILKNAIPEKCSKISMDCHQELPCN	GTTGCAAGGAAGCTCTTGATG	GACACGATAGCTCTACCCGC	0.99
1	PY00293	Papain family cysteine protease, putative	PY00293_26	6	GTTGCAAGGAAGCTCTTGATGTTGTACCAGCAGTGTACATTTAAAGCAGTTTTCGATATTTACATTTCCATTCAGAAAGCAATCCATTGAGATTTTAGAACATTTTTCTGGAATAGCATTCCCCATGGGAGGAACGTTTACGTGAA	MGNAIPEKCSKISMDCFLNGNVNIENCFKCTLLVQHQELPCN	GTTGCAAGGAAGCTCTTGATG	TTCACGTAAACGTTCCTCCC	0.99
1	PY00293	Papain family cysteine protease, putative	PY00293_27	6	GTTGCAAGGAAGCTCTTGATGATTATTTTTCATATCAGATGGCAGATATTGAAAACATTCATCTGTTGGTTTAGCATTTTGTACCAGCAGTGTACATTTAAAGCAGTTTTCGATATTTACCCCCATGCGGGTAGAGCTATCGTGTC	MGVNIENCFKCTLLVQNAKPTDECFQYLPSDMKNNHQELPCN	GTTGCAAGGAAGCTCTTGATG	GACACGATAGCTCTACCCGC	0.99
1	PY00293	Papain family cysteine protease, putative	PY00293_28	6	GTTGCAAGGAAGCTCTTGATGCAGATCATTTTCTTTAGTATCTTCATCACTTTGACCACTGATTTTGATTTGATCCAGATTATTTTTCATATCAGATGGCAGATATTGAAAACATTCATCCCCCATGGGAGGAACGTTTACGTGAA	MGDECFQYLPSDMKNNLDQIKISGQSDEDTKENDLHQELPCN	GTTGCAAGGAAGCTCTTGATG	TTCACGTAAACGTTCCTCCC	0.99
1	PY00293	Papain family cysteine protease, putative	PY00293_29	6	GTTGCAAGGAAGCTCTTGATGTTTTGTTTTTTTATCAACTTTATAAAAGCTATTCAGCAGGATTTCAATTGATTCGATCAGATCATTTTCTTTAGTATCTTCATCACTTTGACCACTGATCCCCATGCGGGTAGAGCTATCGTGTC	MGISGQSDEDTKENDLIESIEILLNSFYKVDKKTKHQELPCN	GTTGCAAGGAAGCTCTTGATG	GACACGATAGCTCTACCCGC	0.99
1	PY00293	Papain family cysteine protease, putative	PY00293_3	6	GTTGCAAGGAAGCTCTTGATGTTCACCTTTACCTTCACCTTTACCGTCACCTTTTCCATCTTGTGAATCGGTACCGCCACCAGTATCACCATCGGCACCGCTACCGCTACCCCCACCGCCCCCCATGCGGGTAGAGCTATCGTGTC	MGGGGGSGSGADGDTGGGTDSQDGKGDGKGEGKGEHQELPCN	GTTGCAAGGAAGCTCTTGATG	GACACGATAGCTCTACCCGC	0.99
1	PY00293	Papain family cysteine protease, putative	PY00293_31	6	GTTGCAAGGAAGCTCTTGATGTTCAGCATTTTCCAATGTTTTTTTTGTATCCAGTTCTTTCAGCAGTTTACAATAATTAAACAGTTCGGTGCGAAGAACATCATCAAAATCATCCATTGTCCCCATGCGGGTAGAGCTATCGTGTC	MGTMDDFDDVLRTELFNYCKLLKELDTKKTLENAEHQELPCN	GTTGCAAGGAAGCTCTTGATG	GACACGATAGCTCTACCCGC	0.99
1	PY00293	Papain family cysteine protease, putative	PY00293_32	6	GTTGCAAGGAAGCTCTTGATGTTCATTTGTTTTCAGAAGGCGCAGCATATTATTAAAGATATCGATTTCATTACCCAGTTCAGCATTTTCCAATGTTTTTTTTGTATCCAGTTCTTTCAGCCCCATGGGAGGAACGTTTACGTGAA	MGLKELDTKKTLENAELGNEIDIFNNMLRLLKTNEHQELPCN	GTTGCAAGGAAGCTCTTGATG	TTCACGTAAACGTTCCTCCC	0.99
1	PY00293	Papain family cysteine protease, putative	PY00293_33	6	GTTGCAAGGAAGCTCTTGATGTTTAAGACAGATAGCAGTATTGCGCAATTTTTTATACAGATTAAGTTTAGTTTCTCCTTCATTTGTTTTCAGAAGGCGCAGCATATTATTAAAGATATCCCCCATGCGGGTAGAGCTATCGTGTC	MGDIFNNMLRLLKTNEGETKLNLYKKLRNTAICLKHQELPCN	GTTGCAAGGAAGCTCTTGATG	GACACGATAGCTCTACCCGC	0.99
1	PY00293	Papain family cysteine protease, putative	PY00293_34	6	GTTGCAAGGAAGCTCTTGATGAGTCAGTTCTTCAGGCAGGATCAGACCGCGTTTTTTTTCAGCCCATGTATTTACATCTTTAAGACAGATAGCAGTATTGCGCAATTTTTTATACAGATTCCCCATGGGAGGAACGTTTACGTGAA	MGNLYKKLRNTAICLKDVNTWAEKKRGLILPEELTHQELPCN	GTTGCAAGGAAGCTCTTGATG	TTCACGTAAACGTTCCTCCC	0.99
1	PY00293	Papain family cysteine protease, putative	PY00293_35	6	GTTGCAAGGAAGCTCTTGATGATCATCTGGATCTTCATCATTAGGTTCTTCATTTTGTCCTTCTGTCATTTGATCTTGAGTCAGTTCTTCAGGCAGGATCAGACCGCGTTTTTTTTCAGCCCCCATGCGGGTAGAGCTATCGTGTC	MGAEKKRGLILPEELTQDQMTEGQNEEPNDEDPDDHQELPCN	GTTGCAAGGAAGCTCTTGATG	GACACGATAGCTCTACCCGC	0.99
1	PY00293	Papain family cysteine protease, putative	PY00293_36	7	GTTGCAAGGAAGCTCTTGATGTTTATCAACAATATTTTCATCTTGATTATCATCAAACAGTTCCAGAAGATCTACGCGATCATCTGGATCTTCATCATTAGGTTCTTCATTTTGTCCTTCCCCCATGGGAGGAACGTTTACGTGAA	MGEGQNEEPNDEDPDDRVDLLELFDDNQDENIVDKHQELPCN	GTTGCAAGGAAGCTCTTGATG	TTCACGTAAACGTTCCTCCC	0.99
1	PY00293	Papain family cysteine protease, putative	PY00293_37	7	GTTGCAAGGAAGCTCTTGATGATATGGGCTTTTCAGTTTAGCATATTTAATAGCCATTGACATATCAATGATACCATCTTTATCAACAATATTTTCATCTTGATTATCATCAAACAGTTCCCCCATGCGGGTAGAGCTATCGTGTC	MGELFDDNQDENIVDKDGIIDMSMAIKYAKLKSPYHQELPCN	GTTGCAAGGAAGCTCTTGATG	GACACGATAGCTCTACCCGC	0.99
1	PY00293	Papain family cysteine protease, putative	PY00293_38	7	GTTGCAAGGAAGCTCTTGATGAGTCTTATCTTGCCAGCGATCACAATATTCATAATTACAATATTTACTACTAGTAAAATATGGGCTTTTCAGTTTAGCATATTTAATAGCCATTGACATCCCCATGGGAGGAACGTTTACGTGAA	MGMSMAIKYAKLKSPYFTSSKYCNYEYCDRWQDKTHQELPCN	GTTGCAAGGAAGCTCTTGATG	TTCACGTAAACGTTCCTCCC	0.99
1	PY00293	Papain family cysteine protease, putative	PY00293_39	7	GTTGCAAGGAAGCTCTTGATGCAGCCAACACAGAGAACAATTTCCTTGTTCTTCTACATCGATATTAGAGATACAACTAGTCTTATCTTGCCAGCGATCACAATATTCATAATTACAATACCCCATGCGGGTAGAGCTATCGTGTC	MGYCNYEYCDRWQDKTSCISNIDVEEQGNCSLCWLHQELPCN	GTTGCAAGGAAGCTCTTGATG	GACACGATAGCTCTACCCGC	0.99
1	PY00293	Papain family cysteine protease, putative	PY00293_4	7	GTTGCAAGGAAGCTCTTGATGATCAGTTTGACTACCTTCATTATTTTTACCTTTATCACCAACAGTTTCACCTTTACCTTCACCTTTACCTTCACCTTTACCGTCACCTTTTCCATCTTGCCCCATGGGAGGAACGTTTACGTGAA	MGQDGKGDGKGEGKGEGKGETVGDKGKNNEGSQTDHQELPCN	GTTGCAAGGAAGCTCTTGATG	TTCACGTAAACGTTCCTCCC	0.99
1	PY00293	Papain family cysteine protease, putative	PY00293_40	7	GTTGCAAGGAAGCTCTTGATGATTATGACCATATCCGCGCATACAGCGAATAGTTTCGATATGCAGCTTAGATGCAAACAGCCAACACAGAGAACAATTTCCTTGTTCTTCTACATCGATCCCCATGGGAGGAACGTTTACGTGAA	MGIDVEEQGNCSLCWLFASKLHIETIRCMRGYGHNHQELPCN	GTTGCAAGGAAGCTCTTGATG	TTCACGTAAACGTTCCTCCC	0.99
1	PY00293	Papain family cysteine protease, putative	PY00293_41	7	GTTGCAAGGAAGCTCTTGATGACAAACTTCTTCTCCTGTGCGTTCTGAACAATTGGCTACATAAAGTGCTGAAGCGCGATTATGACCATATCCGCGCATACAGCGAATAGTTTCGATATGCCCCATGTAATCTATGCCCGTTAGCAAGCT	MGHIETIRCMRGYGHNRASALYVANCSERTGEEVCHQELPCN	GTTGCAAGGAAGCTCTTGATG	AGCTTGCTAACGGGCATAGA	0.99
1	PY00293	Papain family cysteine protease, putative	PY00293_42	7	GTTGCAAGGAAGCTCTTGATGCAAAAATTTATTTTTTTCCAGAATTTTCAGAAATTCCAGTGGATTTGAACCATCATTACAAACTTCTTCTCCTGTGCGTTCTGAACAATTGGCTACATACCCCATGTAACTTTTTCTCGGCGCTCTAGA	MGYVANCSERTGEEVCNDGSNPLEFLKILEKNKFLHQELPCN	GTTGCAAGGAAGCTCTTGATG	TCTAGAGCGCCGAGAAAAAG	0.99
1	PY00293	Papain family cysteine protease, putative	PY00293_43	7	GTTGCAAGGAAGCTCTTGATGATTTGGGCATGTACCTGATACATTTTTCCACAGATATGGATAATTAGATTCCAGAGGCAAAAATTTATTTTTTTCCAGAATTTTCAGAAATTCCAGTGGCCCCATGTAATCTATGCCCGTTAGCAAGCT	MGPLEFLKILEKNKFLPLESNYPYLWKNVSGTCPNHQELPCN	GTTGCAAGGAAGCTCTTGATG	AGCTTGCTAACGGGCATAGA	0.99
1	PY00293	Papain family cysteine protease, putative	PY00293_44	7	GTTGCAAGGAAGCTCTTGATGCATATTATTATACAGCAGTTTGGTATTACCCCACAGGTTTGTCCAATCATTTTGTGGATTTGGGCATGTACCTGATACATTTTTCCACAGATATGGATACCCCATGTAACTTTTTCTCGGCGCTCTAGA	MGYPYLWKNVSGTCPNPQNDWTNLWGNTKLLYNNMHQELPCN	GTTGCAAGGAAGCTCTTGATG	TCTAGAGCGCCGAGAAAAAG	0.99
1	PY00293	Papain family cysteine protease, putative	PY00293_45	8	GTTGCAAGGAAGCTCTTGATGAGCAAAAAAACGACTATTATATACGATATATCCGCGATGTTTAATAAATTGTCCATACATATTATTATACAGCAGTTTGGTATTACCCCACAGGTTTGTCCCCATGTAATCTATGCCCGTTAGCAAGCT	MGTNLWGNTKLLYNNMYGQFIKHRGYIVYNSRFFAHQELPCN	GTTGCAAGGAAGCTCTTGATG	AGCTTGCTAACGGGCATAGA	0.99
1	PY00293	Papain family cysteine protease, putative	PY00293_47	8	GTTGCAAGGAAGCTCTTGATGATAGCGACCATTAAAATCATAATCAATAACACCTTGAGTTTTAATATAAGCGATAACAGATCCTTTATTGCGGATTTCGCGTTTTACGATATCAATAAACCCCATGTAATCTATGCCCGTTAGCAAGCT	MGFIDIVKREIRNKGSVIAYIKTQGVIDYDFNGRYHQELPCN	GTTGCAAGGAAGCTCTTGATG	AGCTTGCTAACGGGCATAGA	0.99
1	PY00293	Papain family cysteine protease, putative	PY00293_48	8	GTTGCAAGGAAGCTCTTGATGATATCCAATAATATTTACAGCATGATCAGGATGGCTATGACCACAAATATTACTGATATAGCGACCATTAAAATCATAATCAATAACACCTTGAGTTTTCCCCATGTAACTTTTTCTCGGCGCTCTAGA	MGKTQGVIDYDFNGRYISNICGHSHPDHAVNIIGYHQELPCN	GTTGCAAGGAAGCTCTTGATG	TCTAGAGCGCCGAGAAAAAG	0.99
1	PY00293	Papain family cysteine protease, putative	PY00293_49	8	GTTGCAAGGAAGCTCTTGATGACTATTGCGGATCAGCCAATAAGAGCGCTTTTCTCCATTATCACTGATATAATTACCATATCCAATAATATTTACAGCATGATCAGGATGGCTATGACCCCCCATGTAATCTATGCCCGTTAGCAAGCT	MGGHSHPDHAVNIIGYGNYISDNGEKRSYWLIRNSHQELPCN	GTTGCAAGGAAGCTCTTGATG	AGCTTGCTAACGGGCATAGA	0.99
1	PY00293	Papain family cysteine protease, putative	PY00293_5	8	GTTGCAAGGAAGCTCTTGATGTTTATTACCTGATGAGCCAGAATCTTGGTCACTTCCAGGATTTGTCTGCAGCTCTTGATCAGTTTGACTACCTTCATTATTTTTACCTTTATCACCAACCCCCATGCGGGTAGAGCTATCGTGTC	MGVGDKGKNNEGSQTDQELQTNPGSDQDSGSSGNKHQELPCN	GTTGCAAGGAAGCTCTTGATG	GACACGATAGCTCTACCCGC	0.99
1	PY00293	Papain family cysteine protease, putative	PY00293_50	8	GTTGCAAGGAAGCTCTTGATGATCTGGACCCAGAACATCAACTTTGAAATTACCTTCATGACCCCAATAATAACCCCAACTATTGCGGATCAGCCAATAAGAGCGCTTTTCTCCATTATCCCCCATGTAACTTTTTCTCGGCGCTCTAGA	MGDNGEKRSYWLIRNSWGYYWGHEGNFKVDVLGPDHQELPCN	GTTGCAAGGAAGCTCTTGATG	TCTAGAGCGCCGAGAAAAAG	0.99
1	PY00293	Papain family cysteine protease, putative	PY00293_51	8	GTTGCAAGGAAGCTCTTGATGTGGTTCCATATCAATTTTAAATACAATAGCAGTGTGAATAACATTATGTACACAATTATCTGGACCCAGAACATCAACTTTGAAATTACCTTCATGACCCCCCATGTAATCTATGCCCGTTAGCAAGCT	MGGHEGNFKVDVLGPDNCVHNVIHTAIVFKIDMEPHQELPCN	GTTGCAAGGAAGCTCTTGATG	AGCTTGCTAACGGGCATAGA	0.99
1	PY00293	Papain family cysteine protease, putative	PY00293_52	8	GTTGCAAGGAAGCTCTTGATGGAAGTATGATTTGTCACTTTCATCAACCAGTTGATCATCATTTTTAGAAGCATTATCTGGTTCCATATCAATTTTAAATACAATAGCAGTGTGAATAACCCCCATGTAACTTTTTCTCGGCGCTCTAGA	MGVIHTAIVFKIDMEPDNASKNDDQLVDESDKSYFHQELPCN	GTTGCAAGGAAGCTCTTGATG	TCTAGAGCGCCGAGAAAAAG	0.99
1	PY00293	Papain family cysteine protease, putative	PY00293_53	8	GTTGCAAGGAAGCTCTTGATGATACCCTTCGAAGTTGTTGTAATAAAGACTGTGGTAAAAATTTGAACTGAGTTGTGGGAAGTATGATTTGTCACTTTCATCAACCAGTTGATCATCATTCCCCATGTAATCTATGCCCGTTAGCAAGCT	MGNDDQLVDESDKSYFPQLSSNFYHSLYYNNFEGYHQELPCN	GTTGCAAGGAAGCTCTTGATG	AGCTTGCTAACGGGCATAGA	0.99
1	PY00293	Papain family cysteine protease, putative	PY00293_54	8	GTTGCAAGGAAGCTCTTGATGGCCACTTACATCTACCTTGTCATAATTTTGGTCATTTTCGTCGTCATTCTTAGCTTCATACCCTTCGAAGTTGTTGTAATAAAGACTGTGGTAAAAATTCCCCATGTAACTTTTTCTCGGCGCTCTAGA	MGNFYHSLYYNNFEGYEAKNDDENDQNYDKVDVSGHQELPCN	GTTGCAAGGAAGCTCTTGATG	TCTAGAGCGCCGAGAAAAAG	0.99
1	PY00293	Papain family cysteine protease, putative	PY00293_55	9	GTTGCAAGGAAGCTCTTGATGTGTTTTTTGTGGATCAGTTTGTCCATTTTTCAGATCAGTTTGATTACCTTCAGATTGGCCACTTACATCTACCTTGTCATAATTTTGGTCATTTTCGTCCCCCATGTAATCTATGCCCGTTAGCAAGCT	MGDENDQNYDKVDVSGQSEGNQTDLKNGQTDPQKTHQELPCN	GTTGCAAGGAAGCTCTTGATG	AGCTTGCTAACGGGCATAGA	0.99
1	PY00293	Papain family cysteine protease, putative	PY00293_56	9	GTTGCAAGGAAGCTCTTGATGTGTTCCTGGATTTTCTGTTGGAGATGCTCCAGGTTGAGTTACGGTGCGATCAGTTTGTGTTTTTTGTGGATCAGTTTGTCCATTTTTCAGATCAGTTTGCCCCATGTAACTTTTTCTCGGCGCTCTAGA	MGQTDLKNGQTDPQKTQTDRTVTQPGASPTENPGTHQELPCN	GTTGCAAGGAAGCTCTTGATG	TCTAGAGCGCCGAGAAAAAG	0.99
1	PY00293	Papain family cysteine protease, putative	PY00293_57	9	GTTGCAAGGAAGCTCTTGATGATCTGTAACGGTTGGGCTTGAACCGCCTGTATTTTGGGTGGTAAGATTTGAACCAGCTGTTCCTGGATTTTCTGTTGGAGATGCTCCAGGTTGAGTTACCCCCATGTAATCTATGCCCGTTAGCAAGCT	MGVTQPGASPTENPGTAGSNLTTQNTGGSSPTVTDHQELPCN	GTTGCAAGGAAGCTCTTGATG	AGCTTGCTAACGGGCATAGA	0.99
1	PY00293	Papain family cysteine protease, putative	PY00293_59	9	GTTGCAAGGAAGCTCTTGATGGTTTTCGATATGCTTCAATACGTGAAGGATTTGAATCTTTTTCTCAATTGATGCGGTTGCAGCGGAAGTGGTTACACCGGGTGTTTCTGTAACGGTTGTCCCCATGTAATCTATGCCCGTTAGCAAGCT	MGTTVTETPGVTTSAATASIEKKIQILHVLKHIENHQELPCN	GTTGCAAGGAAGCTCTTGATG	AGCTTGCTAACGGGCATAGA	0.99
1	PY00293	Papain family cysteine protease, putative	PY00293_6	9	GTTGCAAGGAAGCTCTTGATGACCTGTAGACAGATCACCTGTTGGGTTATTAACATCATCACTTGGTGCACCAGGAACTTTATTACCTGATGAGCCAGAATCTTGGTCACTTCCAGGATTCCCCATGGGAGGAACGTTTACGTGAA	MGNPGSDQDSGSSGNKVPGAPSDDVNNPTGDLSTGHQELPCN	GTTGCAAGGAAGCTCTTGATG	TTCACGTAAACGTTCCTCCC	0.99
1	PY00293	Papain family cysteine protease, putative	PY00293_60	9	GTTGCAAGGAAGCTCTTGATGATCACTCTTTGTATCATTCAGATTATCATATTTAACCAGTCCGCGTGTCATTTTGTAGTTTTCGATATGCTTCAATACGTGAAGGATTTGAATCTTTTTCCCCATGTAACTTTTTCTCGGCGCTCTAGA	MGKKIQILHVLKHIENYKMTRGLVKYDNLNDTKSDHQELPCN	GTTGCAAGGAAGCTCTTGATG	TCTAGAGCGCCGAGAAAAAG	0.99
1	PY00293	Papain family cysteine protease, putative	PY00293_61	9	GTTGCAAGGAAGCTCTTGATGTTGTTTACATTCATTATGATTCTTAGGATCATATGCGTATGAGCGTGCACATGCATAATCACTCTTTGTATCATTCAGATTATCATATTTAACCAGTCCCCCCATGTAATCTATGCCCGTTAGCAAGCT	MGGLVKYDNLNDTKSDYACARSYAYDPKNHNECKQHQELPCN	GTTGCAAGGAAGCTCTTGATG	AGCTTGCTAACGGGCATAGA	0.99
1	PY00293	Papain family cysteine protease, putative	PY00293_62	9	GTTGCAAGGAAGCTCTTGATGCAGACAATATCCTGGTGAATAATGATCTTTACAACGTTCCCAGTTTTCCTCACAGAATTGTTTACATTCATTATGATTCTTAGGATCATATGCGTATGACCCCATGTAACTTTTTCTCGGCGCTCTAGA	MGSYAYDPKNHNECKQFCEENWERCKDHYSPGYCLHQELPCN	GTTGCAAGGAAGCTCTTGATG	TCTAGAGCGCCGAGAAAAAG	0.99
1	PY00293	Papain family cysteine protease, putative	PY00293_64	9	GTTGCAAGGAAGCTCTTGATGATAAATAAAGATGTACAGTTTGCTATACAGGCATCCATCATGGGTCAGATGGATTTGAAAGAAAAGACATTTGTTTTTTCCTGACAGAGTAGTCAGACACCCCATGTAACTTTTTCTCGGCGCTCTAGA	MGCLTTLSGKNKCLFFQIHLTHDGCLYSKLYIFIYHQELPCN	GTTGCAAGGAAGCTCTTGATG	TCTAGAGCGCCGAGAAAAAG	0.99
1	PY00293	Papain family cysteine protease, putative	PY00293_7	9	GTTGCAAGGAAGCTCTTGATGACCTGTTGGCCCAGGAACGTGATCACTTGATGCACCAGTAACTTTTCCACCTGACAGACCTGTAGACAGATCACCTGTTGGGTTATTAACATCATCACTCCCCATGCGGGTAGAGCTATCGTGTC	MGSDDVNNPTGDLSTGLSGGKVTGASSDHVPGPTGHQELPCN	GTTGCAAGGAAGCTCTTGATG	GACACGATAGCTCTACCCGC	0.99
1	PY00293	Papain family cysteine protease, putative	PY00293_8	10	GTTGCAAGGAAGCTCTTGATGCTCTTTTGGAGGAGGTTGTTCTTTTTTTTGTCCACCTTTTGAATCAGAACCTTGCTCACCTGTTGGCCCAGGAACGTGATCACTTGATGCACCAGTAACCCCCATGGGAGGAACGTTTACGTGAA	MGVTGASSDHVPGPTGEQGSDSKGGQKKEQPPPKEHQELPCN	GTTGCAAGGAAGCTCTTGATG	TTCACGTAAACGTTCCTCCC	0.99
1	PY00293	Papain family cysteine protease, putative	PY00293_9	10	GTTGCAAGGAAGCTCTTGATGTGGTTCAGGTTCTTTTGGGGTAGTTGGTGCGGGTTCTTTTGGGGTTGTTGGTGCTGGCTCTTTTGGAGGAGGTTGTTCTTTTTTTTGTCCACCTTTTGACCCCATGCGGGTAGAGCTATCGTGTC	MGSKGGQKKEQPPPKEPAPTTPKEPAPTTPKEPEPHQELPCN	GTTGCAAGGAAGCTCTTGATG	GACACGATAGCTCTACCCGC	0.99
1	PY00444	hypothetical protein	PY00444_1	10	GTTGCAAGGAAGCTCTTGATGGTTGCTAAAACAATAGATACTACCCAGTGTACAATGGATCAGAAAGCCTCCCAGAATCAGGCGATATGTTGATGCTTGTGAATTGCGCCCTTTTTTCATCCCCATGTAAAAATAAACAGGGGTGGTCCC	MGMKKGRNSQASTYRLILGGFLIHCTLGSIYCFSNHQELPCN	GTTGCAAGGAAGCTCTTGATG	GGGACCACCCCTGTTTATTT	0.85
1	PY00444	hypothetical protein	PY00444_10	10	GTTGCAAGGAAGCTCTTGATGTTCATAGATAAACAGATATGGTACTTTATTCAGGATATCCAGATTACTGAAATATTTATCATCTGTGTTTTCAAATTCGGGGGTATAATCAGGCATATACCCCATGTAATATGGAGGGTTCACGAAAGC	MGYMPDYTPEFENTDDKYFSNLDILNKVPYLFIYEHQELPCN	GTTGCAAGGAAGCTCTTGATG	GCTTTCGTGAACCCTCCATA	0.85
1	PY00444	hypothetical protein	PY00444_12	10	GTTGCAAGGAAGCTCTTGATGAAAATACAAAATTTTACTTGCTTTATCATTAAATGTCATAAATTCTTTTGTTGTATCATTTGAATCAGAAATCAGATATGCCCCAATAAGTTGAATCAGCCCCATGTAATATGGAGGGTTCACGAAAGC	MGLIQLIGAYLISDSNDTTKEFMTFNDKASKILYFHQELPCN	GTTGCAAGGAAGCTCTTGATG	GCTTTCGTGAACCCTCCATA	0.85
1	PY00444	hypothetical protein	PY00444_16	10	GTTGCAAGGAAGCTCTTGATGGGACAGATAGCGATCATCAATATACAGATAATTCAGTCCAAAGATTTTCCAAAAAACTTGAGTATATGAAATAGCTTGCCAATTGAAAAAAATCATCAGCCCCATGTAATATGGAGGGTTCACGAAAGC	MGLMIFFNWQAISYTQVFWKIFGLNYLYIDDRYLSHQELPCN	GTTGCAAGGAAGCTCTTGATG	GCTTTCGTGAACCCTCCATA	0.85
1	PY00444	hypothetical protein	PY00444_18	10	GTTGCAAGGAAGCTCTTGATGGCTCATCAGGATACTCATCAGGATCAGAGCAACTTTAAAGCTTGTCAGATCACAGATAAATCCCCAAAAAATGCGTCCAAAAATATTAAAAATTGATGACCCCATGTAATATGGAGGGTTCACGAAAGC	MGSSIFNIFGRIFWGFICDLTSFKVALILMSILMSHQELPCN	GTTGCAAGGAAGCTCTTGATG	GCTTTCGTGAACCCTCCATA	0.85
1	PY00444	hypothetical protein	PY00444_19	10	GTTGCAAGGAAGCTCTTGATGAATGGAATATGTGATTTTTCCATAAAATCCTGACAGTGTCAAAGTAACAGTCAGAAAGCTCATCAGGATACTCATCAGGATCAGAGCAACTTTAAAGCTCCCCATGTAAAAATAAACAGGGGTGGTCCC	MGSFKVALILMSILMSFLTVTLTLSGFYGKITYSIHQELPCN	GTTGCAAGGAAGCTCTTGATG	GGGACCACCCCTGTTTATTT	0.85
1	PY00444	hypothetical protein	PY00444_2	10	GTTGCAAGGAAGCTCTTGATGATATTTAACATTGGAACATCCGATAATTTTCATATAAGAGATTACATAAGCACTGATGTTGCTAAAACAATAGATACTACCCAGTGTACAATGGATCAGCCCCATGTAATATGGAGGGTTCACGAAAGC	MGLIHCTLGSIYCFSNISAYVISYMKIIGCSNVKYHQELPCN	GTTGCAAGGAAGCTCTTGATG	GCTTTCGTGAACCCTCCATA	0.85
1	PY00444	hypothetical protein	PY00444_20	10	GTTGCAAGGAAGCTCTTGATGAATGGATGGAAAAATTGAAAATGTTCCTGCATGGCAAAAAAAAATAAGACAGACCCAAATGGAATATGTGATTTTTCCATAAAATCCTGACAGTGTCAACCCCATGTAATATGGAGGGTTCACGAAAGC	MGLTLSGFYGKITYSIWVCLIFFCHAGTFSIFPSIHQELPCN	GTTGCAAGGAAGCTCTTGATG	GCTTTCGTGAACCCTCCATA	0.85
1	PY00444	hypothetical protein	PY00444_22	11	GTTGCAAGGAAGCTCTTGATGATTGTTCAGGATTGCTGCTGAAATCATTGCATTAATAACACTAGAAAAGGCGCGAGCAGTAAAAAGAAGTCCAAAAACTGGACCAAATTTTTTTGTTCCCCCCATGTAATATGGAGGGTTCACGAAAGC	MGGTKKFGPVFGLLFTARAFSSVINAMISAAILNNHQELPCN	GTTGCAAGGAAGCTCTTGATG	GCTTTCGTGAACCCTCCATA	0.85
1	PY00444	hypothetical protein	PY00444_24	11	GTTGCAAGGAAGCTCTTGATGAAAAACCAGGGCGAGCATAATACTGATAAAGGAGGAAATAGATACGATTGCACACATGGCAATATTTCCAATATTGTTCAGGATTGCTGCTGAAATCATCCCCATGTAATATGGAGGGTTCACGAAAGC	MGMISAAILNNIGNIAMCAIVSISSFISIMLALVFHQELPCN	GTTGCAAGGAAGCTCTTGATG	GCTTTCGTGAACCCTCCATA	0.85
1	PY00444	hypothetical protein	PY00444_3	11	GTTGCAAGGAAGCTCTTGATGAAATCCAAAAAAACACTGAAAGATCAGTGTGAGTACATAGATCCAGCTACTATCCTTATATTTAACATTGGAACATCCGATAATTTTCATATAAGAGATCCCCATGTAAAAATAAACAGGGGTGGTCCC	MGISYMKIIGCSNVKYKDSSWIYVLTLIFQCFFGFHQELPCN	GTTGCAAGGAAGCTCTTGATG	GGGACCACCCCTGTTTATTT	0.85
1	PY00444	hypothetical protein	PY00444_4	11	GTTGCAAGGAAGCTCTTGATGCCCACCCAACAAGACACTAATTTGTGGGCCCAGATTTTGATTCAGAATTCCCCCAAAAAATCCAAAAAAACACTGAAAGATCAGTGTGAGTACATAGATCCCCATGTAATATGGAGGGTTCACGAAAGC	MGIYVLTLIFQCFFGFFGGILNQNLGPQISVLLGGHQELPCN	GTTGCAAGGAAGCTCTTGATG	GCTTTCGTGAACCCTCCATA	0.85
1	PY00444	hypothetical protein	PY00444_6	11	GTTGCAAGGAAGCTCTTGATGAATTGGATATGCAATTCCACAACCAATTCCACAAAGGATTCCATAAGTCAGCAGAAACAGATAAAAATTAAATACAGTAAAATATGACAGCAGGATTCCCCCCATGTAATATGGAGGGTTCACGAAAGC	MGGILLSYFTVFNFYLFLLTYGILCGIGCGIAYPIHQELPCN	GTTGCAAGGAAGCTCTTGATG	GCTTTCGTGAACCCTCCATA	0.85
1	PY00444	hypothetical protein	PY00444_7	11	GTTGCAAGGAAGCTCTTGATGGATTCCACTGATCACGCCCTTATAATCATAGTGTTTCTTTACTGCAACAGACAATGGAATTGGATATGCAATTCCACAACCAATTCCACAAAGGATTCCCCCCATGTAAAAATAAACAGGGGTGGTCCC	MGGILCGIGCGIAYPIPLSVAVKKHYDYKGVISGIHQELPCN	GTTGCAAGGAAGCTCTTGATG	GGGACCACCCCTGTTTATTT	0.85
1	PY00444	hypothetical protein	PY00444_8	11	GTTGCAAGGAAGCTCTTGATGGTAATAATTTTGCAGAGGACAGATAAGAAAAACAGACAATCCGCGTCCGATGAAAATGATTCCACTGATCACGCCCTTATAATCATAGTGTTTCTTTACCCCCATGTAATATGGAGGGTTCACGAAAGC	MGVKKHYDYKGVISGIIFIGRGLSVFLICPLQNYYHQELPCN	GTTGCAAGGAAGCTCTTGATG	GCTTTCGTGAACCCTCCATA	0.85
1	PY00454	MAC/Perforin domain, putative	PY00454_1	11	GTTGCAAGGAAGCTCTTGATGAGTATTTTTATCATCTGTATAATCATCATAATCATCTTCATCCTCATCATCACCCAGAAAAATAATATTTGCACAAATCAGGATACACAGAAATCCCATCCCCATGTAAGACAGTGAAGCGCGATGTTA	MGMGFLCILICANIIFLGDDEDEDDYDDYTDDKNTHQELPCN	GTTGCAAGGAAGCTCTTGATG	TAACATCGCGCTTCACTGTC	0.99
1	PY00454	MAC/Perforin domain, putative	PY00454_10	11	GTTGCAAGGAAGCTCTTGATGTGAGACACTAGAACATTCGTTGATGCTTTCAACGCGGCTGCATGCATTTTCTTTGCGGATCCATGCATTGATCGGTTGCAGTGTATGCAAATCATTTGCCCCCATGTAAGACCCAGCGTAACCCTGTTA	MGANDLHTLQPINAWIRKENACSRVESINECSSVSHQELPCN	GTTGCAAGGAAGCTCTTGATG	TAACAGGGTTACGCTGGGTC	0.99
1	PY00454	MAC/Perforin domain, putative	PY00454_11	11	GTTGCAAGGAAGCTCTTGATGAAATCCCATATAACTTCCAGATACGCTCACATCTACGCTCAAATTTTTTGTATATTCTGAGACACTAGAACATTCGTTGATGCTTTCAACGCGGCTGCACCCCATGTAAGACAGTGAAGCGCGATGTTA	MGCSRVESINECSSVSEYTKNLSVDVSVSGSYMGFHQELPCN	GTTGCAAGGAAGCTCTTGATG	TAACATCGCGCTTCACTGTC	0.99
1	PY00454	MAC/Perforin domain, putative	PY00454_12	12	GTTGCAAGGAAGCTCTTGATGGCGTTTAGAAATTTCATTAATAAATTTTTTATATCCAGTTGATGCTGAAAAAGATCCAAATCCCATATAACTTCCAGATACGCTCACATCTACGCTCAACCCCATGTAAGACCCAGCGTAACCCTGTTA	MGLSVDVSVSGSYMGFGSFSASTGYKKFINEISKRHQELPCN	GTTGCAAGGAAGCTCTTGATG	TAACAGGGTTACGCTGGGTC	0.99
1	PY00454	MAC/Perforin domain, putative	PY00454_13	12	GTTGCAAGGAAGCTCTTGATGTGGCAGCCCAATTGTGTATTTGATGCAGTTGCTCTTGATAAAATAGGTTTTTGATGTGCGTTTAGAAATTTCATTAATAAATTTTTTATATCCAGTTGACCCCATGTAAGACAGTGAAGCGCGATGTTA	MGSTGYKKFINEISKRTSKTYFIKSNCIKYTIGLPHQELPCN	GTTGCAAGGAAGCTCTTGATG	TAACATCGCGCTTCACTGTC	0.99
1	PY00454	MAC/Perforin domain, putative	PY00454_14	12	GTTGCAAGGAAGCTCTTGATGTGGAAGAATATCTACTGCATTCATATAGGCGGTTGTTTGTTCCCAAGGAACATAAGGTGGCAGCCCAATTGTGTATTTGATGCAGTTGCTCTTGATAAACCCCATGTAAGACCCAGCGTAACCCTGTTA	MGFIKSNCIKYTIGLPPYVPWEQTTAYMNAVDILPHQELPCN	GTTGCAAGGAAGCTCTTGATG	TAACAGGGTTACGCTGGGTC	0.99
1	PY00454	MAC/Perforin domain, putative	PY00454_15	12	GTTGCAAGGAAGCTCTTGATGTTGTTCATATACGTCTGGTGTACACTCACTATCTTCATCCAATCCGGTGAATTCGCGTGGAAGAATATCTACTGCATTCATATAGGCGGTTGTTTGTTCCCCCATGTAAGACAGTGAAGCGCGATGTTA	MGEQTTAYMNAVDILPREFTGLDEDSECTPDVYEQHQELPCN	GTTGCAAGGAAGCTCTTGATG	TAACATCGCGCTTCACTGTC	0.99
1	PY00454	MAC/Perforin domain, putative	PY00454_16	12	GTTGCAAGGAAGCTCTTGATGGGTTTTAAAAAATTGAATCCACAGTTGCACATTGCGGCATTCCTTAGTCATCTTTTTTTGTTCATATACGTCTGGTGTACACTCACTATCTTCATCCAACCCCATGTAAGACCCAGCGTAACCCTGTTA	MGLDEDSECTPDVYEQKKMTKECRNVQLWIQFFKTHQELPCN	GTTGCAAGGAAGCTCTTGATG	TAACAGGGTTACGCTGGGTC	0.99
1	PY00454	MAC/Perforin domain, putative	PY00454_17	12	GTTGCAAGGAAGCTCTTGATGGATGATTTTTGTGATTTTACCACCCAGTTGTGCCTCAACGATGATATGTGTACCATAGGTTTTAAAAAATTGAATCCACAGTTGCACATTGCGGCATTCCCCCATGTAAGACAGTGAAGCGCGATGTTA	MGECRNVQLWIQFFKTYGTHIIVEAQLGGKITKIIHQELPCN	GTTGCAAGGAAGCTCTTGATG	TAACATCGCGCTTCACTGTC	0.99
1	PY00454	MAC/Perforin domain, putative	PY00454_18	12	GTTGCAAGGAAGCTCTTGATGTGCTTTTACACTTACTCCATCTTTTTTCATTTGGTTCACTGATGTGTTAGATACATTGATGATTTTTGTGATTTTACCACCCAGTTGTGCCTCAACGATCCCCATGTAAGACCCAGCGTAACCCTGTTA	MGIVEAQLGGKITKIINVSNTSVNQMKKDGVSVKAHQELPCN	GTTGCAAGGAAGCTCTTGATG	TAACAGGGTTACGCTGGGTC	0.99
1	PY00454	MAC/Perforin domain, putative	PY00454_19	12	GTTGCAAGGAAGCTCTTGATGTGAACTTACAGATGTAGATCCCCCTACACTTGCAAACCCAAATTGGGCTTGGATTTGTGCTTTTACACTTACTCCATCTTTTTTCATTTGGTTCACTGACCCCATGTAAGACAGTGAAGCGCGATGTTA	MGSVNQMKKDGVSVKAQIQAQFGFASVGGSTSVSSHQELPCN	GTTGCAAGGAAGCTCTTGATG	TAACATCGCGCTTCACTGTC	0.99
1	PY00454	MAC/Perforin domain, putative	PY00454_2	12	GTTGCAAGGAAGCTCTTGATGGTCTTTCTTTTGATCAGTTTTATCGATATGCTCATTTTGTTCTTCATCTTTGATTTCAGTATTTTTATCATCTGTATAATCATCATAATCATCTTCATCCCCCATGTAAGACCCAGCGTAACCCTGTTA	MGDEDDYDDYTDDKNTEIKDEEQNEHIDKTDQKKDHQELPCN	GTTGCAAGGAAGCTCTTGATG	TAACAGGGTTACGCTGGGTC	0.99
1	PY00454	MAC/Perforin domain, putative	PY00454_20	12	GTTGCAAGGAAGCTCTTGATGAACAACCAGTTTTTCACTCATGTCATATGAACTGTTATCATTTTTTGATGAATTATCTGAACTTACAGATGTAGATCCCCCTACACTTGCAAACCCAAACCCCATGTAAGACCCAGCGTAACCCTGTTA	MGFGFASVGGSTSVSSDNSSKNDNSSYDMSEKLVVHQELPCN	GTTGCAAGGAAGCTCTTGATG	TAACAGGGTTACGCTGGGTC	0.99
1	PY00454	MAC/Perforin domain, putative	PY00454_21	13	GTTGCAAGGAAGCTCTTGATGTGACCATTCATACAGATTTTCTTCCTTTGTTACATCTTTAATTGGATTTCCTCCAATAACAACCAGTTTTTCACTCATGTCATATGAACTGTTATCATTCCCCATGTAAGACAGTGAAGCGCGATGTTA	MGNDNSSYDMSEKLVVIGGNPIKDVTKEENLYEWSHQELPCN	GTTGCAAGGAAGCTCTTGATG	TAACATCGCGCTTCACTGTC	0.99
1	PY00454	MAC/Perforin domain, putative	PY00454_22	13	GTTGCAAGGAAGCTCTTGATGTTTATAAATTGGCAACAGTTTGATATGGATTGGCATTGGGTTTGATGAAACTGTTTTTGACCATTCATACAGATTTTCTTCCTTTGTTACATCTTTAATCCCCATGTAAGACCCAGCGTAACCCTGTTA	MGIKDVTKEENLYEWSKTVSSNPMPIHIKLLPIYKHQELPCN	GTTGCAAGGAAGCTCTTGATG	TAACAGGGTTACGCTGGGTC	0.99
1	PY00454	MAC/Perforin domain, putative	PY00454_23	13	GTTGCAAGGAAGCTCTTGATGAGTATAATACAAAAGTGCTTTTTCATATGATTCTTTCAGTTCTTCAGAATCAAAACTTTTATAAATTGGCAACAGTTTGATATGGATTGGCATTGGGTTCCCCATGTAAGACAGTGAAGCGCGATGTTA	MGNPMPIHIKLLPIYKSFDSEELKESYEKALLYYTHQELPCN	GTTGCAAGGAAGCTCTTGATG	TAACATCGCGCTTCACTGTC	0.99
1	PY00454	MAC/Perforin domain, putative	PY00454_24	13	GTTGCAAGGAAGCTCTTGATGAATGATATCATTTTCATCTTTTTGGATAGTTCCATGAGGAGATGATCCATACAAGCGAGTATAATACAAAAGTGCTTTTTCATATGATTCTTTCAGTTCCCCCATGTAAGACCCAGCGTAACCCTGTTA	MGELKESYEKALLYYTRLYGSSPHGTIQKDENDIIHQELPCN	GTTGCAAGGAAGCTCTTGATG	TAACAGGGTTACGCTGGGTC	0.99
1	PY00454	MAC/Perforin domain, putative	PY00454_25	13	GTTGCAAGGAAGCTCTTGATGTGCAGTGATAGGGGGTGCACCGATTTTAGTAATTGTAGTTGACGCGGTCAGGATTTTAATGATATCATTTTCATCTTTTTGGATAGTTCCATGAGGAGACCCCATGTAAGACAGTGAAGCGCGATGTTA	MGSPHGTIQKDENDIIKILTASTTITKIGAPPITAHQELPCN	GTTGCAAGGAAGCTCTTGATG	TAACATCGCGCTTCACTGTC	0.99
1	PY00454	MAC/Perforin domain, putative	PY00454_26	13	GTTGCAAGGAAGCTCTTGATGCCAAAAATTTTGTTTCAGTACATACCCGAACAGAACAACTTGGTTGTGTGGACATTCTGCAGTGATAGGGGGTGCACCGATTTTAGTAATTGTAGTTGACCCCATGTAAGACCCAGCGTAACCCTGTTA	MGSTTITKIGAPPITAECPHNQVVLFGYVLKQNFWHQELPCN	GTTGCAAGGAAGCTCTTGATG	TAACAGGGTTACGCTGGGTC	0.99
1	PY00454	MAC/Perforin domain, putative	PY00454_27	13	GTTGCAAGGAAGCTCTTGATGATTCAGACCAGATTCACAGATTTCGATATCATATCCTTTCAGGCGTGATGTATTATCCCAAAAATTTTGTTTCAGTACATACCCGAACAGAACAACTTGCCCCATGTAAGACAGTGAAGCGCGATGTTA	MGQVVLFGYVLKQNFWDNTSRLKGYDIEICESGLNHQELPCN	GTTGCAAGGAAGCTCTTGATG	TAACATCGCGCTTCACTGTC	0.99
1	PY00454	MAC/Perforin domain, putative	PY00454_28	13	GTTGCAAGGAAGCTCTTGATGAATATAAAGATAAGACACATCATATTTATTTGTGCTTCCTTGTTTGCTTGTACAGCTATTCAGACCAGATTCACAGATTTCGATATCATATCCTTTCAGCCCCATGTAAGACCCAGCGTAACCCTGTTA	MGLKGYDIEICESGLNSCTSKQGSTNKYDVSYLYIHQELPCN	GTTGCAAGGAAGCTCTTGATG	TAACAGGGTTACGCTGGGTC	0.99
1	PY00454	MAC/Perforin domain, putative	PY00454_29	13	GTTGCAAGGAAGCTCTTGATGTGCATTAGTGGAAGTGATTACTTGATCAGAAAATGGCATAGCTTGTGTTCCACATTCAATATAAAGATAAGACACATCATATTTATTTGTGCTTCCTTGCCCCATGTAAGACAGTGAAGCGCGATGTTA	MGQGSTNKYDVSYLYIECGTQAMPFSDQVITSTNAHQELPCN	GTTGCAAGGAAGCTCTTGATG	TAACATCGCGCTTCACTGTC	0.99
1	PY00454	MAC/Perforin domain, putative	PY00454_3	13	GTTGCAAGGAAGCTCTTGATGATTTTTATTTTCATTGATTTCTTCTTCCTGTTTTTTAATGCTAAATGTTCCTTTCTTGTCTTTCTTTTGATCAGTTTTATCGATATGCTCATTTTGTTCCCCCATGTAAGACAGTGAAGCGCGATGTTA	MGEQNEHIDKTDQKKDKKGTFSIKKQEEEINENKNHQELPCN	GTTGCAAGGAAGCTCTTGATG	TAACATCGCGCTTCACTGTC	0.99
1	PY00454	MAC/Perforin domain, putative	PY00454_30	14	GTTGCAAGGAAGCTCTTGATGAAATCCAAATCCGAAAATAATTGTATAATCATTGGGACATTTGATGGTATTATAGGTTGCATTAGTGGAAGTGATTACTTGATCAGAAAATGGCATAGCCCCCATGTAAGACCCAGCGTAACCCTGTTA	MGAMPFSDQVITSTNATYNTIKCPNDYTIIFGFGFHQELPCN	GTTGCAAGGAAGCTCTTGATG	TAACAGGGTTACGCTGGGTC	0.99
1	PY00454	MAC/Perforin domain, putative	PY00454_31	14	GTTGCAAGGAAGCTCTTGATGGCGACATGATGTAATGTGGCTGTGCATAGCGCTAACACCTTTCCCGCTTGAAGATGAAAATCCAAATCCGAAAATAATTGTATAATCATTGGGACATTTCCCCATGTAAGACAGTGAAGCGCGATGTTA	MGKCPNDYTIIFGFGFSSSSGKGVSAMHSHITSCRHQELPCN	GTTGCAAGGAAGCTCTTGATG	TAACATCGCGCTTCACTGTC	0.99
1	PY00454	MAC/Perforin domain, putative	PY00454_32	14	GTTGCAAGGAAGCTCTTGATGCATGTAATTTTTGTCGTTTGAGTTTCCCATATTCAGGCTACAACTTTTCATACCTGGGCGACATGATGTAATGTGGCTGTGCATAGCGCTAACACCTTTCCCCATGTAAGACCCAGCGTAACCCTGTTA	MGKGVSAMHSHITSCRPGMKSCSLNMGNSNDKNYMHQELPCN	GTTGCAAGGAAGCTCTTGATG	TAACAGGGTTACGCTGGGTC	0.99
1	PY00454	MAC/Perforin domain, putative	PY00454_33	14	GTTGCAAGGAAGCTCTTGATGTACAGTTGTCAGTTCATTGATACCTGACCAGATTGTTGCATCGACACAAACAAGGTACATGTAATTTTTGTCGTTTGAGTTTCCCATATTCAGGCTACACCCCATGTAAGACAGTGAAGCGCGATGTTA	MGCSLNMGNSNDKNYMYLVCVDATIWSGINELTTVHQELPCN	GTTGCAAGGAAGCTCTTGATG	TAACATCGCGCTTCACTGTC	0.99
1	PY00454	MAC/Perforin domain, putative	PY00454_34	14	GTTGCAAGGAAGCTCTTGATGTTGCCCGTCATTAAATTGTTTTGAGCGATTAACTGCACCATGGAAATCATCTTTTGCTACAGTTGTCAGTTCATTGATACCTGACCAGATTGTTGCATCCCCCATGTAAGACCCAGCGTAACCCTGTTA	MGDATIWSGINELTTVAKDDFHGAVNRSKQFNDGQHQELPCN	GTTGCAAGGAAGCTCTTGATG	TAACAGGGTTACGCTGGGTC	0.99
1	PY00454	MAC/Perforin domain, putative	PY00454_35	14	GTTGCAAGGAAGCTCTTGATGTGTTTCTCCTGCAAATCCAGTCAAGATGGTGCCATTTTCTTGGCAATTCAGAACCAGTTGCCCGTCATTAAATTGTTTTGAGCGATTAACTGCACCATGCCCCATGTAAGACAGTGAAGCGCGATGTTA	MGHGAVNRSKQFNDGQLVLNCQENGTILTGFAGETHQELPCN	GTTGCAAGGAAGCTCTTGATG	TAACATCGCGCTTCACTGTC	0.99
1	PY00454	MAC/Perforin domain, putative	PY00454_36	14	GTTGCAAGGAAGCTCTTGATGTTTCAGATTCTTCAGACATTTTGAAAATGGTGATTTTACGTATGGGCTGGATGTATGTGTTTCTCCTGCAAATCCAGTCAAGATGGTGCCATTTTCTTGCCCCATGTAAGACCCAGCGTAACCCTGTTA	MGQENGTILTGFAGETHTSSPYVKSPFSKCLKNLKHQELPCN	GTTGCAAGGAAGCTCTTGATG	TAACAGGGTTACGCTGGGTC	0.99
1	PY00454	MAC/Perforin domain, putative	PY00454_37	14	GTTGCAAGGAAGCTCTTGATGCAGGCTTTTATAATTTGTATATCCGATTGATTGGCCTGAACCATGTACTGAGCATGATTTCAGATTCTTCAGACATTTTGAAAATGGTGATTTTACGTACCCCATGTAAGACAGTGAAGCGCGATGTTA	MGYVKSPFSKCLKNLKSCSVHGSGQSIGYTNYKSLHQELPCN	GTTGCAAGGAAGCTCTTGATG	TAACATCGCGCTTCACTGTC	0.99
1	PY00454	MAC/Perforin domain, putative	PY00454_38	14	GTTGCAAGGAAGCTCTTGATGTTCACTATTTTTACAAAGAATGATAGCAAACAGGCTTTTATAATTTGTATATCCGATTGATTGGCCTGAACCATGTACTGAGCATGATTTCAGATTCTTCCCCATGTAAGACCCAGCGTAACCCTGTTA	MGKNLKSCSVHGSGQSIGYTNYKSLFAIILCKNSEHQELPCN	GTTGCAAGGAAGCTCTTGATG	TAACAGGGTTACGCTGGGTC	0.99
1	PY00454	MAC/Perforin domain, putative	PY00454_4	14	GTTGCAAGGAAGCTCTTGATGACCACCTTCGTTATCTGCATCATTAAATTTATATTTTTTAAAAAATTTCTCTGTGCGATTTTTATTTTCATTGATTTCTTCTTCCTGTTTTTTAATGCTCCCCATGTAAGACCCAGCGTAACCCTGTTA	MGSIKKQEEEINENKNRTEKFFKKYKFNDADNEGGHQELPCN	GTTGCAAGGAAGCTCTTGATG	TAACAGGGTTACGCTGGGTC	0.99
1	PY00454	MAC/Perforin domain, putative	PY00454_5	15	GTTGCAAGGAAGCTCTTGATGATGGCTATTTTGTGTAGAGTTGTCAAGGTTTTCATCATCTGTTTCTGATTCATCATCACCACCTTCGTTATCTGCATCATTAAATTTATATTTTTTAAACCCCATGTAAGACAGTGAAGCGCGATGTTA	MGFKKYKFNDADNEGGDDESETDDENLDNSTQNSHHQELPCN	GTTGCAAGGAAGCTCTTGATG	TAACATCGCGCTTCACTGTC	0.99
1	PY00454	MAC/Perforin domain, putative	PY00454_6	15	GTTGCAAGGAAGCTCTTGATGTCCAGGGAATACAGACATATGTTTATCAATTACACTTTCTGGGTTTTTATTTTCTGCATGGCTATTTTGTGTAGAGTTGTCAAGGTTTTCATCATCTGTCCCCATGTAAGACCCAGCGTAACCCTGTTA	MGTDDENLDNSTQNSHAENKNPESVIDKHMSVFPGHQELPCN	GTTGCAAGGAAGCTCTTGATG	TAACAGGGTTACGCTGGGTC	0.99
1	PY00454	MAC/Perforin domain, putative	PY00454_7	15	GTTGCAAGGAAGCTCTTGATGTGTTTCTCCCAGTGGATTTCCAAAGAGAATATCATATCCGATACCTACAAAATACAGTCCAGGGAATACAGACATATGTTTATCAATTACACTTTCTGGCCCCATGTAAGACAGTGAAGCGCGATGTTA	MGPESVIDKHMSVFPGLYFVGIGYDILFGNPLGETHQELPCN	GTTGCAAGGAAGCTCTTGATG	TAACATCGCGCTTCACTGTC	0.99
1	PY00454	MAC/Perforin domain, putative	PY00454_9	15	GTTGCAAGGAAGCTCTTGATGGATCCATGCATTGATCGGTTGCAGTGTATGCAAATCATTTGCAATTCCATGATTACTAAATTCCCAATTCAGCAAATAAATTTGAGCGCGGTATCCGGGCCCCATGTAAGACAGTGAAGCGCGATGTTA	MGPGYRAQIYLLNWEFSNHGIANDLHTLQPINAWIHQELPCN	GTTGCAAGGAAGCTCTTGATG	TAACATCGCGCTTCACTGTC	0.99
1	PY00455	hypothetical protein	PY00455_13	15	GTTGCAAGGAAGCTCTTGATGACCCCACAAACCATACAGTTCGATCCCAAAAAATGTTTTCAGCAGTGCTGAACTACCAGACCCATCGATTTTGATTTCATTTGACAGATCATGAGCATGCCCCATCAGTCCCTCCCTGTACACGT	MGHAHDLSNEIKIDGSGSSALLKTFFGIELYGLWGHQELPCN	GTTGCAAGGAAGCTCTTGATG	ACGTGTACAGGGAGGGACTG	0.64
1	PY00455	hypothetical protein	PY00455_19	15	GTTGCAAGGAAGCTCTTGATGAAAATAGCGGGTGAACAGGCGATAATCATTAGCCAGAATAGCGCGGATAATTACTTTTTCCAGGCGGCGTGAAAAAAACATTCCATTTTTCTCAGATGTCCCCATCAGTCCCTCCCTGTACACGT	MGTSEKNGMFFSRRLEKVIIRAILANDYRLFTRYFHQELPCN	GTTGCAAGGAAGCTCTTGATG	ACGTGTACAGGGAGGGACTG	0.64
1	PY00455	hypothetical protein	PY00455_21	15	GTTGCAAGGAAGCTCTTGATGTTCTTCAATATTTTGATGCCATGGTTGATATTCTTCATGTGAATATCCAGTTACCTTTTCGATCAGATAGCGGTCCAGACTAGGATCCAGCAGCATAACCCCCATCAGTCCCTCCCTGTACACGT	MGVMLLDPSLDRYLIEKVTGYSHEEYQPWHQNIEEHQELPCN	GTTGCAAGGAAGCTCTTGATG	ACGTGTACAGGGAGGGACTG	0.64
1	PY00455	hypothetical protein	PY00455_22	15	GTTGCAAGGAAGCTCTTGATGAGGAACTTTTTGAAAACCTTGTGGCAGTTCGTCCCATGATGTAGCCAGTTCTACAATTTCTTCAATATTTTGATGCCATGGTTGATATTCTTCATGTGACCCCATCACGGTAATTTCTCCGTCGT	MGSHEEYQPWHQNIEEIVELATSWDELPQGFQKVPHQELPCN	GTTGCAAGGAAGCTCTTGATG	ACGACGGAGAAATTACCGTG	0.64
1	PY00455	hypothetical protein	PY00455_25	15	GTTGCAAGGAAGCTCTTGATGACCAACTTCATGGATTACCAGATGAGAAATATCTTTATAATTTACAAATGCTGATTCCATAAATTCAAGAAGTCCATTTACATTGGGACCTCCTGGAAACCCCATCAGTCCCTCCCTGTACACGT	MGFPGGPNVNGLLEFMESAFVNYKDISHLVIHEVGHQELPCN	GTTGCAAGGAAGCTCTTGATG	ACGTGTACAGGGAGGGACTG	0.64
1	PY00455	hypothetical protein	PY00455_26	15	GTTGCAAGGAAGCTCTTGATGCAGGCTGATCCATTTTCCTTTCAATTCATCAGACAGTGTATTTGTATAGATAAAATGACCAACTTCATGGATTACCAGATGAGAAATATCTTTATAATTCCCCATCACGGTAATTTCTCCGTCGT	MGNYKDISHLVIHEVGHFIYTNTLSDELKGKWISLHQELPCN	GTTGCAAGGAAGCTCTTGATG	ACGACGGAGAAATTACCGTG	0.64
1	PY00455	hypothetical protein	PY00455_28	16	GTTGCAAGGAAGCTCTTGATGTGATTCTGAAAAATCTTCGCCTGGAGTTTTGTCATGTGCATATGCGGAAACGAAACCTGTTTCATCTTTAGTTGCCCATTGACTAGGTGACAGTGGTTCCCCCATCACGGTAATTTCTCCGTCGT	MGEPLSPSQWATKDETGFVSAYAHDKTPGEDFSESHQELPCN	GTTGCAAGGAAGCTCTTGATG	ACGACGGAGAAATTACCGTG	0.64
1	PY00455	hypothetical protein	PY00455_32	16	GTTGCAAGGAAGCTCTTGATGATCAATTTTTACAAGTTTAGTTTCAGATGAACTTCCCAGTACTTCTACATGGATTTTTTTAACTTTTCCTGGATAATAAAATACATCATTACCCAGATTCCCCATCACGGTAATTTCTCCGTCGT	MGNLGNDVFYYPGKVKKIHVEVLGSSSETKLVKIDHQELPCN	GTTGCAAGGAAGCTCTTGATG	ACGACGGAGAAATTACCGTG	0.64
1	PY00455	hypothetical protein	PY00455_33	16	GTTGCAAGGAAGCTCTTGATGAGCATAGGCACTGCGAGCACAACCTACATCTTTTCCTTCGATAGAAATCAGATTAATATCAATTTTTACAAGTTTAGTTTCAGATGAACTTCCCAGTACCCCCATCAGTCCCTCCCTGTACACGT	MGVLGSSSETKLVKIDINLISIEGKDVGCARSAYAHQELPCN	GTTGCAAGGAAGCTCTTGATG	ACGTGTACAGGGAGGGACTG	0.64
1	PY00455	hypothetical protein	PY00455_38	16	GTTGCAAGGAAGCTCTTGATGTGAATAGATACGTGCTGAATTCAGCAGTGGGATTGGTTCTTCGATATCTTCGTCTTCATTATTGATATATGCATAACACAGAAAGGAACCCAGTCCTGTCCCCATCACGGTAATTTCTCCGTCGT	MGTGLGSFLCYAYINNEDEDIEEPIPLLNSARIYSHQELPCN	GTTGCAAGGAAGCTCTTGATG	ACGACGGAGAAATTACCGTG	0.64
1	PY00455	hypothetical protein	PY00455_39	16	GTTGCAAGGAAGCTCTTGATGGTCCAGAACCAGGATATTCAGGCGCAGCAGAGAATTTTCACCATTTTTACCATCATATGAATAGATACGTGCTGAATTCAGCAGTGGGATTGGTTCTTCCCCCATCAGTCCCTCCCTGTACACGT	MGEEPIPLLNSARIYSYDGKNGENSLLRLNILVLDHQELPCN	GTTGCAAGGAAGCTCTTGATG	ACGTGTACAGGGAGGGACTG	0.64
1	PY00455	hypothetical protein	PY00455_40	16	GTTGCAAGGAAGCTCTTGATGATTATCACTAGAAGCAAAACTTGCATATGTTCCACCGTGGATAGACAGCATGCTATCGTCCAGAACCAGGATATTCAGGCGCAGCAGAGAATTTTCACCCCCCATCACGGTAATTTCTCCGTCGT	MGGENSLLRLNILVLDDSMLSIHGGTYASFASSDNHQELPCN	GTTGCAAGGAAGCTCTTGATG	ACGACGGAGAAATTACCGTG	0.64
1	PY00455	hypothetical protein	PY00455_41	16	GTTGCAAGGAAGCTCTTGATGAACATCATATTCGCTATCATAATTCATATAAGTATATTTACTAAATGAATAACTTTCATTATCACTAGAAGCAAAACTTGCATATGTTCCACCGTGGATCCCCATTTGTCGGTGTGCCAAAGTGTTATG	MGIHGGTYASFASSDNESYSFSKYTYMNYDSEYDVHQELPCN	GTTGCAAGGAAGCTCTTGATG	CATAACACTTTGGCACACCG	0.64
1	PY00455	hypothetical protein	PY00455_42	16	GTTGCAAGGAAGCTCTTGATGTTCGCGAAACCCACTAGTATCGATACTGTTCACAAAATAATCAGTATTCAGTTTATTAACATCATATTCGCTATCATAATTCATATAAGTATATTTACTCCCCATTTGTGACTCAGCCACGTCGTGTAA	MGSKYTYMNYDSEYDVNKLNTDYFVNSIDTSGFREHQELPCN	GTTGCAAGGAAGCTCTTGATG	TTACACGACGTGGCTGAGTC	0.64
1	PY00455	hypothetical protein	PY00455_43	16	GTTGCAAGGAAGCTCTTGATGACATTTCAGATTAGATACATCCATTTTTGTATATGCACTACATGAATTGATATTTACTTCGCGAAACCCACTAGTATCGATACTGTTCACAAAATAATCCCCCATTTGTCGGTGTGCCAAAGTGTTATG	MGDYFVNSIDTSGFREVNINSCSAYTKMDVSNLKCHQELPCN	GTTGCAAGGAAGCTCTTGATG	CATAACACTTTGGCACACCG	0.64
1	PY00455	hypothetical protein	PY00455_44	16	GTTGCAAGGAAGCTCTTGATGGTAATAGCGACTACCGATGCAATATTGTGGGATAGGGACTGGGTTGACAACCTGATAACATTTCAGATTAGATACATCCATTTTTGTATATGCACTACACCCCATTTGTGACTCAGCCACGTCGTGTAA	MGCSAYTKMDVSNLKCYQVVNPVPIPQYCIGSRYYHQELPCN	GTTGCAAGGAAGCTCTTGATG	TTACACGACGTGGCTGAGTC	0.64
1	PY00455	hypothetical protein	PY00455_45	17	GTTGCAAGGAAGCTCTTGATGAGAAACATTCAGAATTTTTTGATTGCGTCCTTCATCTTCTACTGAAAACTGGCGAAAGTAATAGCGACTACCGATGCAATATTGTGGGATAGGGACTGGCCCCATTTGTCGGTGTGCCAAAGTGTTATG	MGPVPIPQYCIGSRYYFRQFSVEDEGRNQKILNVSHQELPCN	GTTGCAAGGAAGCTCTTGATG	CATAACACTTTGGCACACCG	0.64
1	PY00455	hypothetical protein	PY00455_46	17	GTTGCAAGGAAGCTCTTGATGTGGTCCTTCATTGTCGCGAATTGTTGATGATTTCAGATCAGCGAAGAAATTATTTGTAGAAACATTCAGAATTTTTTGATTGCGTCCTTCATCTTCTACCCCCATTTGTGACTCAGCCACGTCGTGTAA	MGVEDEGRNQKILNVSTNNFFADLKSSTIRDNEGPHQELPCN	GTTGCAAGGAAGCTCTTGATG	TTACACGACGTGGCTGAGTC	0.64
1	PY00455	hypothetical protein	PY00455_47	17	GTTGCAAGGAAGCTCTTGATGTTCACCGTCATGATGTGGATTAGCTTGGCGGCTTTTGATATTAACATTATTGATGATTGGTCCTTCATTGTCGCGAATTGTTGATGATTTCAGATCAGCCCCCATTTGTCGGTGTGCCAAAGTGTTATG	MGADLKSSTIRDNEGPIINNVNIKSRQANPHHDGEHQELPCN	GTTGCAAGGAAGCTCTTGATG	CATAACACTTTGGCACACCG	0.64
1	PY00455	hypothetical protein	PY00455_48	17	GTTGCAAGGAAGCTCTTGATGTGCAGTATCCACCCCTGCCAGATTGTCATAGATATAAAAATCCAGTGTCACTTCTGTTTCACCGTCATGATGTGGATTAGCTTGGCGGCTTTTGATATTCCCCATTTGTGACTCAGCCACGTCGTGTAA	MGNIKSRQANPHHDGETEVTLDFYIYDNLAGVDTAHQELPCN	GTTGCAAGGAAGCTCTTGATG	TTACACGACGTGGCTGAGTC	0.64
1	PY00455	hypothetical protein	PY00455_49	17	GTTGCAAGGAAGCTCTTGATGAGTGCGTGGGATATCAAAATAATGGACACCTCCATGTGGATCGCGCAGATATACATATGCAGTATCCACCCCTGCCAGATTGTCATAGATATAAAAATCCCCCATTTGTCGGTGTGCCAAAGTGTTATG	MGDFYIYDNLAGVDTAYVYLRDPHGGVHYFDIPRTHQELPCN	GTTGCAAGGAAGCTCTTGATG	CATAACACTTTGGCACACCG	0.64
1	PY00455	hypothetical protein	PY00455_5	17	GTTGCAAGGAAGCTCTTGATGTTTAACTGTTCCTGTGATTGTGTAAGATTCACTATTTGTATAAGTTGAATCTTCTTTATCATGCATCAAATTTGCCAGAAATGCTGATGATTCGATAAACCCCATCAGTCCCTCCCTGTACACGT	MGFIESSAFLANLMHDKEDSTYTNSESYTITGTVKHQELPCN	GTTGCAAGGAAGCTCTTGATG	ACGTGTACAGGGAGGGACTG	0.64
1	PY00455	hypothetical protein	PY00455_50	17	GTTGCAAGGAAGCTCTTGATGTTTTGGCAGCATAATGATATGCTTGACATGTTTAACTTCACCACCACTAGGCAGCAGAGTGCGTGGGATATCAAAATAATGGACACCTCCATGTGGATCCCCCATTTGTGACTCAGCCACGTCGTGTAA	MGDPHGGVHYFDIPRTLLPSGGEVKHVKHIIMLPKHQELPCN	GTTGCAAGGAAGCTCTTGATG	TTACACGACGTGGCTGAGTC	0.64
1	PY00455	hypothetical protein	PY00455_51	17	GTTGCAAGGAAGCTCTTGATGTTTACAGACATCGGATGCCTTAATTTTTTCAAGGATCCAAGTTCCTGCCATGGATCCTTTTGGCAGCATAATGATATGCTTGACATGTTTAACTTCACCCCCCATTTGTCGGTGTGCCAAAGTGTTATG	MGGEVKHVKHIIMLPKGSMAGTWILEKIKASDVCKHQELPCN	GTTGCAAGGAAGCTCTTGATG	CATAACACTTTGGCACACCG	0.64
1	PY00455	hypothetical protein	PY00455_52	17	GTTGCAAGGAAGCTCTTGATGTGAATTGTCCACGAAAACACTGTAACTATAGGTGGCGATTGTCTCATTTTTACAGACATCGGATGCCTTAATTTTTTCAAGGATCCAAGTTCCTGCCATCCCCATTTGTGACTCAGCCACGTCGTGTAA	MGMAGTWILEKIKASDVCKNETIATYSYSVFVDNSHQELPCN	GTTGCAAGGAAGCTCTTGATG	TTACACGACGTGGCTGAGTC	0.64
1	PY00455	hypothetical protein	PY00455_6	17	GTTGCAAGGAAGCTCTTGATGATTATTAGAATACTGTGCTCCCAGCGCTACTGAAACAGGATATCCATCGATGATCCCTTTAACTGTTCCTGTGATTGTGTAAGATTCACTATTTGTATACCCCATCACGGTAATTTCTCCGTCGT	MGYTNSESYTITGTVKGIIDGYPVSVALGAQYSNNHQELPCN	GTTGCAAGGAAGCTCTTGATG	ACGACGGAGAAATTACCGTG	0.64
1	PY00455	hypothetical protein	PY00455_8	18	GTTGCAAGGAAGCTCTTGATGACTTGGGGTCATATAGGATGGACCAAAGGTACGGATGTAATAGCGTCCCTTTTTAGCACTAAATTTAAATTGTGGATTGTCGACAGTCAGTTTTACGATCCCCATCACGGTAATTTCTCCGTCGT	MGIVKLTVDNPQFKFSAKKGRYYIRTFGPSYMTPSHQELPCN	GTTGCAAGGAAGCTCTTGATG	ACGACGGAGAAATTACCGTG	0.64
1	PY00565	ClpB protein	PY00565_1	18	GTTGCAAGGAAGCTCTTGATGTGCATTCAAACGACTCTCGAAGCGGCGTTTCCCATCTCCTTGCTTGCAAAGAAAGCTTACACTAATGATCACAAAAAACGCAATGAAATTTTTTTGCATCCCCATCGCAGACCCCTCAGGTATTA	MGMQKNFIAFFVIISVSFLCKQGDGKRRFESRLNAHQELPCN	GTTGCAAGGAAGCTCTTGATG	TAATACCTGAGGGGTCTGCG	0.92
1	PY00565	ClpB protein	PY00565_11	18	GTTGCAAGGAAGCTCTTGATGCATTTTAGGTTGTTTTTTCAGATACACATCGATATCATGTGACAGCAGATCTGTATCGATTCCAGCTTCTTTCAGGATGCGTTGAGCCAAACCATCTGGCCCCATCGCAGACCCCTCAGGTATTA	MGPDGLAQRILKEAGIDTDLLSHDIDVYLKKQPKMHQELPCN	GTTGCAAGGAAGCTCTTGATG	TAATACCTGAGGGGTCTGCG	0.92
1	PY00565	ClpB protein	PY00565_12	18	GTTGCAAGGAAGCTCTTGATGGGTCAGTACAGTTTGCAGTGTGCGTCCCAGAATTTTTTGTTCTCCAAAACCACTGGGCATTTTAGGTTGTTTTTTCAGATACACATCGATATCATGTGACCCCATACTTGCGAACTCGTTAGCGT	MGSHDIDVYLKKQPKMPSGFGEQKILGRTLQTVLTHQELPCN	GTTGCAAGGAAGCTCTTGATG	ACGCTAACGAGTTCGCAAGT	0.92
1	PY00565	ClpB protein	PY00565_13	18	GTTGCAAGGAAGCTCTTGATGCAGATGTTCGATAGAGATATATTCATCATTAAACTCGCGTTTCAGGCGTTTACTAGTGGTCAGTACAGTTTGCAGTGTGCGTCCCAGAATTTTTTGTTCCCCCATCGCAGACCCCTCAGGTATTA	MGEQKILGRTLQTVLTTSKRLKREFNDEYISIEHLHQELPCN	GTTGCAAGGAAGCTCTTGATG	TAATACCTGAGGGGTCTGCG	0.92
1	PY00565	ClpB protein	PY00565_15	18	GTTGCAAGGAAGCTCTTGATGTTTTTTTTTCCCGCGAATTTTTTCAACAGCTTTTTTTACTTTTTCATAATTTACATTATATTTCAGCAGCCATGGGCGTGTAAATTTAGAATCTTCAGACCCCATCGCAGACCCCTCAGGTATTA	MGSEDSKFTRPWLLKYNVNYEKVKKAVEKIRGKKKHQELPCN	GTTGCAAGGAAGCTCTTGATG	TAATACCTGAGGGGTCTGCG	0.92
1	PY00565	ClpB protein	PY00565_17	18	GTTGCAAGGAAGCTCTTGATGTTCTTCATCGCGTCCGATAACGGGATCCAGTTTTCCAGCGCGAGCCAGAGCTGTCAGATCGCGACTATATTTTTCCAGAGCTTGATATGTCATTTCAGGCCCCATCGCAGACCCCTCAGGTATTA	MGPEMTYQALEKYSRDLTALARAGKLDPVIGRDEEHQELPCN	GTTGCAAGGAAGCTCTTGATG	TAATACCTGAGGGGTCTGCG	0.92
1	PY00565	ClpB protein	PY00565_18	18	GTTGCAAGGAAGCTCTTGATGCAGCAGGATTGGATTATTTTTTGTGCGGCGAGACAGAATTTGGATTGCGCGGCGGATTTCTTCATCGCGTCCGATAACGGGATCCAGTTTTCCAGCGCGCCCCATACTTGCGAACTCGTTAGCGT	MGRAGKLDPVIGRDEEIRRAIQILSRRTKNNPILLHQELPCN	GTTGCAAGGAAGCTCTTGATG	ACGCTAACGAGTTCGCAAGT	0.92
1	PY00565	ClpB protein	PY00565_19	18	GTTGCAAGGAAGCTCTTGATGTACAATTTTGATTGCCAAACCCTCAACGATTGCTGTTTTACCAACACCTGGATCTCCCAGCAGGATTGGATTATTTTTTGTGCGGCGAGACAGAATTTGCCCCATCGCAGACCCCTCAGGTATTA	MGQILSRRTKNNPILLGDPGVGKTAIVEGLAIKIVHQELPCN	GTTGCAAGGAAGCTCTTGATG	TAATACCTGAGGGGTCTGCG	0.92
1	PY00565	ClpB protein	PY00565_20	18	GTTGCAAGGAAGCTCTTGATGTGACATATCCAGAGATACCAGTTTGCGTCCTTTCAGAGAATCAGGCACATCTCCTTGTACAATTTTGATTGCCAAACCCTCAACGATTGCTGTTTTACCCCCCATACTTGCGAACTCGTTAGCGT	MGGKTAIVEGLAIKIVQGDVPDSLKGRKLVSLDMSHQELPCN	GTTGCAAGGAAGCTCTTGATG	ACGCTAACGAGTTCGCAAGT	0.92
1	PY00565	ClpB protein	PY00565_21	19	GTTGCAAGGAAGCTCTTGATGAATAGATTTCAGGCGCTCTTCAAAATCACCGCGATATTTTGCACCAGCAATCAGTGATGACATATCCAGAGATACCAGTTTGCGTCCTTTCAGAGAATCCCCCATCGCAGACCCCTCAGGTATTA	MGDSLKGRKLVSLDMSSLIAGAKYRGDFEERLKSIHQELPCN	GTTGCAAGGAAGCTCTTGATG	TAATACCTGAGGGGTCTGCG	0.92
1	PY00565	ClpB protein	PY00565_23	19	GTTGCAAGGAAGCTCTTGATGCAGGATATTACCTGCATCCAGTGCACCTTCTGCTACTGCACCAGCACCGACAACTGTATGGATCTCATCGATAAACATAACTACCTGTCCTTCTGAATCCCCCATCGCAGACCCCTCAGGTATTA	MGDSEGQVVMFIDEIHTVVGAGAVAEGALDAGNILHQELPCN	GTTGCAAGGAAGCTCTTGATG	TAATACCTGAGGGGTCTGCG	0.92
1	PY00565	ClpB protein	PY00565_24	19	GTTGCAAGGAAGCTCTTGATGTTCACTAACAGTAGTTGCACCGATACAGCGCAGTTCTCCGCGTGCCAGCAGTGGTTTCAGGATATTACCTGCATCCAGTGCACCTTCTGCTACTGCACCCCCCATACTTGCGAACTCGTTAGCGT	MGGAVAEGALDAGNILKPLLARGELRCIGATTVSEHQELPCN	GTTGCAAGGAAGCTCTTGATG	ACGCTAACGAGTTCGCAAGT	0.92
1	PY00565	ClpB protein	PY00565_25	19	GTTGCAAGGAAGCTCTTGATGCAGGATCTGTTGAAAGCGGCGTTCCAGTGCTTTATCTTTTTCGATAAATTGGCGATATTCACTAACAGTAGTTGCACCGATACAGCGCAGTTCTCCGCGCCCCATCGCAGACCCCTCAGGTATTA	MGRGELRCIGATTVSEYRQFIEKDKALERRFQQILHQELPCN	GTTGCAAGGAAGCTCTTGATG	TAATACCTGAGGGGTCTGCG	0.92
1	PY00565	ClpB protein	PY00565_26	19	GTTGCAAGGAAGCTCTTGATGGCGTTCTTTCAGTCCGCGCAGGATACTGATGGTTTCATCAACACTTGGTTGATCTACCAGGATCTGTTGAAAGCGGCGTTCCAGTGCTTTATCTTTTTCCCCCATACTTGCGAACTCGTTAGCGT	MGEKDKALERRFQQILVDQPSVDETISILRGLKERHQELPCN	GTTGCAAGGAAGCTCTTGATG	ACGCTAACGAGTTCGCAAGT	0.92
1	PY00565	ClpB protein	PY00565_27	19	GTTGCAAGGAAGCTCTTGATGGATTGCTGCTTGTACAAGTGCTGAATCCAGGATACGAACTCCATGATGTACCTCATAGCGTTCTTTCAGTCCGCGCAGGATACTGATGGTTTCATCAACCCCCATCGCAGACCCCTCAGGTATTA	MGVDETISILRGLKERYEVHHGVRILDSALVQAAIHQELPCN	GTTGCAAGGAAGCTCTTGATG	TAATACCTGAGGGGTCTGCG	0.92
1	PY00565	ClpB protein	PY00565_29	19	GTTGCAAGGAAGCTCTTGATGATCCAGTTGGATTGGTTTACTAGACAGTTGAATTTTCAGATTAGATGCAGCTTCATCAATAAGATCGATTGCTTTGTCAGGCAGAAAGCGATAACTGATCCCCATCGCAGACCCCTCAGGTATTA	MGISYRFLPDKAIDLIDEAASNLKIQLSSKPIQLDHQELPCN	GTTGCAAGGAAGCTCTTGATG	TAATACCTGAGGGGTCTGCG	0.92
1	PY00565	ClpB protein	PY00565_3	19	GTTGCAAGGAAGCTCTTGATGATCATCTCCCTTCAAATTACTATTGATAAATGCTTCATTTTTGCGAATACGTTTGCGAGCGATCCCAAATGGGTTCAAGATATTATTGTTATTAATAATCCCCATCGCAGACCCCTCAGGTATTA	MGIINNNNILNPFGIARKRIRKNEAFINSNLKGDDHQELPCN	GTTGCAAGGAAGCTCTTGATG	TAATACCTGAGGGGTCTGCG	0.92
1	PY00565	ClpB protein	PY00565_30	19	GTTGCAAGGAAGCTCTTGATGATCTCCCAGAATAGAGATTTTTTCCATTTCCAGTTGAATCAATTGTTTTTCAATATTATCCAGTTGGATTGGTTTACTAGACAGTTGAATTTTCAGATTCCCCATACTTGCGAACTCGTTAGCGT	MGNLKIQLSSKPIQLDNIEKQLIQLEMEKISILGDHQELPCN	GTTGCAAGGAAGCTCTTGATG	ACGCTAACGAGTTCGCAAGT	0.92
1	PY00565	ClpB protein	PY00565_31	19	GTTGCAAGGAAGCTCTTGATGAACATTATTATCATCATTACCAGAACTGCTTTTATTGATCAGACTAGCAGTTTGTTTATCTCCCAGAATAGAGATTTTTTCCATTTCCAGTTGAATCAACCCCATCGCAGACCCCTCAGGTATTA	MGLIQLEMEKISILGDKQTASLINKSSSGNDDNNVHQELPCN	GTTGCAAGGAAGCTCTTGATG	TAATACCTGAGGGGTCTGCG	0.92
1	PY00565	ClpB protein	PY00565_32	20	GTTGCAAGGAAGCTCTTGATGTTCTTTTTCACTGATGCGTTTTTTGATAAAATTCTGACTTTGTGTATAATCTGTAGAAACATTATTATCATCATTACCAGAACTGCTTTTATTGATCAGCCCCATACTTGCGAACTCGTTAGCGT	MGLINKSSSGNDDNNVSTDYTQSQNFIKKRISEKEHQELPCN	GTTGCAAGGAAGCTCTTGATG	ACGCTAACGAGTTCGCAAGT	0.92
1	PY00565	ClpB protein	PY00565_33	20	GTTGCAAGGAAGCTCTTGATGTTTTTGTTCTTTGCGCAGTTCATTCATGATATGATCAATTGTTTTCAGGCGATTGATTTCTTTTTCACTGATGCGTTTTTTGATAAAATTCTGACTTTGCCCCATCGCAGACCCCTCAGGTATTA	MGQSQNFIKKRISEKEINRLKTIDHIMNELRKEQKHQELPCN	GTTGCAAGGAAGCTCTTGATG	TAATACCTGAGGGGTCTGCG	0.92
1	PY00565	ClpB protein	PY00565_34	20	GTTGCAAGGAAGCTCTTGATGAATAGCGCGGATATTATCTACATACATTTTTTCGCTAGTCCATGATTCCAGAATATTTTTTTGTTCTTTGCGCAGTTCATTCATGATATGATCAATTGTCCCCATACTTGCGAACTCGTTAGCGT	MGTIDHIMNELRKEQKNILESWTSEKMYVDNIRAIHQELPCN	GTTGCAAGGAAGCTCTTGATG	ACGCTAACGAGTTCGCAAGT	0.92
1	PY00565	ClpB protein	PY00565_35	20	GTTGCAAGGAAGCTCTTGATGATCAAAATAGCGTTCTGCTTTTTCGATTTCGATTTTAACTACATCGATGCGTTCTTTAATAGCGCGGATATTATCTACATACATTTTTTCGCTAGTCCACCCCATCGCAGACCCCTCAGGTATTA	MGWTSEKMYVDNIRAIKERIDVVKIEIEKAERYFDHQELPCN	GTTGCAAGGAAGCTCTTGATG	TAATACCTGAGGGGTCTGCG	0.92
1	PY00565	ClpB protein	PY00565_36	20	GTTGCAAGGAAGCTCTTGATGCAGTTGTTTCTCCAGATCAGGCAGTGTTTCAAAGCGCAATTCAGCAGCGCGATTCAGATCAAAATAGCGTTCTGCTTTTTCGATTTCGATTTTAACTACCCCCATACTTGCGAACTCGTTAGCGT	MGVVKIEIEKAERYFDLNRAAELRFETLPDLEKQLHQELPCN	GTTGCAAGGAAGCTCTTGATG	ACGCTAACGAGTTCGCAAGT	0.92
1	PY00565	ClpB protein	PY00565_37	20	GTTGCAAGGAAGCTCTTGATGTTTCAGCATGCGATTGCGTTCAGGGATATCATTTACATAATTTTCTTCAGCATTTTTCAGTTGTTTCTCCAGATCAGGCAGTGTTTCAAAGCGCAATTCCCCCATCGCAGACCCCTCAGGTATTA	MGELRFETLPDLEKQLKNAEENYVNDIPERNRMLKHQELPCN	GTTGCAAGGAAGCTCTTGATG	TAATACCTGAGGGGTCTGCG	0.92
1	PY00565	ClpB protein	PY00565_38	20	GTTGCAAGGAAGCTCTTGATGGCGAATACCTGTAGAGATACTAACGATATTCATAATATCTTCACTAGTAACTTCATCTTTCAGCATGCGATTGCGTTCAGGGATATCATTTACATAATTCCCCATACTTGCGAACTCGTTAGCGT	MGNYVNDIPERNRMLKDEVTSEDIMNIVSISTGIRHQELPCN	GTTGCAAGGAAGCTCTTGATG	ACGCTAACGAGTTCGCAAGT	0.92
1	PY00565	ClpB protein	PY00565_39	20	GTTGCAAGGAAGCTCTTGATGCAGTTCATTTTCCAGATTCAGAATTTTTTCTTTTTCTGATTTCAGCAATTTATTCAGGCGAATACCTGTAGAGATACTAACGATATTCATAATATCTTCCCCCATCGCAGACCCCTCAGGTATTA	MGEDIMNIVSISTGIRLNKLLKSEKEKILNLENELHQELPCN	GTTGCAAGGAAGCTCTTGATG	TAATACCTGAGGGGTCTGCG	0.92
1	PY00565	ClpB protein	PY00565_4	20	GTTGCAAGGAAGCTCTTGATGATCTTTATTTTCATTGATTTTTGATTTAAACCCTTTTTTTTTATCGCGTTTCAGGATATCATCTCCCTTCAAATTACTATTGATAAATGCTTCATTTTTCCCCATACTTGCGAACTCGTTAGCGT	MGKNEAFINSNLKGDDILKRDKKKGFKSKINENKDHQELPCN	GTTGCAAGGAAGCTCTTGATG	ACGCTAACGAGTTCGCAAGT	0.92
1	PY00565	ClpB protein	PY00565_40	20	GTTGCAAGGAAGCTCTTGATGTTGAACTGCGCGTGCAACAATCTTTACTGCATCATCTTGACCAATAATTTGTTTATGCAGTTCATTTTCCAGATTCAGAATTTTTTCTTTTTCTGATTTCCCCATACTTGCGAACTCGTTAGCGT	MGKSEKEKILNLENELHKQIIGQDDAVKIVARAVQHQELPCN	GTTGCAAGGAAGCTCTTGATG	ACGCTAACGAGTTCGCAAGT	0.92
1	PY00565	ClpB protein	PY00565_41	21	GTTGCAAGGAAGCTCTTGATGCAGAAACATAAGAGATGCGATTGGGCGTTTAGGATTATTCATACCAACGCGTGAGCGTTGAACTGCGCGTGCAACAATCTTTACTGCATCATCTTGACCCCCCATTTGTCGGGTAAGACCCTCGTAACA	MGGQDDAVKIVARAVQRSRVGMNNPKRPIASLMFLHQELPCN	GTTGCAAGGAAGCTCTTGATG	TGTTACGAGGGTCTTACCCG	0.92
1	PY00565	ClpB protein	PY00565_43	21	GTTGCAAGGAAGCTCTTGATGTGAATGTTTTTCCATGTATTCTGACATATCAAAATGGATAACAGCATCTGGGGTATCAAACAGTACATCTGCCAGAACCTTTGACAGCTCTGTTTTTCCCCCCATTTGTCGGGTAAGACCCTCGTAACA	MGGKTELSKVLADVLFDTPDAVIHFDMSEYMEKHSHQELPCN	GTTGCAAGGAAGCTCTTGATG	TGTTACGAGGGTCTTACCCG	0.92
1	PY00565	ClpB protein	PY00565_44	21	GTTGCAAGGAAGCTCTTGATGCAGTCCCCCTTGTTCATATCCAACATATCCAGGTGCCGCACCGATCAGTTTACTGATTGAATGTTTTTCCATGTATTCTGACATATCAAAATGGATAACCCCCATTTGTAAATTCGTTCCGGAAAGGTC	MGVIHFDMSEYMEKHSISKLIGAAPGYVGYEQGGLHQELPCN	GTTGCAAGGAAGCTCTTGATG	GACCTTTCCGGAACGAATTT	0.92
1	PY00565	ClpB protein	PY00565_45	21	GTTGCAAGGAAGCTCTTGATGTTCGATTTCATCAAAAAGGATAATAGAATACGGTTTTTTGCGAACTGCATCTGTAAGCAGTCCCCCTTGTTCATATCCAACATATCCAGGTGCCGCACCCCCCATTTGTCGGGTAAGACCCTCGTAACA	MGGAAPGYVGYEQGGLLTDAVRKKPYSIILFDEIEHQELPCN	GTTGCAAGGAAGCTCTTGATG	TGTTACGAGGGTCTTACCCG	0.92
1	PY00565	ClpB protein	PY00565_46	21	GTTGCAAGGAAGCTCTTGATGCAGTTTACCTTCATCGATAACACGCAGCAACAAATTATATACATCTGGATGAGCCTTTTCGATTTCATCAAAAAGGATAATAGAATACGGTTTTTTGCGCCCCATTTGTAAATTCGTTCCGGAAAGGTC	MGRKKPYSIILFDEIEKAHPDVYNLLLRVIDEGKLHQELPCN	GTTGCAAGGAAGCTCTTGATG	GACCTTTCCGGAACGAATTT	0.92
1	PY00565	ClpB protein	PY00565_47	21	GTTGCAAGGAAGCTCTTGATGTGAGGTGAAAATAATAATAGTGTTGCGAAAATTTGCAACATTTCCTTTAGTATCTGACAGTTTACCTTCATCGATAACACGCAGCAACAAATTATATACCCCCATTTGTCGGGTAAGACCCTCGTAACA	MGVYNLLLRVIDEGKLSDTKGNVANFRNTIIIFTSHQELPCN	GTTGCAAGGAAGCTCTTGATG	TGTTACGAGGGTCTTACCCG	0.92
1	PY00565	ClpB protein	PY00565_48	21	GTTGCAAGGAAGCTCTTGATGTTTTTCTTTTTTATTTGGATCATTTGCCAGTTCCAGGATACTTTGGCTACCCAGATTTGAGGTGAAAATAATAATAGTGTTGCGAAAATTTGCAACATTCCCCATTTGTAAATTCGTTCCGGAAAGGTC	MGNVANFRNTIIIFTSNLGSQSILELANDPNKKEKHQELPCN	GTTGCAAGGAAGCTCTTGATG	GACCTTTCCGGAACGAATTT	0.92
1	PY00565	ClpB protein	PY00565_49	21	GTTGCAAGGAAGCTCTTGATGGTTGTAAAATTCGGGGCGAAATGTTTCGCGAACAGATTTCATAACTTGTTCTTTAATTTTTTCTTTTTTATTTGGATCATTTGCCAGTTCCAGGATACTCCCCATTTGTCGGGTAAGACCCTCGTAACA	MGSILELANDPNKKEKIKEQVMKSVRETFRPEFYNHQELPCN	GTTGCAAGGAAGCTCTTGATG	TGTTACGAGGGTCTTACCCG	0.92
1	PY00565	ClpB protein	PY00565_5	21	GTTGCAAGGAAGCTCTTGATGATTCAGGCGATTTTTGATTCCACTTTGATCATATTTTTTACTTTTGATATTATATTCATCTTTATTTTCATTGATTTTTGATTTAAACCCTTTTTTTTTCCCCATCGCAGACCCCTCAGGTATTA	MGKKKGFKSKINENKDEYNIKSKKYDQSGIKNRLNHQELPCN	GTTGCAAGGAAGCTCTTGATG	TAATACCTGAGGGGTCTGCG	0.92
1	PY00565	ClpB protein	PY00565_50	21	GTTGCAAGGAAGCTCTTGATGGATTTCTTTCAGTTCTTTTTTTGTCAGACTATCAAAAATAACATGATCATCGATGCGGTTGTAAAATTCGGGGCGAAATGTTTCGCGAACAGATTTCATCCCCATTTGTAAATTCGTTCCGGAAAGGTC	MGMKSVRETFRPEFYNRIDDHVIFDSLTKKELKEIHQELPCN	GTTGCAAGGAAGCTCTTGATG	GACCTTTCCGGAACGAATTT	0.92
1	PY00565	ClpB protein	PY00565_52	22	GTTGCAAGGAAGCTCTTGATGAAAAGAAGGATCATATGCTTTATCAACAATATATGAAAAAACAGCATCATCGATACTGATTTTAAAATTTTTGTCAAACAGGCGATTGGCAACTTTAGTCCCCATTTGTAAATTCGTTCCGGAAAGGTC	MGTKVANRLFDKNFKISIDDAVFSYIVDKAYDPSFHQELPCN	GTTGCAAGGAAGCTCTTGATG	GACCTTTCCGGAACGAATTT	0.92
1	PY00565	ClpB protein	PY00565_53	22	GTTGCAAGGAAGCTCTTGATGAATAGCAATTTCTGTTTCGATTTCAGATTGAATAACGCGTTTCAGTGGGCGAGCACCAAAAGAAGGATCATATGCTTTATCAACAATATATGAAAAAACCCCCATTTGTCGGGTAAGACCCTCGTAACA	MGVFSYIVDKAYDPSFGARPLKRVIQSEIETEIAIHQELPCN	GTTGCAAGGAAGCTCTTGATG	TGTTACGAGGGTCTTACCCG	0.92
1	PY00565	ClpB protein	PY00565_54	22	GTTGCAAGGAAGCTCTTGATGATCTTTGAGAGAGACGCGAATTGTGTCATTTTCTACAAAAGTTTCATTCAGGATGCGAATAGCAATTTCTGTTTCGATTTCAGATTGAATAACGCGTTTCCCCATTTGTAAATTCGTTCCGGAAAGGTC	MGKRVIQSEIETEIAIRILNETFVENDTIRVSLKDHQELPCN	GTTGCAAGGAAGCTCTTGATG	GACCTTTCCGGAACGAATTT	0.92
1	PY00565	ClpB protein	PY00565_55	22	GTTGCAAGGAAGCTCTTGATGTCCTTTGCTAAAATGCAATTTTTGATCTTTGAGAGAGACGCGAATTGTGTCATTTTCTACAAAAGTTTCATTCAGGATGCGAATAGCAATTTCTGTTTCCCCCATTTGTCGGGTAAGACCCTCGTAACA	MGETEIAIRILNETFVENDTIRVSLKDQKLHFSKGHQELPCN	GTTGCAAGGAAGCTCTTGATG	TGTTACGAGGGTCTTACCCG	0.92
1	PY00565	ClpB protein	PY00565_9	22	GTTGCAAGGAAGCTCTTGATGAGCCAGCAGCAGCATCTCTGCTTCTACATATGCAGATTCATATTTTTCTCCAATTTTATTCAGAGAACTGATAGCATCCCATGCTTTTTCTGTATAGTCCCCCATCGCAGACCCCTCAGGTATTA	MGDYTEKAWDAISSLNKIGEKYESAYVEAEMLLLAHQELPCN	GTTGCAAGGAAGCTCTTGATG	TAATACCTGAGGGGTCTGCG	0.92
1	PY00582	heat shock protein 90	PY00582_1	22	GTTGCAAGGAAGCTCTTGATGTTGATCATCATGGCACAGTACATTATTGTTTTTTGACAACAAATTCAGTACAATCAAAAAAACAAAAAATGCGTAGGTATATTTAGTCTTGATTGTCATCCCCATCGTTGCGAGGGAAATTTTTA	MGMTIKTKYTYAFFVFLIVLNLLSKNNNVLCHDDQHQELPCN	GTTGCAAGGAAGCTCTTGATG	TAAAAATTTCCCTCGCAACG	1
1	PY00582	heat shock protein 91	PY00582_10	22	GTTGCAAGGAAGCTCTTGATGAGTATATACGATAACTTTATCAGCAACCAGAAATGCAGAATAAAATCCAACACCAAATTGCCCAATCAGGCTCATATCACCTCCACTTTTAGAAATTGTCCCCATCCGTTGTCCACCCACTTACT	MGTISKSGGDMSLIGQFGVGFYSAFLVADKVIVYTHQELPCN	GTTGCAAGGAAGCTCTTGATG	AGTAAGTGGGTGGACAACGG	1
1	PY00582	heat shock protein 92	PY00582_11	22	GTTGCAAGGAAGCTCTTGATGAGAAAATTTGGCATCTGCAGTGCTTTCCCAGATATATTGTTCATCATTGTTATTTTTAGTATATACGATAACTTTATCAGCAACCAGAAATGCAGAATACCCCATCGTTGCGAGGGAAATTTTTA	MGYSAFLVADKVIVYTKNNNDEQYIWESTADAKFSHQELPCN	GTTGCAAGGAAGCTCTTGATG	TAAAAATTTCCCTCGCAACG	1
1	PY00582	heat shock protein 93	PY00582_12	22	GTTGCAAGGAAGCTCTTGATGGTGCAGTGAGATGCGTGTACCGCGTTTCAGAGTTGCACCGCGTGGGTCCTTATAAATAGAAAATTTGGCATCTGCAGTGCTTTCCCAGATATATTGTTCCCCCATCCGTTGTCCACCCACTTACT	MGEQYIWESTADAKFSIYKDPRGATLKRGTRISLHHQELPCN	GTTGCAAGGAAGCTCTTGATG	AGTAAGTGGGTGGACAACGG	1
1	PY00582	heat shock protein 94	PY00582_13	22	GTTGCAAGGAAGCTCTTGATGAGAGATCAGGTCAGTCAGTTTTTTATCATTCAGCAGGTTGGTAGCATCTTCTTTCAGGTGCAGTGAGATGCGTGTACCGCGTTTCAGAGTTGCACCGCGCCCCATCGTTGCGAGGGAAATTTTTA	MGRGATLKRGTRISLHLKEDATNLLNDKKLTDLISHQELPCN	GTTGCAAGGAAGCTCTTGATG	TAAAAATTTCCCTCGCAACG	1
1	PY00582	heat shock protein 95	PY00582_14	23	GTTGCAAGGAAGCTCTTGATGAGTATATACATTTTCATACAGCAGATAGATTGGGAATTGGATAAACTGGCTATATTTAGAGATCAGGTCAGTCAGTTTTTTATCATTCAGCAGGTTGGTCCCCATCCGTTGTCCACCCACTTACT	MGTNLLNDKKLTDLISKYSQFIQFPIYLLYENVYTHQELPCN	GTTGCAAGGAAGCTCTTGATG	AGTAAGTGGGTGGACAACGG	1
1	PY00582	heat shock protein 96	PY00582_15	23	GTTGCAAGGAAGCTCTTGATGACTATCATAATTTGGATCATTTTCCATCTCTTTAGCGATATCTGCAAGTACTTCTTCAGTATATACATTTTCATACAGCAGATAGATTGGGAATTGGATCCCCATCGTTGCGAGGGAAATTTTTA	MGIQFPIYLLYENVYTEEVLADIAKEMENDPNYDSHQELPCN	GTTGCAAGGAAGCTCTTGATG	TAAAAATTTCCCTCGCAACG	1
1	PY00582	heat shock protein 97	PY00582_16	23	GTTGCAAGGAAGCTCTTGATGGCGTTTTTCAACAGTGCGTGTTTTTTTATTTGGGTCATCAGATTCCTCAACTTTTACACTATCATAATTTGGATCATTTTCCATCTCTTTAGCGATATCCCCCATCCGTTGTCCACCCACTTACT	MGDIAKEMENDPNYDSVKVEESDDPNKKTRTVEKRHQELPCN	GTTGCAAGGAAGCTCTTGATG	AGTAAGTGGGTGGACAACGG	1
1	PY00582	heat shock protein 98	PY00582_17	23	GTTGCAAGGAAGCTCTTGATGTTTAGGTGAGCGAAGCCAAATTGGTTTTTGTTCATTCATCAGCTTCCATTGTTTTACGCGTTTTTCAACAGTGCGTGTTTTTTTATTTGGGTCATCAGACCCCATCGTTGCGAGGGAAATTTTTA	MGSDDPNKKTRTVEKRVKQWKLMNEQKPIWLRSPKHQELPCN	GTTGCAAGGAAGCTCTTGATG	TAAAAATTTCCCTCGCAACG	1
1	PY00582	heat shock protein 99	PY00582_18	23	GTTGCAAGGAAGCTCTTGATGATCATTGTAACCTGTCAGTACAGAGTAAAAGTTTTTATAATCATCTTCTGACAGTTCTTTAGGTGAGCGAAGCCAAATTGGTTTTTGTTCATTCATCAGCCCCATCCGTTGTCCACCCACTTACT	MGLMNEQKPIWLRSPKELSEDDYKNFYSVLTGYNDHQELPCN	GTTGCAAGGAAGCTCTTGATG	AGTAAGTGGGTGGACAACGG	1
1	PY00582	heat shock protein 100	PY00582_19	23	GTTGCAAGGAAGCTCTTGATGCAGGCATTTAAATTCGATTTCACCTTCTGCAAAAAAATGAATTTGATACAGTGGTGCATCATTGTAACCTGTCAGTACAGAGTAAAAGTTTTTATAATCCCCCATCGTTGCGAGGGAAATTTTTA	MGDYKNFYSVLTGYNDAPLYQIHFFAEGEIEFKCLHQELPCN	GTTGCAAGGAAGCTCTTGATG	TAAAAATTTCCCTCGCAACG	1
1	PY00582	heat shock protein 101	PY00582_2	23	GTTGCAAGGAAGCTCTTGATGAACATCGCGTTTTACATTTCCTTTAGGACTATTTTCATTTTCTCCATCTACTTTTGATTGATCATCATGGCACAGTACATTATTGTTTTTTGACAACAACCCCATCCGTTGTCCACCCACTTACT	MGLLSKNNNVLCHDDQSKVDGENENSPKGNVKRDVHQELPCN	GTTGCAAGGAAGCTCTTGATG	AGTAAGTGGGTGGACAACGG	1
1	PY00582	heat shock protein 102	PY00582_20	23	GTTGCAAGGAAGCTCTTGATGATTTTGTTTACTAAACATTTGTTCATTAATTGATGGGGCGCGAGCAGGAATATAAATCAGGCATTTAAATTCGATTTCACCTTCTGCAAAAAAATGAATCCCCATCCGTTGTCCACCCACTTACT	MGIHFFAEGEIEFKCLIYIPARAPSINEQMFSKQNHQELPCN	GTTGCAAGGAAGCTCTTGATG	AGTAAGTGGGTGGACAACGG	1
1	PY00582	heat shock protein 103	PY00582_21	23	GTTGCAAGGAAGCTCTTGATGCATAAAATCAACAAATTGGTCTGCTACCAAAACGCGGCGTACATACAGTTTGATTGAATTTTGTTTACTAAACATTTGTTCATTAATTGATGGGGCGCGCCCCATCGTTGCGAGGGAAATTTTTA	MGRAPSINEQMFSKQNSIKLYVRRVLVADQFVDFMHQELPCN	GTTGCAAGGAAGCTCTTGATG	TAAAAATTTCCCTCGCAACG	1
1	PY00582	heat shock protein 104	PY00582_22	23	GTTGCAAGGAAGCTCTTGATGATTAAGTGGCAGATCATCACTATCTACGATACCCTTAACATAGCTCATATATTTTGGCATAAAATCAACAAATTGGTCTGCTACCAAAACGCGGCGTACCCCCATCCGTTGTCCACCCACTTACT	MGVRRVLVADQFVDFMPKYMSYVKGIVDSDDLPLNHQELPCN	GTTGCAAGGAAGCTCTTGATG	AGTAAGTGGGTGGACAACGG	1
1	PY00582	heat shock protein 105	PY00582_23	24	GTTGCAAGGAAGCTCTTGATGAATGCGTTTAGAAATAGCTTTCAGGATTTTATTTTGTTGCAGTTGTTCGCGTGAAACATTAAGTGGCAGATCATCACTATCTACGATACCCTTAACATACCCCATCGTTGCGAGGGAAATTTTTA	MGYVKGIVDSDDLPLNVSREQLQQNKILKAISKRIHQELPCN	GTTGCAAGGAAGCTCTTGATG	TAAAAATTTCCCTCGCAACG	1
1	PY00582	heat shock protein 106	PY00582_24	24	GTTGCAAGGAAGCTCTTGATGTTTATTTTTTTTTCCATCCAGATACAGTTTACGGAATGTATCCAGAATCTTGCGAACAATGCGTTTAGAAATAGCTTTCAGGATTTTATTTTGTTGCAGCCCCATCCGTTGTCCACCCACTTACT	MGLQQNKILKAISKRIVRKILDTFRKLYLDGKKNKHQELPCN	GTTGCAAGGAAGCTCTTGATG	AGTAAGTGGGTGGACAACGG	1
1	PY00582	heat shock protein 107	PY00582_25	24	GTTGCAAGGAAGCTCTTGATGGATTTCTTTTTTTTTATCTTCATCAGTTTCCTTTTCCAGTTGTTCGCGCAGTGAATCTTTATTTTTTTTTCCATCCAGATACAGTTTACGGAATGTATCCCCCATCGTTGCGAGGGAAATTTTTA	MGDTFRKLYLDGKKNKDSLREQLEKETDEDKKKEIHQELPCN	GTTGCAAGGAAGCTCTTGATG	TAAAAATTTCCCTCGCAACG	1
1	PY00582	heat shock protein 108	PY00582_26	24	GTTGCAAGGAAGCTCTTGATGTTTGCGATATTCTTTATAAATTGATTTATATACACTTGGTTCGCTCAGTTTTTTTTGGATTTCTTTTTTTTTATCTTCATCAGTTTCCTTTTCCAGTTGCCCCATCCGTTGTCCACCCACTTACT	MGQLEKETDEDKKKEIQKKLSEPSVYKSIYKEYRKHQELPCN	GTTGCAAGGAAGCTCTTGATG	AGTAAGTGGGTGGACAACGG	1
1	PY00582	heat shock protein 109	PY00582_27	24	GTTGCAAGGAAGCTCTTGATGCAGTTTAACAATTTTGGAGCGATTAATATCATCTTCATAACATCCACTTTTAAAAAATTTGCGATATTCTTTATAAATTGATTTATATACACTTGGTTCCCCCATCGTTGCGAGGGAAATTTTTA	MGEPSVYKSIYKEYRKFFKSGCYEDDINRSKIVKLHQELPCN	GTTGCAAGGAAGCTCTTGATG	TAAAAATTTCCCTCGCAACG	1
1	PY00582	heat shock protein 110	PY00582_28	24	GTTGCAAGGAAGCTCTTGATGTTCAACATAAGTATCCAGAGAAATACTTTTGGGGTGAAGCATAGTTTTAAACAGAAGCAGTTTAACAATTTTGGAGCGATTAATATCATCTTCATAACACCCCATCCGTTGTCCACCCACTTACT	MGCYEDDINRSKIVKLLLFKTMLHPKSISLDTYVEHQELPCN	GTTGCAAGGAAGCTCTTGATG	AGTAAGTGGGTGGACAACGG	1
1	PY00582	heat shock protein 111	PY00582_29	24	GTTGCAAGGAAGCTCTTGATGATATTCATATGATTCACCAGATGCATAATAGATAAATTTTTGATCGGGTTTCATATTTTCAACATAAGTATCCAGAGAAATACTTTTGGGGTGAAGCATCCCCATCGTTGCGAGGGAAATTTTTA	MGMLHPKSISLDTYVENMKPDQKFIYYASGESYEYHQELPCN	GTTGCAAGGAAGCTCTTGATG	TAAAAATTTCCCTCGCAACG	1
1	PY00582	heat shock protein 112	PY00582_3	24	GTTGCAAGGAAGCTCTTGATGATGATTTTCGATGCCTGATGTTGGTTTTTCATTTTCATCAATTTCGCTGATCATATCAACATCGCGTTTTACATTTCCTTTAGGACTATTTTCATTTTCCCCCATCGTTGCGAGGGAAATTTTTA	MGENENSPKGNVKRDVDMISEIDENEKPTSGIENHHQELPCN	GTTGCAAGGAAGCTCTTGATG	TAAAAATTTCCCTCGCAACG	1
1	PY00582	heat shock protein 113	PY00582_30	24	GTTGCAAGGAAGCTCTTGATGGAACAGAACGTCGATATTTTTTTTTTTAAAAATTTGCAGTTGTGGAATTTTGGACAGATATTCATATGATTCACCAGATGCATAATAGATAAATTTTTGCCCCATCCGTTGTCCACCCACTTACT	MGQKFIYYASGESYEYLSKIPQLQIFKKKNIDVLFHQELPCN	GTTGCAAGGAAGCTCTTGATG	AGTAAGTGGGTGGACAACGG	1
1	PY00582	heat shock protein 114	PY00582_31	24	GTTGCAAGGAAGCTCTTGATGCTTTCCATCATAATCTTCAACGCGTTGGATACAAGATTCATCTACTGATTCAGTCAGGAACAGAACGTCGATATTTTTTTTTTTAAAAATTTGCAGTTGCCCCATCGTTGCGAGGGAAATTTTTA	MGQLQIFKKKNIDVLFLTESVDESCIQRVEDYDGKHQELPCN	GTTGCAAGGAAGCTCTTGATG	TAAAAATTTCCCTCGCAACG	1
1	PY00582	heat shock protein 115	PY00582_32	25	GTTGCAAGGAAGCTCTTGATGTTTCTCTTCTTCTGTCAGATCAAATGTAATTTCACCTTTTTGAATAGATTTAAATTTCTTTCCATCATAATCTTCAACGCGTTGGATACAAGATTCATCCCCCATCCGTTGTCCACCCACTTACT	MGDESCIQRVEDYDGKKFKSIQKGEITFDLTEEEKHQELPCN	GTTGCAAGGAAGCTCTTGATG	AGTAAGTGGGTGGACAACGG	1
1	PY00582	heat shock protein 116	PY00582_33	25	GTTGCAAGGAAGCTCTTGATGATCTGAGATAACATCGATCAGTGCTGTATACATTTTTTTAACTTTTTCTTCGCGTTTTTTCTCTTCTTCTGTCAGATCAAATGTAATTTCACCTTTTTGCCCCATCGTTGCGAGGGAAATTTTTA	MGQKGEITFDLTEEEKKREEKVKKMYTALIDVISDHQELPCN	GTTGCAAGGAAGCTCTTGATG	TAAAAATTTCCCTCGCAACG	1
1	PY00582	heat shock protein 117	PY00582_34	25	GTTGCAAGGAAGCTCTTGATGTGGTGCATCAACCAGGCGGCGTGAAATTTCAACTTTAAAGATTTTGTTGCGCAGTGTATCTGAGATAACATCGATCAGTGCTGTATACATTTTTTTAACCCCCATCCGTTGTCCACCCACTTACT	MGVKKMYTALIDVISDTLRNKIFKVEISRRLVDAPHQELPCN	GTTGCAAGGAAGCTCTTGATG	AGTAAGTGGGTGGACAACGG	1
1	PY00582	heat shock protein 118	PY00582_35	25	GTTGCAAGGAAGCTCTTGATGTTTCATCAGTTTTTCCATTTGTCCAGACAGACCCCATTCTGTTGATACAACAGCACATGGTGCATCAACCAGGCGGCGTGAAATTTCAACTTTAAAGATCCCCATCGTTGCGAGGGAAATTTTTA	MGIFKVEISRRLVDAPCAVVSTEWGLSGQMEKLMKHQELPCN	GTTGCAAGGAAGCTCTTGATG	TAAAAATTTCCCTCGCAACG	1
1	PY00582	heat shock protein 119	PY00582_36	25	GTTGCAAGGAAGCTCTTGATGTTCCAGAATTTTTTGTCCTGACATTGCTTTAACTTGATCAGTGTTATTAATATTGATTTTCATCAGTTTTTCCATTTGTCCAGACAGACCCCATTCTGTCCCCATCCGTTGTCCACCCACTTACT	MGTEWGLSGQMEKLMKININNTDQVKAMSGQKILEHQELPCN	GTTGCAAGGAAGCTCTTGATG	AGTAAGTGGGTGGACAACGG	1
1	PY00582	heat shock protein 120	PY00582_37	25	GTTGCAAGGAAGCTCTTGATGTGGATTTTCTACAGAGCGTTTCAGCAGATCGATCATAATTGGATGATCTGGGTTAATTTCCAGAATTTTTTGTCCTGACATTGCTTTAACTTGATCAGTCCCCATCGTTGCGAGGGAAATTTTTA	MGTDQVKAMSGQKILEINPDHPIMIDLLKRSVENPHQELPCN	GTTGCAAGGAAGCTCTTGATG	TAAAAATTTCCCTCGCAACG	1
1	PY00582	heat shock protein 121	PY00582_38	25	GTTGCAAGGAAGCTCTTGATGTGCCAGTTTTGCTGACTGATAAATAACTTTAATACTTTCTACCAGTTCTGGGTCTTTTGGATTTTCTACAGAGCGTTTCAGCAGATCGATCATAATTGGCCCCATCCGTTGTCCACCCACTTACT	MGPIMIDLLKRSVENPKDPELVESIKVIYQSAKLAHQELPCN	GTTGCAAGGAAGCTCTTGATG	AGTAAGTGGGTGGACAACGG	1
1	PY00582	heat shock protein 122	PY00582_39	25	GTTGCAAGGAAGCTCTTGATGAATATGATCATATACAATTTGAGCCAGATCTGATGTATCTTCCAGATCAAATCCAGATGCCAGTTTTGCTGACTGATAAATAACTTTAATACTTTCTACCCCCATCGTTGCGAGGGAAATTTTTA	MGVESIKVIYQSAKLASGFDLEDTSDLAQIVYDHIHQELPCN	GTTGCAAGGAAGCTCTTGATG	TAAAAATTTCCCTCGCAACG	1
1	PY00582	heat shock protein 123	PY00582_4	25	GTTGCAAGGAAGCTCTTGATGAGTATACAGTGAATTAATGATAATATCCAACAGGCGTGTAACCTCTGATTGATATTGATGATTTTCGATGCCTGATGTTGGTTTTTCATTTTCATCAATCCCCATCCGTTGTCCACCCACTTACT	MGIDENEKPTSGIENHQYQSEVTRLLDIIINSLYTHQELPCN	GTTGCAAGGAAGCTCTTGATG	AGTAAGTGGGTGGACAACGG	1
1	PY00582	heat shock protein 124	PY00582_40	25	GTTGCAAGGAAGCTCTTGATGAATGGCTGGATCCAAATCATCAATTTTCAGGGTATTATCTACTCCCAGTTTTTGATTAATATGATCATATACAATTTGAGCCAGATCTGATGTATCTTCCCCCATCCGTTGTCCACCCACTTACT	MGEDTSDLAQIVYDHINQKLGVDNTLKIDDLDPAIHQELPCN	GTTGCAAGGAAGCTCTTGATG	AGTAAGTGGGTGGACAACGG	1
1	PY00582	heat shock protein 125	PY00582_41	26	GTTGCAAGGAAGCTCTTGATGTGCATCATCAATATTGATTTCTTCAACATTTTGATCATCAATTTTTTTAGTTTCAAAAATGGCTGGATCCAAATCATCAATTTTCAGGGTATTATCTACCCCCATCGTTGCGAGGGAAATTTTTA	MGVDNTLKIDDLDPAIFETKKIDDQNVEEINIDDAHQELPCN	GTTGCAAGGAAGCTCTTGATG	TAAAAATTTCCCTCGCAACG	1
1	PY00582	heat shock protein 126	PY00582_42	26	GTTGCAAGGAAGCTCTTGATGCAGTTCATCATTTTTTGATTCAGAATTTGAATCACCTTTTTTGATTGCATCATCAATATTGATTTCTTCAACATTTTGATCATCAATTTTTTTAGTTTCCCCCATCCGTTGTCCACCCACTTACT	MGETKKIDDQNVEEINIDDAIKKGDSNSESKNDELHQELPCN	GTTGCAAGGAAGCTCTTGATG	AGTAAGTGGGTGGACAACGG	1
1	PY00582	heat shock protein 127	PY00582_5	26	GTTGCAAGGAAGCTCTTGATGTTTTTCCAGTGCATCAGCAGCATTTGAGATCAGTTCGCGCATAAATACATCTTTTTGAGTATACAGTGAATTAATGATAATATCCAACAGGCGTGTAACCCCCATCGTTGCGAGGGAAATTTTTA	MGVTRLLDIIINSLYTQKDVFMRELISNAADALEKHQELPCN	GTTGCAAGGAAGCTCTTGATG	TAAAAATTTCCCTCGCAACG	1
1	PY00582	heat shock protein 128	PY00582_6	26	GTTGCAAGGAAGCTCTTGATGCTCCAGTTTCTTTTCATCTTTCAGGATACTTTCATCTGACAGTGACAGAAAGCGAATTTTTTCCAGTGCATCAGCAGCATTTGAGATCAGTTCGCGCATCCCCATCCGTTGTCCACCCACTTACT	MGMRELISNAADALEKIRFLSLSDESILKDEKKLEHQELPCN	GTTGCAAGGAAGCTCTTGATG	AGTAAGTGGGTGGACAACGG	1
1	PY00582	heat shock protein 129	PY00582_7	26	GTTGCAAGGAAGCTCTTGATGTACACCAGTATCAGTAATAGACAGGATGTTTTTATCTTTATTAGCTGAGATGCGGATCTCCAGTTTCTTTTCATCTTTCAGGATACTTTCATCTGACAGCCCCATCGTTGCGAGGGAAATTTTTA	MGLSDESILKDEKKLEIRISANKDKNILSITDTGVHQELPCN	GTTGCAAGGAAGCTCTTGATG	TAAAAATTTCCCTCGCAACG	1
1	PY00582	heat shock protein 130	PY00582_8	26	GTTGCAAGGAAGCTCTTGATGAGTACCAGATTTTGCAATTGTACCCAGATTATTGATCAGATCATCTTTAGTCATACCTACACCAGTATCAGTAATAGACAGGATGTTTTTATCTTTATTCCCCATCCGTTGTCCACCCACTTACT	MGNKDKNILSITDTGVGMTKDDLINNLGTIAKSGTHQELPCN	GTTGCAAGGAAGCTCTTGATG	AGTAAGTGGGTGGACAACGG	1
1	PY00582	heat shock protein 131	PY00582_9	26	GTTGCAAGGAAGCTCTTGATGTTGCCCAATCAGGCTCATATCACCTCCACTTTTAGAAATTGTTTCCAGAAAATTGGAAGTACCAGATTTTGCAATTGTACCCAGATTATTGATCAGATCCCCCATCGTTGCGAGGGAAATTTTTA	MGDLINNLGTIAKSGTSNFLETISKSGGDMSLIGQHQELPCN	GTTGCAAGGAAGCTCTTGATG	TAAAAATTTCCCTCGCAACG	1
1	PY00586	hypothetical protein	PY00586_1	26	GTTGCAAGGAAGCTCTTGATGACTTTCGATTGATGGCAGTGGGAAGTCTTTAACACAGTTTACATCCTTAAAGCAAAAAAAACTGATAATAAAAACCAGCAGCGCCAGGATGCGCTTCATCCCCATTTGTGGTACGCCTTTAAACGGTCA	MGMKRILALLVFIISFFCFKDVNCVKDFPLPSIESHQELPCN	GTTGCAAGGAAGCTCTTGATG	TGACCGTTTAAAGGCGTACC	1
1	PY00586	hypothetical protein	PY00586_2	26	GTTGCAAGGAAGCTCTTGATGCATCTTGTTGTACATACGCAAATAAAATTTATCATATTTATTCAATGCTGTCAGAGGACTTTCGATTGATGGCAGTGGGAAGTCTTTAACACAGTTTACCCCCATTTGTCCGTTCTAAAATCCCGTTCA	MGVNCVKDFPLPSIESPLTALNKYDKFYLRMYNKMHQELPCN	GTTGCAAGGAAGCTCTTGATG	TGAACGGGATTTTAGAACGG	1
1	PY00586	hypothetical protein	PY00586_3	26	GTTGCAAGGAAGCTCTTGATGGAAATTTTTTTCCAATTTGTCATTGATATAATCAGTGCCGCTTTGTTCCAAGCGTGGCATCTTGTTGTACATACGCAAATAAAATTTATCATATTTATTCCCCATTTGTGGTACGCCTTTAAACGGTCA	MGNKYDKFYLRMYNKMPRLEQSGTDYINDKLEKNFHQELPCN	GTTGCAAGGAAGCTCTTGATG	TGACCGTTTAAAGGCGTACC	1
1	PY00586	hypothetical protein	PY00586_4	27	GTTGCAAGGAAGCTCTTGATGCTTCGCAATTTCTTCATTATTGTCAATATCAATGCGGATGATGTGGACTTTTTTTCCGAAATTTTTTTCCAATTTGTCATTGATATAATCAGTGCCGCTCCCCATTTGTCCGTTCTAAAATCCCGTTCA	MGSGTDYINDKLEKNFGKKVHIIRIDIDNNEEIAKHQELPCN	GTTGCAAGGAAGCTCTTGATG	TGAACGGGATTTTAGAACGG	1
1	PY00586	hypothetical protein	PY00586_5	27	GTTGCAAGGAAGCTCTTGATGGATTACAATTTTATTTTTAATGATGATAGTTGTGGGCAGAGCTTTGATAAAATTTTTCTTCGCAATTTCTTCATTATTGTCAATATCAATGCGGATGATCCCCATTTGTGGTACGCCTTTAAACGGTCA	MGIIRIDIDNNEEIAKKNFIKALPTTIIIKNKIVIHQELPCN	GTTGCAAGGAAGCTCTTGATG	TGACCGTTTAAAGGCGTACC	1
1	PY00586	hypothetical protein	PY00586_6	27	GTTGCAAGGAAGCTCTTGATGGTGCTTGCGAATAGTTGATGTCAGTTCATTACTTGTAACATAATGCTCATTTTTTGCGATTACAATTTTATTTTTAATGATGATAGTTGTGGGCAGAGCCCCCATTTGTCCGTTCTAAAATCCCGTTCA	MGALPTTIIIKNKIVIAKNEHYVTSNELTSTIRKHHQELPCN	GTTGCAAGGAAGCTCTTGATG	TGAACGGGATTTTAGAACGG	1
1	PY00586	hypothetical protein	PY00586_7	27	GTTGCAAGGAAGCTCTTGATGCAGGTGCTTGCGAATAGTTGATGTCAGTTCATTACTTGTAACATAATGCTCATTTTTTGCGATTACAATTTTATTTTTAATGATGATAGTTGTGGGCAGCCCCATTTGTGGTACGCCTTTAAACGGTCA	MGLPTTIIIKNKIVIAKNEHYVTSNELTSTIRKHLHQELPCN	GTTGCAAGGAAGCTCTTGATG	TGACCGTTTAAAGGCGTACC	1
1	PY00619	hypothetical protein	PY00619_1	27	GTTGCAAGGAAGCTCTTGATGAATGATTTCGGGCAGGATTGCCAAGATATAAGATGTAGTATAGATAACGATAAGAGCCAAAAAACTGTAATAGCGGATGCTGGCATTGTAGATATTCATCCCCATCTCCGTCCCTTCTGATATCG	MGMNIYNASIRYYSFLALIVIYTTSYILAILPEIIHQELPCN	GTTGCAAGGAAGCTCTTGATG	CGATATCAGAAGGGACGGAG	0.81
1	PY00619	hypothetical protein	PY00619_10	27	GTTGCAAGGAAGCTCTTGATGAAAGATATCCTCAATATCGTTAATGCTATCGATGATATATTTTTTATTTTTCTCTTTTTTTTTCAGAATGTAATCATTGATTTCATCGTTGATATTATGCCCCATCCGACGTTAGACGAGTGTGA	MGHNINDEINDYILKKKEKNKKYIIDSINDIEDIFHQELPCN	GTTGCAAGGAAGCTCTTGATG	TCACACTCGTCTAACGTCGG	0.81
1	PY00619	hypothetical protein	PY00619_11	27	GTTGCAAGGAAGCTCTTGATGCTCGATAAACTGAATCATTTGGTCTTTCATTTTCAGGGTTTTGGTTTGATCATCGTTAAAGATATCCTCAATATCGTTAATGCTATCGATGATATATTTCCCCATCTCCGTCCCTTCTGATATCG	MGKYIIDSINDIEDIFNDDQTKTLKMKDQMIQFIEHQELPCN	GTTGCAAGGAAGCTCTTGATG	CGATATCAGAAGGGACGGAG	0.81
1	PY00619	hypothetical protein	PY00619_12	27	GTTGCAAGGAAGCTCTTGATGTGTATTTTCATCTGCATTATCATTCGCTTCTTCCAGTTCGCTATCCATACAATTCAACTCGATAAACTGAATCATTTGGTCTTTCATTTTCAGGGTTTTCCCCATCCGACGTTAGACGAGTGTGA	MGKTLKMKDQMIQFIELNCMDSELEEANDNADENTHQELPCN	GTTGCAAGGAAGCTCTTGATG	TCACACTCGTCTAACGTCGG	0.81
1	PY00619	hypothetical protein	PY00619_13	27	GTTGCAAGGAAGCTCTTGATGATAGAAATCCTTTTTTGAGGTTTTATGATTGTTCCCATTTTCATCTACGTTTTCATCTGTATTTTCATCTGCATTATCATTCGCTTCTTCCAGTTCGCTCCCCATCTCCGTCCCTTCTGATATCG	MGSELEEANDNADENTDENVDENGNNHKTSKKDFYHQELPCN	GTTGCAAGGAAGCTCTTGATG	CGATATCAGAAGGGACGGAG	0.81
1	PY00619	hypothetical protein	PY00619_14	27	GTTGCAAGGAAGCTCTTGATGATTACTCATATTATTTGAAATAATCATATTATTCATTTTTTTGATGCTTCCCATTTTATAGAAATCCTTTTTTGAGGTTTTATGATTGTTCCCATTTTCCCCCATCCGACGTTAGACGAGTGTGA	MGENGNNHKTSKKDFYKMGSIKKMNNMIISNNMSNHQELPCN	GTTGCAAGGAAGCTCTTGATG	TCACACTCGTCTAACGTCGG	0.81
1	PY00619	hypothetical protein	PY00619_15	28	GTTGCAAGGAAGCTCTTGATGATATGAATTCAGATCATTCAATTGACATTTTTTATTATAGATCATTTGATCTTCGTTATTACTCATATTATTTGAAATAATCATATTATTCATTTTTTTCCCCATCTCCGTCCCTTCTGATATCG	MGKKMNNMIISNNMSNNEDQMIYNKKCQLNDLNSYHQELPCN	GTTGCAAGGAAGCTCTTGATG	CGATATCAGAAGGGACGGAG	0.81
1	PY00619	hypothetical protein	PY00619_16	28	GTTGCAAGGAAGCTCTTGATGCACATCGTACAGAAAAGACTCATTTGCGCGTTTGATATCTTTCAGTGACATATGAATATATGAATTCAGATCATTCAATTGACATTTTTTATTATAGATCCCCATCCGACGTTAGACGAGTGTGA	MGIYNKKCQLNDLNSYIHMSLKDIKRANESFLYDVHQELPCN	GTTGCAAGGAAGCTCTTGATG	TCACACTCGTCTAACGTCGG	0.81
1	PY00619	hypothetical protein	PY00619_17	28	GTTGCAAGGAAGCTCTTGATGCAGACTCAGTTCGCGATTATCTGTCAGAAAGTCGAGGGTCTTTGTATTCAGATATTTCACATCGTACAGAAAAGACTCATTTGCGCGTTTGATATCTTTCCCCATCTCCGTCCCTTCTGATATCG	MGKDIKRANESFLYDVKYLNTKTLDFLTDNRELSLHQELPCN	GTTGCAAGGAAGCTCTTGATG	CGATATCAGAAGGGACGGAG	0.81
1	PY00619	hypothetical protein	PY00619_18	28	GTTGCAAGGAAGCTCTTGATGGATATACTTGCGTTTTTTTTGTTTGCGTTTCGCGCGCATGCTATCTGCTTTCCACATCAGACTCAGTTCGCGATTATCTGTCAGAAAGTCGAGGGTCTTCCCCATCCGACGTTAGACGAGTGTGA	MGKTLDFLTDNRELSLMWKADSMRAKRKQKKRKYIHQELPCN	GTTGCAAGGAAGCTCTTGATG	TCACACTCGTCTAACGTCGG	0.81
1	PY00619	hypothetical protein	PY00619_19	28	GTTGCAAGGAAGCTCTTGATGAAAATAGCTATTGCTCAATCCCAAAATACTATCATTGCGACTTTTAAACATGAAATAGATATACTTGCGTTTTTTTTGTTTGCGTTTCGCGCGCATGCTCCCCATCTCCGTCCCTTCTGATATCG	MGSMRAKRKQKKRKYIYFMFKSRNDSILGLSNSYFHQELPCN	GTTGCAAGGAAGCTCTTGATG	CGATATCAGAAGGGACGGAG	0.81
1	PY00619	hypothetical protein	PY00619_20	28	GTTGCAAGGAAGCTCTTGATGATTGCGTTCATAAAAACTATCCAGTACATACTTATCTCCATTGGGTTTGAACCAAGAAAAATAGCTATTGCTCAATCCCAAAATACTATCATTGCGACTCCCCATCCGACGTTAGACGAGTGTGA	MGSRNDSILGLSNSYFSWFKPNGDKYVLDSFYERNHQELPCN	GTTGCAAGGAAGCTCTTGATG	TCACACTCGTCTAACGTCGG	0.81
1	PY00619	hypothetical protein	PY00619_21	28	GTTGCAAGGAAGCTCTTGATGGATTTTCAGCAGCAGATTATGCCAACGTGAAAAAGGTTTAACTTTTTGTACTTGTTTATTGCGTTCATAAAAACTATCCAGTACATACTTATCTCCATTCCCCATCTCCGTCCCTTCTGATATCG	MGNGDKYVLDSFYERNKQVQKVKPFSRWHNLLLKIHQELPCN	GTTGCAAGGAAGCTCTTGATG	CGATATCAGAAGGGACGGAG	0.81
1	PY00619	hypothetical protein	PY00619_22	28	GTTGCAAGGAAGCTCTTGATGGATAAGAAAAGATGAATTCTTGCAAAAATTCAGATATGTTACTTTGATATTGATGATGATTTTCAGCAGCAGATTATGCCAACGTGAAAAAGGTTTAACCCCCATCCGACGTTAGACGAGTGTGA	MGVKPFSRWHNLLLKIIINIKVTYLNFCKNSSFLIHQELPCN	GTTGCAAGGAAGCTCTTGATG	TCACACTCGTCTAACGTCGG	0.81
1	PY00619	hypothetical protein	PY00619_23	28	GTTGCAAGGAAGCTCTTGATGATAATTATATGCACCAATCCATGTCAGCAACAGTGTGATTGTAACGATCAGATCAGAGATAAGAAAAGATGAATTCTTGCAAAAATTCAGATATGTTACCCCCATCTCCGTCCCTTCTGATATCG	MGVTYLNFCKNSSFLISDLIVTITLLLTWIGAYNYHQELPCN	GTTGCAAGGAAGCTCTTGATG	CGATATCAGAAGGGACGGAG	0.81
1	PY00619	hypothetical protein	PY00619_24	28	GTTGCAAGGAAGCTCTTGATGATAATCTGTATTCCAATTAAACATACCACGATCTGTCAGAGGATCATTGCGACGAAAATAATTATATGCACCAATCCATGTCAGCAACAGTGTGATTGTCCCCATCCGACGTTAGACGAGTGTGA	MGTITLLLTWIGAYNYFRRNDPLTDRGMFNWNTDYHQELPCN	GTTGCAAGGAAGCTCTTGATG	TCACACTCGTCTAACGTCGG	0.81
1	PY00619	hypothetical protein	PY00619_25	29	GTTGCAAGGAAGCTCTTGATGATCATACAGGATGATACTTTGCAGATACCCTTCAATAGTGATATACAAATTAGGCAAATAATCTGTATTCCAATTAAACATACCACGATCTGTCAGAGGCCCCATCTCCGTCCCTTCTGATATCG	MGPLTDRGMFNWNTDYLPNLYITIEGYLQSIILYDHQELPCN	GTTGCAAGGAAGCTCTTGATG	CGATATCAGAAGGGACGGAG	0.81
1	PY00619	hypothetical protein	PY00619_26	29	GTTGCAAGGAAGCTCTTGATGAAACCAAAAACTAAACATATGATGGCTGATAAAAAACAGGATAAGTTTTACACAGATATCATACAGGATGATACTTTGCAGATACCCTTCAATAGTGATCCCCATCCGACGTTAGACGAGTGTGA	MGITIEGYLQSIILYDICVKLILFFISHHMFSFWFHQELPCN	GTTGCAAGGAAGCTCTTGATG	TCACACTCGTCTAACGTCGG	0.81
1	PY00619	hypothetical protein	PY00619_27	29	GTTGCAAGGAAGCTCTTGATGCATTGTAAACTTGCTGATCAGGATGTACAGAAAAGGGGTGTTCAGCATATTCAATACAAACCAAAAACTAAACATATGATGGCTGATAAAAAACAGGATCCCCATCTCCGTCCCTTCTGATATCG	MGILFFISHHMFSFWFVLNMLNTPFLYILISKFTMHQELPCN	GTTGCAAGGAAGCTCTTGATG	CGATATCAGAAGGGACGGAG	0.81
1	PY00619	hypothetical protein	PY00619_28	29	GTTGCAAGGAAGCTCTTGATGGTTGATAAAGCGAAAAGGCCCAGTCAAATACAGCCATCCATAGCGTTCATACTTTACCATTGTAAACTTGCTGATCAGGATGTACAGAAAAGGGGTGTTCCCCATCCGACGTTAGACGAGTGTGA	MGNTPFLYILISKFTMVKYERYGWLYLTGPFRFINHQELPCN	GTTGCAAGGAAGCTCTTGATG	TCACACTCGTCTAACGTCGG	0.81
1	PY00619	hypothetical protein	PY00619_29	29	GTTGCAAGGAAGCTCTTGATGATTCAGCTTATTATAACGGTTGGTATTTTCTACAAACAGATTTTCGATGCGCAGAATGTTGATAAAGCGAAAAGGCCCAGTCAAATACAGCCATCCATACCCCATCTCCGTCCCTTCTGATATCG	MGYGWLYLTGPFRFINILRIENLFVENTNRYNKLNHQELPCN	GTTGCAAGGAAGCTCTTGATG	CGATATCAGAAGGGACGGAG	0.81
1	PY00619	hypothetical protein	PY00619_3	29	GTTGCAAGGAAGCTCTTGATGTCCTTTATTATTATCCTTTTTTTTGCGTTTTTTTGAAACTTCATCTTTGCGCAGTGAATGTGAATAAATTTTATTTTTGCGAGTTTTATAAAACAGTTCCCCCATCTCCGTCCCTTCTGATATCG	MGELFYKTRKNKIYSHSLRKDEVSKKRKKKDNNKGHQELPCN	GTTGCAAGGAAGCTCTTGATG	CGATATCAGAAGGGACGGAG	0.81
1	PY00619	hypothetical protein	PY00619_30	29	GTTGCAAGGAAGCTCTTGATGACAAGCATAGGTATAAATAAGGATAATGATATGCATAGACAATGTAATGATAGGCAAATTCAGCTTATTATAACGGTTGGTATTTTCTACAAACAGATTCCCCATCCGACGTTAGACGAGTGTGA	MGNLFVENTNRYNKLNLPIITLSMHIIILIYTYACHQELPCN	GTTGCAAGGAAGCTCTTGATG	TCACACTCGTCTAACGTCGG	0.81
1	PY00619	hypothetical protein	PY00619_31	29	GTTGCAAGGAAGCTCTTGATGGATATAATCATACAGTTGATAGTCTCCTTTACATGGTTGTTCGATCAGCAGGTGGATACAAGCATAGGTATAAATAAGGATAATGATATGCATAGACAACCCCATCTCCGTCCCTTCTGATATCG	MGLSMHIIILIYTYACIHLLIEQPCKGDYQLYDYIHQELPCN	GTTGCAAGGAAGCTCTTGATG	CGATATCAGAAGGGACGGAG	0.81
1	PY00619	hypothetical protein	PY00619_32	29	GTTGCAAGGAAGCTCTTGATGTTTCCCATAGATTTGTTTATCTTCTACCAGATGATTTTTCAGATAGCGAATTGAAAAGATATAATCATACAGTTGATAGTCTCCTTTACATGGTTGTTCCCCCATCCGACGTTAGACGAGTGTGA	MGEQPCKGDYQLYDYIFSIRYLKNHLVEDKQIYGKHQELPCN	GTTGCAAGGAAGCTCTTGATG	TCACACTCGTCTAACGTCGG	0.81
1	PY00619	hypothetical protein	PY00619_33	29	GTTGCAAGGAAGCTCTTGATGAGCAATAGGCTTAATATGTCCAATGATTACAAAATAGCGGCTTCCAATACTAGGAATTTTCCCATAGATTTGTTTATCTTCTACCAGATGATTTTTCAGCCCCATCTCCGTCCCTTCTGATATCG	MGLKNHLVEDKQIYGKIPSIGSRYFVIIGHIKPIAHQELPCN	GTTGCAAGGAAGCTCTTGATG	CGATATCAGAAGGGACGGAG	0.81
1	PY00619	hypothetical protein	PY00619_34	30	GTTGCAAGGAAGCTCTTGATGGATGATATCATCAATGTTGTTATAAGTTGATTGCAGTTCATTGATGATAACATACAGAGCAATAGGCTTAATATGTCCAATGATTACAAAATAGCGGCTCCCCATCCGACGTTAGACGAGTGTGA	MGSRYFVIIGHIKPIALYVIINELQSTYNNIDDIIHQELPCN	GTTGCAAGGAAGCTCTTGATG	TCACACTCGTCTAACGTCGG	0.81
1	PY00619	hypothetical protein	PY00619_35	30	GTTGCAAGGAAGCTCTTGATGTTTATTCAGCAGTTTAATAATATTCAGATAAAAGCGAACAGGCAGACTTGTCAGGATGATGATATCATCAATGTTGTTATAAGTTGATTGCAGTTCATTCCCCATCTCCGTCCCTTCTGATATCG	MGNELQSTYNNIDDIIILTSLPVRFYLNIIKLLNKHQELPCN	GTTGCAAGGAAGCTCTTGATG	CGATATCAGAAGGGACGGAG	0.81
1	PY00619	hypothetical protein	PY00619_36	30	GTTGCAAGGAAGCTCTTGATGCAGTGGAAATGGCTTGTTCAGATCATAGCGACACAAACTGATTTGGATCAGCCCTTTTTTATTCAGCAGTTTAATAATATTCAGATAAAAGCGAACAGGCCCCATCCGACGTTAGACGAGTGTGA	MGPVRFYLNIIKLLNKKGLIQISLCRYDLNKPFPLHQELPCN	GTTGCAAGGAAGCTCTTGATG	TCACACTCGTCTAACGTCGG	0.81
1	PY00619	hypothetical protein	PY00619_37	30	GTTGCAAGGAAGCTCTTGATGCATAATATTATTACAGATAAAGATTCCGATACTGTATGAGATAATTTTTTTAATAGTCAGTGGAAATGGCTTGTTCAGATCATAGCGACACAAACTGATCCCCATCTCCGTCCCTTCTGATATCG	MGISLCRYDLNKPFPLTIKKIISYSIGIFICNNIMHQELPCN	GTTGCAAGGAAGCTCTTGATG	CGATATCAGAAGGGACGGAG	0.81
1	PY00619	hypothetical protein	PY00619_38	30	GTTGCAAGGAAGCTCTTGATGGATTTCGTTATAGCGTTTCAGTGTCTCGATATCATTATTAATATTATGATATGTGTTCATAATATTATTACAGATAAAGATTCCGATACTGTATGAGATCCCCATCCGACGTTAGACGAGTGTGA	MGISYSIGIFICNNIMNTYHNINNDIETLKRYNEIHQELPCN	GTTGCAAGGAAGCTCTTGATG	TCACACTCGTCTAACGTCGG	0.81
1	PY00619	hypothetical protein	PY00619_39	30	GTTGCAAGGAAGCTCTTGATGATTACACATATTATTCAGAAGAACAGATGTGTATTTATTAAATGGACCAAGTGATTTGATTTCGTTATAGCGTTTCAGTGTCTCGATATCATTATTAATCCCCATCTCCGTCCCTTCTGATATCG	MGINNDIETLKRYNEIKSLGPFNKYTSVLLNNMCNHQELPCN	GTTGCAAGGAAGCTCTTGATG	CGATATCAGAAGGGACGGAG	0.81
1	PY00619	hypothetical protein	PY00619_4	30	GTTGCAAGGAAGCTCTTGATGAATATTACCCTGATGAATATACAGCAGATTTGTATCAATAGAATTGGAGAATTCCAGTCCTTTATTATTATCCTTTTTTTTGCGTTTTTTTGAAACTTCCCCCATCCGACGTTAGACGAGTGTGA	MGEVSKKRKKKDNNKGLEFSNSIDTNLLYIHQGNIHQELPCN	GTTGCAAGGAAGCTCTTGATG	TCACACTCGTCTAACGTCGG	0.81
1	PY00619	hypothetical protein	PY00619_40	30	GTTGCAAGGAAGCTCTTGATGTTTCAGATCATTCAGACAGATAATATTGCGATAATTTTTTTTAAGCAGAATATTATAATTACACATATTATTCAGAAGAACAGATGTGTATTTATTAAACCCCATCCGACGTTAGACGAGTGTGA	MGFNKYTSVLLNNMCNYNILLKKNYRNIICLNDLKHQELPCN	GTTGCAAGGAAGCTCTTGATG	TCACACTCGTCTAACGTCGG	0.81
1	PY00619	hypothetical protein	PY00619_41	30	GTTGCAAGGAAGCTCTTGATGAAGAATCAGCAAAAACATGCCTGGACAATCATCCATTGTTTTTGCAAAAAGTTTCATTTTCAGATCATTCAGACAGATAATATTGCGATAATTTTTTTTCCCCATTGTGTTCAAACGAAGAACGC	MGKKNYRNIICLNDLKMKLFAKTMDDCPGMFLLILHQELPCN	GTTGCAAGGAAGCTCTTGATG	GCGTTCTTCGTTTGAACACA	0.81
1	PY00619	hypothetical protein	PY00619_43	30	GTTGCAAGGAAGCTCTTGATGGCGGTATTTCTTTTCATTTTCTGAATCATTGTTCAGATTAATTTCATCAAAATATTTCTTCAACAGATCGGTACTTTTTGATTGATTCTTCTGAGGAACCCCCATTGTGTTCAAACGAAGAACGC	MGVPQKNQSKSTDLLKKYFDEINLNNDSENEKKYRHQELPCN	GTTGCAAGGAAGCTCTTGATG	GCGTTCTTCGTTTGAACACA	0.81
1	PY00619	hypothetical protein	PY00619_45	31	GTTGCAAGGAAGCTCTTGATGCTTATTTTCAAAAATGTTGATCTCTTTTTCTTGATTGTGATTATTACCCAGGCTGGTATGAAAGCGTTTCAATTTATCATTTGTGTTATTTTTCCAACGCCCCATTGTGTTCAAACGAAGAACGC	MGRWKNNTNDKLKRFHTSLGNNHNQEKEINIFENKHQELPCN	GTTGCAAGGAAGCTCTTGATG	GCGTTCTTCGTTTGAACACA	0.81
1	PY00619	hypothetical protein	PY00619_47	31	GTTGCAAGGAAGCTCTTGATGATTAGCTTTGCGCTGTGTATTTTCATCGATTACTTTCAGATCTACATCTTTGATTTTTTCATAATTATGATTTGTTCCATCTTCAATGATTTCAATATTCCCCATTGTGTTCAAACGAAGAACGC	MGNIEIIEDGTNHNYEKIKDVDLKVIDENTQRKANHQELPCN	GTTGCAAGGAAGCTCTTGATG	GCGTTCTTCGTTTGAACACA	0.81
1	PY00619	hypothetical protein	PY00619_5	31	GTTGCAAGGAAGCTCTTGATGATCATTCCAAGTGTTGTGGATGCGCAGATTATTATCGCGATTGATATACTCATATTTAATATTACCCTGATGAATATACAGCAGATTTGTATCAATAGACCCCATCTCCGTCCCTTCTGATATCG	MGSIDTNLLYIHQGNIKYEYINRDNNLRIHNTWNDHQELPCN	GTTGCAAGGAAGCTCTTGATG	CGATATCAGAAGGGACGGAG	0.81
1	PY00619	hypothetical protein	PY00619_55	31	GTTGCAAGGAAGCTCTTGATGTGATTCGATATTATTATTCCAATCGAATTCGATATTTTTAATATTTTTAATTTTTTGCAAAATATTATATTTATCAGTCAGCAAAATAAAATGAACATCCCCCATTGTGTTCAAACGAAGAACGC	MGDVHFILLTDKYNILQKIKNIKNIEFDWNNNIESHQELPCN	GTTGCAAGGAAGCTCTTGATG	GCGTTCTTCGTTTGAACACA	0.81
1	PY00619	hypothetical protein	PY00619_59	31	GTTGCAAGGAAGCTCTTGATGCATGTGATTGTCTTGTTTTTCGCGCAGTTTAAAGATTTCCAGAGCCTGCAGATAATTATCTACGCGGAAGATATTCAGAACTGGATCAAAATACTTTCCCCCCATTGTGTTCAAACGAAGAACGC	MGGKYFDPVLNIFRVDNYLQALEIFKLREKQDNHMHQELPCN	GTTGCAAGGAAGCTCTTGATG	GCGTTCTTCGTTTGAACACA	0.81
1	PY00619	hypothetical protein	PY00619_6	31	GTTGCAAGGAAGCTCTTGATGATCATATTCACTACTGTAATTACCTTCTTCCAGATTTTTGATTTCATTTTCTTCGATATCATTCCAAGTGTTGTGGATGCGCAGATTATTATCGCGATTCCCCATCCGACGTTAGACGAGTGTGA	MGNRDNNLRIHNTWNDIEENEIKNLEEGNYSSEYDHQELPCN	GTTGCAAGGAAGCTCTTGATG	TCACACTCGTCTAACGTCGG	0.81
1	PY00619	hypothetical protein	PY00619_61	31	GTTGCAAGGAAGCTCTTGATGTTTTCCACCATTTTCATAACTTTCAAATTTATTAGACACATTTTTGATTCCATTTTTATTTTTCTTCATTTTATTATCGACATCAGAACAACATGAGTCCCCCATTGTGTTCAAACGAAGAACGC	MGDSCCSDVDNKMKKNKNGIKNVSNKFESYENGGKHQELPCN	GTTGCAAGGAAGCTCTTGATG	GCGTTCTTCGTTTGAACACA	0.81
1	PY00619	hypothetical protein	PY00619_63	31	GTTGCAAGGAAGCTCTTGATGGATCAGAATCATGAAATTTGGGGTGTACTTTTTACAAGTTTTCTTTTTCGGTTTATCATTTTTACTTTTGATCTTGTCTGTTTCTGAATCGGTCATACTCCCCATTGTGTTCAAACGAAGAACGC	MGSMTDSETDKIKSKNDKPKKKTCKKYTPNFMILIHQELPCN	GTTGCAAGGAAGCTCTTGATG	GCGTTCTTCGTTTGAACACA	0.81
1	PY00619	hypothetical protein	PY00619_65	31	GTTGCAAGGAAGCTCTTGATGTGACAGATTGTTATTATAGATGTACGCAGGAACATTATCACTCAGGATAATAATATTATGTTTTTTGCGTTTGTACAATACTTTCAGAAAGGTATTCAGCCCCATTGTGTTCAAACGAAGAACGC	MGLNTFLKVLYKRKKHNIIILSDNVPAYIYNNNLSHQELPCN	GTTGCAAGGAAGCTCTTGATG	GCGTTCTTCGTTTGAACACA	0.81
1	PY00619	hypothetical protein	PY00619_67	31	GTTGCAAGGAAGCTCTTGATGGTTCAGTTTCAGATAATTTTTAAAGATTACACATTTTTTACATACCAGGATTCCTGCAATAATCAGGTTGAACATAATCAGTGGTGATTTTTGGATATACCCCATTGTGTTCAAACGAAGAACGC	MGYIQKSPLIMFNLIIAGILVCKKCVIFKNYLKLNHQELPCN	GTTGCAAGGAAGCTCTTGATG	GCGTTCTTCGTTTGAACACA	0.81
1	PY00619	hypothetical protein	PY00619_7	32	GTTGCAAGGAAGCTCTTGATGTCCATTGATTTCTCCATGGTAGATATTTTTTTCTTTTTTACGTTCCTCATCATCGCGATCATATTCACTACTGTAATTACCTTCTTCCAGATTTTTGATCCCCATCTCCGTCCCTTCTGATATCG	MGIKNLEEGNYSSEYDRDDEERKKEKNIYHGEINGHQELPCN	GTTGCAAGGAAGCTCTTGATG	CGATATCAGAAGGGACGGAG	0.81
1	PY00619	hypothetical protein	PY00619_71	32	GTTGCAAGGAAGCTCTTGATGTCCATCATTTTTCATAGACATTTTTTTTTTAAAATAATCATTATATGCATTAAAGTTATTATTTTCATTAATAAAAAAATCGATATATGCATCCTTTTTCCCCATTGTGTTCAAACGAAGAACGC	MGKKDAYIDFFINENNNFNAYNDYFKKKMSMKNDGHQELPCN	GTTGCAAGGAAGCTCTTGATG	GCGTTCTTCGTTTGAACACA	0.81
1	PY00619	hypothetical protein	PY00619_73	32	GTTGCAAGGAAGCTCTTGATGCAGTGTATTATTCAGTTCGATCAGAAGATAGATATTGTTTTTGCGTTCATTTTTATTATCATTTTTTTTGATTTTCTTCAGCAGTTTTTTGCGTTCTTCCCCCATTGTGTTCAAACGAAGAACGC	MGEERKKLLKKIKKNDNKNERKNNIYLLIELNNTLHQELPCN	GTTGCAAGGAAGCTCTTGATG	GCGTTCTTCGTTTGAACACA	0.81
1	PY00619	hypothetical protein	PY00619_75	32	GTTGCAAGGAAGCTCTTGATGTTTATAATTTTCAATGAACAGCAGATTATGTGCGATATCCATATTAAGGTGATGCAGCTTGTTTTTCACGACATTAATGGTAGTATATGGATCGTTATTCCCCATTGTGTTCAAACGAAGAACGC	MGNNDPYTTINVVKNKLHHLNMDIAHNLLFIENYKHQELPCN	GTTGCAAGGAAGCTCTTGATG	GCGTTCTTCGTTTGAACACA	0.81
1	PY00619	hypothetical protein	PY00619_79	32	GTTGCAAGGAAGCTCTTGATGATAAGTTCCATGGATAAAAGATTCGATGATTGAAATATCGATGGAATTATTATTGATAGGAAATGTGTATCCAATCAGATGATAAATAAGTTCATCAACCCCCATTGTGTTCAAACGAAGAACGC	MGVDELIYHLIGYTFPINNNSIDISIIESFIHGTYHQELPCN	GTTGCAAGGAAGCTCTTGATG	GCGTTCTTCGTTTGAACACA	0.81
1	PY00619	hypothetical protein	PY00619_8	32	GTTGCAAGGAAGCTCTTGATGATGGTAGTCCACTTTTCCAGCATCCATGGTTTGGTTTTCTTCTTCATGCAGGATGTTTCCATTGATTTCTCCATGGTAGATATTTTTTTCTTTTTTACGCCCCATCCGACGTTAGACGAGTGTGA	MGRKKEKNIYHGEINGNILHEEENQTMDAGKVDYHHQELPCN	GTTGCAAGGAAGCTCTTGATG	TCACACTCGTCTAACGTCGG	0.81
1	PY00619	hypothetical protein	PY00619_81	32	GTTGCAAGGAAGCTCTTGATGTTCTACCTGAAAGATACAGAAAAACTCAACTCCATGATATTTCAGCTTAATTTTTTTCAGCAACAGATTTGCTTTAAATTGTTTATTTTCGTCGGAATACCCCATTGTGTTCAAACGAAGAACGC	MGYSDENKQFKANLLLKKIKLKYHGVEFFCIFQVEHQELPCN	GTTGCAAGGAAGCTCTTGATG	GCGTTCTTCGTTTGAACACA	0.81
1	PY00619	hypothetical protein	PY00619_9	32	GTTGCAAGGAAGCTCTTGATGTTTTTTCAGAATGTAATCATTGATTTCATCGTTGATATTATGCTCTCCGTTGGTCGCATGGTAGTCCACTTTTCCAGCATCCATGGTTTGGTTTTCTTCCCCCATCTCCGTCCCTTCTGATATCG	MGEENQTMDAGKVDYHATNGEHNINDEINDYILKKHQELPCN	GTTGCAAGGAAGCTCTTGATG	CGATATCAGAAGGGACGGAG	0.81
1	PY00622	rhoptry associated protein 1	PY00622_1	32	GTTGCAAGGAAGCTCTTGATGACTGGAGATAATATTAGAGTCACGGATGTTAAATGCCACGCTATAATCTTGAAACAACAAGCGGGAAAGGATGAACAAACTTACAATTTTAGTAAACATCCCCATGTAACCTGGGATTCAACGTGATCT	MGMFTKIVSLFILSRLLFQDYSVAFNIRDSNIISSHQELPCN	GTTGCAAGGAAGCTCTTGATG	AGATCACGTTGAATCCCAGG	0.99
1	PY00622	rhoptry associated protein 2	PY00622_10	32	GTTGCAAGGAAGCTCTTGATGATACGCTTGTTGTTGTACGTACCCCATATCATTTTTCTGAAATTTTGTGATTGCTTGTGGAAATACATCAAACAGAAAATTATCTTTTGGGCATGAATGCCCCATGTAATAATCCGTGGGAGGCTGTAC	MGHSCPKDNFLFDVFPQAITKFQKNDMGYVQQQAYHQELPCN	GTTGCAAGGAAGCTCTTGATG	GTACAGCCTCCCACGGATTA	0.99
1	PY00622	rhoptry associated protein 3	PY00622_11	33	GTTGCAAGGAAGCTCTTGATGGCTGTCTACACTACCCAGGTCAATCAGTTTATGCTTTTTAAAACATTCGATATTTCCATACGCTTGTTGTTGTACGTACCCCATATCATTTTTCTGAAACCCCATGTAACCTGGGATTCAACGTGATCT	MGFQKNDMGYVQQQAYGNIECFKKHKLIDLGSVDSHQELPCN	GTTGCAAGGAAGCTCTTGATG	AGATCACGTTGAATCCCAGG	0.99
1	PY00622	rhoptry associated protein 4	PY00622_12	33	GTTGCAAGGAAGCTCTTGATGTTTGGTTGGGATATGAAATGGACCAAAAGTATTAACTGAATTACCAAATTTCAATTTGCTGTCTACACTACCCAGGTCAATCAGTTTATGCTTTTTAAACCCCATGTAATAATCCGTGGGAGGCTGTAC	MGFKKHKLIDLGSVDSKLKFGNSVNTFGPFHIPTKHQELPCN	GTTGCAAGGAAGCTCTTGATG	GTACAGCCTCCCACGGATTA	0.99
1	PY00622	rhoptry associated protein 5	PY00622_13	33	GTTGCAAGGAAGCTCTTGATGTGCCAGATTAATAGGACTCATACTTGGAGGGAAGTTGATCAGATCGAACAGATTCATTTTGGTTGGGATATGAAATGGACCAAAAGTATTAACTGAATTCCCCATGTAACCTGGGATTCAACGTGATCT	MGNSVNTFGPFHIPTKMNLFDLINFPPSMSPINLAHQELPCN	GTTGCAAGGAAGCTCTTGATG	AGATCACGTTGAATCCCAGG	0.99
1	PY00622	rhoptry associated protein 6	PY00622_14	33	GTTGCAAGGAAGCTCTTGATGACAATAATTCAGTTTATGCAGATTTGGAAATTCACTTTCGGGGATATCATAACCATTTGCCAGATTAATAGGACTCATACTTGGAGGGAAGTTGATCAGCCCCATGTAATAATCCGTGGGAGGCTGTAC	MGLINFPPSMSPINLANGYDIPESEFPNLHKLNYCHQELPCN	GTTGCAAGGAAGCTCTTGATG	GTACAGCCTCCCACGGATTA	0.99
1	PY00622	rhoptry associated protein 7	PY00622_15	33	GTTGCAAGGAAGCTCTTGATGATATGATTTAATATCTTTGCGTTTCAGTACTTTTTCCAGTTTTGCAGGGTGCAGCAGACAATAATTCAGTTTATGCAGATTTGGAAATTCACTTTCGGGCCCCATGTAACCTGGGATTCAACGTGATCT	MGPESEFPNLHKLNYCLLHPAKLEKVLKRKDIKSYHQELPCN	GTTGCAAGGAAGCTCTTGATG	AGATCACGTTGAATCCCAGG	0.99
1	PY00622	rhoptry associated protein 8	PY00622_16	33	GTTGCAAGGAAGCTCTTGATGTTCATTCATAGCCTTCTTAAAAAAATCATCATAAGAACTCTTATCTGTACTATTGATATATGATTTAATATCTTTGCGTTTCAGTACTTTTTCCAGTTTCCCCATGTAATAATCCGTGGGAGGCTGTAC	MGKLEKVLKRKDIKSYINSTDKSSYDDFFKKAMNEHQELPCN	GTTGCAAGGAAGCTCTTGATG	GTACAGCCTCCCACGGATTA	0.99
1	PY00622	rhoptry associated protein 9	PY00622_17	33	GTTGCAAGGAAGCTCTTGATGAACTGAGTTGCGATTCAGTACCTGATACAGTGCATTTTCAATATGACATTCAATGGATTCATTCATAGCCTTCTTAAAAAAATCATCATAAGAACTCTTCCCCATGTAACCTGGGATTCAACGTGATCT	MGKSSYDDFFKKAMNESIECHIENALYQVLNRNSVHQELPCN	GTTGCAAGGAAGCTCTTGATG	AGATCACGTTGAATCCCAGG	0.99
1	PY00622	rhoptry associated protein 10	PY00622_18	33	GTTGCAAGGAAGCTCTTGATGCTTAAAGACATCCTTAGGATCATTATAATTTGGGGAATCAGAACCAAACAACAGAAGAACTGAGTTGCGATTCAGTACCTGATACAGTGCATTTTCAATCCCCATGTAATAATCCGTGGGAGGCTGTAC	MGIENALYQVLNRNSVLLLFGSDSPNYNDPKDVFKHQELPCN	GTTGCAAGGAAGCTCTTGATG	GTACAGCCTCCCACGGATTA	0.99
1	PY00622	rhoptry associated protein 11	PY00622_19	33	GTTGCAAGGAAGCTCTTGATGATCGGCATATTTGCGACTTTTATAACTCAGTCCTGATTTGATGATATGCATTTTCTTCTTAAAGACATCCTTAGGATCATTATAATTTGGGGAATCAGACCCCATGTAACCTGGGATTCAACGTGATCT	MGSDSPNYNDPKDVFKKKMHIIKSGLSYKSRKYADHQELPCN	GTTGCAAGGAAGCTCTTGATG	AGATCACGTTGAATCCCAGG	0.99
1	PY00622	rhoptry associated protein 12	PY00622_2	33	GTTGCAAGGAAGCTCTTGATGATTCAAATTGCCCAGTTCCTCATTTTTGATACTTGAATTGTTATAACCATGTGAATAACTGGAGATAATATTAGAGTCACGGATGTTAAATGCCACGCTCCCCATGTAATAATCCGTGGGAGGCTGTAC	MGSVAFNIRDSNIISSYSHGYNNSSIKNEELGNLNHQELPCN	GTTGCAAGGAAGCTCTTGATG	GTACAGCCTCCCACGGATTA	0.99
1	PY00622	rhoptry associated protein 13	PY00622_20	34	GTTGCAAGGAAGCTCTTGATGTTCTTTGAATTTTTTTTCGTAATTTTTAAGATTATTCAGAACATTCTTATAAACATTATCGGCATATTTGCGACTTTTATAACTCAGTCCTGATTTGATCCCCATGTAATAATCCGTGGGAGGCTGTAC	MGIKSGLSYKSRKYADNVYKNVLNNLKNYEKKFKEHQELPCN	GTTGCAAGGAAGCTCTTGATG	GTACAGCCTCCCACGGATTA	0.99
1	PY00622	rhoptry associated protein 14	PY00622_21	34	GTTGCAAGGAAGCTCTTGATGATTACTAATAACATGTGCAGAATAGTAAGAAGCGATATCCGCCAAATGACGAGACAATTCTTTGAATTTTTTTTCGTAATTTTTAAGATTATTCAGAACCCCCATGTAACCTGGGATTCAACGTGATCT	MGVLNNLKNYEKKFKELSRHLADIASYYSAHVISNHQELPCN	GTTGCAAGGAAGCTCTTGATG	AGATCACGTTGAATCCCAGG	0.99
1	PY00622	rhoptry associated protein 15	PY00622_22	34	GTTGCAAGGAAGCTCTTGATGATAGATATATGCAGTTGCTTCATGGATATTATCTTTATCAAAAAATTTGTCGCATGAATTACTAATAACATGTGCAGAATAGTAAGAAGCGATATCCGCCCCCATGTAATAATCCGTGGGAGGCTGTAC	MGADIASYYSAHVISNSCDKFFDKDNIHEATAYIYHQELPCN	GTTGCAAGGAAGCTCTTGATG	GTACAGCCTCCCACGGATTA	0.99
1	PY00622	rhoptry associated protein 16	PY00622_23	34	GTTGCAAGGAAGCTCTTGATGAATGATCATATTTTTAACACAAGAAGAGAACATGCGAATGTGTGGAATCATGTGCTCATAGATATATGCAGTTGCTTCATGGATATTATCTTTATCAAACCCCATGTAACCTGGGATTCAACGTGATCT	MGFDKDNIHEATAYIYEHMIPHIRMFSSCVKNMIIHQELPCN	GTTGCAAGGAAGCTCTTGATG	AGATCACGTTGAATCCCAGG	0.99
1	PY00622	rhoptry associated protein 17	PY00622_24	34	GTTGCAAGGAAGCTCTTGATGGGTATAACTGAGGTAATATTTTACTTGATTAAGGATAGTTCCCACAATATGATTATAAATGATCATATTTTTAACACAAGAAGAGAACATGCGAATGTGCCCCATGTAATAATCCGTGGGAGGCTGTAC	MGHIRMFSSCVKNMIIYNHIVGTILNQVKYYLSYTHQELPCN	GTTGCAAGGAAGCTCTTGATG	GTACAGCCTCCCACGGATTA	0.99
1	PY00622	rhoptry associated protein 18	PY00622_25	34	GTTGCAAGGAAGCTCTTGATGTTTAGGCTTGTTCAGAAGTGCCTTAAAATGGATATCTTTCAGGATTGGTTTGCGAGTGGTATAACTGAGGTAATATTTTACTTGATTAAGGATAGTTCCCCCCATGTAACCTGGGATTCAACGTGATCT	MGGTILNQVKYYLSYTTRKPILKDIHFKALLNKPKHQELPCN	GTTGCAAGGAAGCTCTTGATG	AGATCACGTTGAATCCCAGG	0.99
1	PY00622	rhoptry associated protein 19	PY00622_26	34	GTTGCAAGGAAGCTCTTGATGAAGTGCAAAGCTTTTAACAGTTGGATGATATGTAAGTTCATTTACATTTTTGAATTTTTTAGGCTTGTTCAGAAGTGCCTTAAAATGGATATCTTTCAGCCCCATGTAATAATCCGTGGGAGGCTGTAC	MGLKDIHFKALLNKPKKFKNVNELTYHPTVKSFALHQELPCN	GTTGCAAGGAAGCTCTTGATG	GTACAGCCTCCCACGGATTA	0.99
1	PY00622	rhoptry associated protein 20	PY00622_27	34	GTTGCAAGGAAGCTCTTGATGCTTATATTCAAAGTATGCATGAATCAGACCGTGAGCAGGTTCGCGGGTCAGTTCACCAAGTGCAAAGCTTTTAACAGTTGGATGATATGTAAGTTCATTCCCCATGTAACCTGGGATTCAACGTGATCT	MGNELTYHPTVKSFALGELTREPAHGLIHAYFEYKHQELPCN	GTTGCAAGGAAGCTCTTGATG	AGATCACGTTGAATCCCAGG	0.99
1	PY00622	rhoptry associated protein 21	PY00622_28	34	GTTGCAAGGAAGCTCTTGATGAGCAAGTGAATAGATATCCAGTTTGAGCTTCTGCATGATATCCAGGATGTCTTTTTTCTTATATTCAAAGTATGCATGAATCAGACCGTGAGCAGGTTCCCCCATGTAATAATCCGTGGGAGGCTGTAC	MGEPAHGLIHAYFEYKKKDILDIMQKLKLDIYSLAHQELPCN	GTTGCAAGGAAGCTCTTGATG	GTACAGCCTCCCACGGATTA	0.99
1	PY00622	rhoptry associated protein 22	PY00622_29	34	GTTGCAAGGAAGCTCTTGATGATTTTTAAACAATTTATAATCTGGGGAATCGGTACTTGGAAATTTCAGATCTTTATCAGCAAGTGAATAGATATCCAGTTTGAGCTTCTGCATGATATCCCCCATGTAACCTGGGATTCAACGTGATCT	MGDIMQKLKLDIYSLADKDLKFPSTDSPDYKLFKNHQELPCN	GTTGCAAGGAAGCTCTTGATG	AGATCACGTTGAATCCCAGG	0.99
1	PY00622	rhoptry associated protein 23	PY00622_3	35	GTTGCAAGGAAGCTCTTGATGGGTGCCATTATCTCCTTTTTGAAAAAAAGACATTTTGGGGGCGATTTCGGTGAAATAATTCAAATTGCCCAGTTCCTCATTTTTGATACTTGAATTGTTCCCCATGTAACCTGGGATTCAACGTGATCT	MGNNSSIKNEELGNLNYFTEIAPKMSFFQKGDNGTHQELPCN	GTTGCAAGGAAGCTCTTGATG	AGATCACGTTGAATCCCAGG	0.99
1	PY00622	rhoptry associated protein 24	PY00622_30	35	GTTGCAAGGAAGCTCTTGATGCTCAGAATTCATTTCGTCGAACAGAATTTTGATTTCTTTTTTATATTTATTGACGATATTTTTAAACAATTTATAATCTGGGGAATCGGTACTTGGAAACCCCATGTAATAATCCGTGGGAGGCTGTAC	MGFPSTDSPDYKLFKNIVNKYKKEIKILFDEMNSEHQELPCN	GTTGCAAGGAAGCTCTTGATG	GTACAGCCTCCCACGGATTA	0.99
1	PY00622	rhoptry associated protein 25	PY00622_31	35	GTTGCAAGGAAGCTCTTGATGAATAAAAAAGTCCTTTTGGTAGAATGCTGAAATACGCATTTCAAAAAGTTTGACATACTCAGAATTCATTTCGTCGAACAGAATTTTGATTTCTTTTTTCCCCATGTAACCTGGGATTCAACGTGATCT	MGKKEIKILFDEMNSEYVKLFEMRISAFYQKDFFIHQELPCN	GTTGCAAGGAAGCTCTTGATG	AGATCACGTTGAATCCCAGG	0.99
1	PY00622	rhoptry associated protein 26	PY00622_32	35	GTTGCAAGGAAGCTCTTGATGGATCGCACGATCATAAATAAAAAAGTCCTTTTGGTAGAATGCTGAAATACGCATTTCAAAAAGTTTGACATACTCAGAATTCATTTCGTCGAACAGAATCCCCATGTAATAATCCGTGGGAGGCTGTAC	MGILFDEMNSEYVKLFEMRISAFYQKDFFIYDRAIHQELPCN	GTTGCAAGGAAGCTCTTGATG	GTACAGCCTCCCACGGATTA	0.99
1	PY00622	rhoptry associated protein 27	PY00622_4	35	GTTGCAAGGAAGCTCTTGATGAGGATTGACATCTGTATTTTCACTATCTGTATTAGAATCGACATTTTTATCTTTATTGGTGCCATTATCTCCTTTTTGAAAAAAAGACATTTTGGGGGCCCCCATGTAATAATCCGTGGGAGGCTGTAC	MGAPKMSFFQKGDNGTNKDKNVDSNTDSENTDVNPHQELPCN	GTTGCAAGGAAGCTCTTGATG	GTACAGCCTCCCACGGATTA	0.99
1	PY00622	rhoptry associated protein 28	PY00622_6	35	GTTGCAAGGAAGCTCTTGATGAATTGTTTCCTCTTCGATGGTTTCATCAATTGGTTCCTTTTCTTTCAGATCAGCGATGATATTTCCATCAACCAGAGCGTAATCGCGATCCTTCAGCAGCCCCATGTAATAATCCGTGGGAGGCTGTAC	MGLLKDRDYALVDGNIIADLKEKEPIDETIEEETIHQELPCN	GTTGCAAGGAAGCTCTTGATG	GTACAGCCTCCCACGGATTA	0.99
1	PY00622	rhoptry associated protein 29	PY00622_7	35	GTTGCAAGGAAGCTCTTGATGTGTATAATCTGGTGTATATTTGATAGTTTGTGTATTTTTTTCATCTGCATTTTCATTAATTGTTTCCTCTTCGATGGTTTCATCAATTGGTTCCTTTTCCCCCATGTAACCTGGGATTCAACGTGATCT	MGEKEPIDETIEEETINENADEKNTQTIKYTPDYTHQELPCN	GTTGCAAGGAAGCTCTTGATG	AGATCACGTTGAATCCCAGG	0.99
1	PY00622	rhoptry associated protein 30	PY00622_8	35	GTTGCAAGGAAGCTCTTGATGATCCAATTTAAATTCTTTATCATAACCCAGGATATGCATAGATTTTTTCAGATGGGGTGTATAATCTGGTGTATATTTGATAGTTTGTGTATTTTTTTCCCCCATGTAATAATCCGTGGGAGGCTGTAC	MGEKNTQTIKYTPDYTPHLKKSMHILGYDKEFKLDHQELPCN	GTTGCAAGGAAGCTCTTGATG	GTACAGCCTCCCACGGATTA	0.99
1	PY00622	rhoptry associated protein 31	PY00622_9	35	GTTGCAAGGAAGCTCTTGATGTGGAAATACATCAAACAGAAAATTATCTTTTGGGCATGAATGGATTGTTGTCAAATCATCCAATTTAAATTCTTTATCATAACCCAGGATATGCATAGACCCCATGTAACCTGGGATTCAACGTGATCT	MGSMHILGYDKEFKLDDLTTIHSCPKDNFLFDVFPHQELPCN	GTTGCAAGGAAGCTCTTGATG	AGATCACGTTGAATCCCAGG	0.99
1	PY00638	protein disulfide isomerase	PY00638_10	35	GTTGCAAGGAAGCTCTTGATGTTTATCATTTTTTTTCATAAAATATTTTGCAATTTCACGATTTTTATCTCCAACTTCATTAAACATTTTAAACAGTTCATTATCTTCTGAAGTGTATTCCCCCATGTAACTCCAAAGTCGTGTGCGATA	MGEYTSEDNELFKMFNEVGDKNREIAKYFMKKNDKHQELPCN	GTTGCAAGGAAGCTCTTGATG	TATCGCACACGACTTTGGAG	0.92
1	PY00638	protein disulfide isomerase	PY00638_11	36	GTTGCAAGGAAGCTCTTGATGTTTTTCATCATATTCGACTGTTTTTTCATCTTTGCGATAACAATAGATTTTATTATGTTTATCATTTTTTTTCATAAAATATTTTGCAATTTCACGATTCCCCATGTAAGGACGAATAGGGAGAATGCA	MGNREIAKYFMKKNDKHNKIYCYRKDEKTVEYDEKHQELPCN	GTTGCAAGGAAGCTCTTGATG	TGCATTCTCCCTATTCGTCC	0.92
1	PY00638	protein disulfide isomerase	PY00638_12	36	GTTGCAAGGAAGCTCTTGATGATTAATTTCACCAAACAGAGGAAATGATTCAATTGATACAAAATCATTCAGTGGAGTTTTTTCATCATATTCGACTGTTTTTTCATCTTTGCGATAACACCCCATGTAACTCCAAAGTCGTGTGCGATA	MGCYRKDEKTVEYDEKTPLNDFVSIESFPLFGEINHQELPCN	GTTGCAAGGAAGCTCTTGATG	TATCGCACACGACTTTGGAG	0.92
1	PY00638	protein disulfide isomerase	PY00638_14	36	GTTGCAAGGAAGCTCTTGATGCAGTTCTGCAGCAGCCAGGCGAACTTCTTCTTTGATTTCATTGTATTGTTCAACTGTGGCACATACCCATACCAGCTCTTTTGGGCTTTCTGCATAAAACCCCATGTAACTCCAAAGTCGTGTGCGATA	MGFYAESPKELVWVCATVEQYNEIKEEVRLAAAELHQELPCN	GTTGCAAGGAAGCTCTTGATG	TATCGCACACGACTTTGGAG	0.92
1	PY00638	protein disulfide isomerase	PY00638_15	36	GTTGCAAGGAAGCTCTTGATGCTTAGCATGATCAGCATATTCTGGGATATTCAGCAAAACGAAATGTGTTTTATTGCGCAGTTCTGCAGCAGCCAGGCGAACTTCTTCTTTGATTTCATTCCCCATGTAAGGACGAATAGGGAGAATGCA	MGNEIKEEVRLAAAELRNKTHFVLLNIPEYADHAKHQELPCN	GTTGCAAGGAAGCTCTTGATG	TGCATTCTCCCTATTCGTCC	0.92
1	PY00638	protein disulfide isomerase	PY00638_16	36	GTTGCAAGGAAGCTCTTGATGGCGACCTTCACTTGATTGATAAGCCAGACCTGGGAATTCATTGATACCCAGTGAGGCCTTAGCATGATCAGCATATTCTGGGATATTCAGCAAAACGAACCCCATGTAACTCCAAAGTCGTGTGCGATA	MGFVLLNIPEYADHAKASLGINEFPGLAYQSSEGRHQELPCN	GTTGCAAGGAAGCTCTTGATG	TATCGCACACGACTTTGGAG	0.92
1	PY00638	protein disulfide isomerase	PY00638_17	36	GTTGCAAGGAAGCTCTTGATGAAATGAAATGATATCTTTATGGTTTTTCAGAGATTGTTGTGGATTTGTCAGCAGATAGCGACCTTCACTTGATTGATAAGCCAGACCTGGGAATTCATTCCCCATGTAAGGACGAATAGGGAGAATGCA	MGNEFPGLAYQSSEGRYLLTNPQQSLKNHKDIISFHQELPCN	GTTGCAAGGAAGCTCTTGATG	TGCATTCTCCCTATTCGTCC	0.92
1	PY00638	protein disulfide isomerase	PY00638_18	36	GTTGCAAGGAAGCTCTTGATGTGGGATTGGTTCTGATTTAAGAGATTTTTCAATTTTTCCAGCTTCAACATCTTTAAAAAATGAAATGATATCTTTATGGTTTTTCAGAGATTGTTGTGGCCCCATGTAACTCCAAAGTCGTGTGCGATA	MGPQQSLKNHKDIISFFKDVEAGKIEKSLKSEPIPHQELPCN	GTTGCAAGGAAGCTCTTGATG	TATCGCACACGACTTTGGAG	0.92
1	PY00638	protein disulfide isomerase	PY00638_2	36	GTTGCAAGGAAGCTCTTGATGGAAATTACTCAGTTCTCCATCATGGATGCTTGTGATATGTTCGTTAAAAAGATCCTCATGAGAGCGAACATAATTTTTGAAAACAAAGGGAATCAGAAACCCCATGTAACTCCAAAGTCGTGTGCGATA	MGFLIPFVFKNYVRSHEDLFNEHITSIHDGELSNFHQELPCN	GTTGCAAGGAAGCTCTTGATG	TATCGCACACGACTTTGGAG	0.92
1	PY00638	protein disulfide isomerase	PY00638_20	36	GTTGCAAGGAAGCTCTTGATGATGTCCACACCATGGAGCATAGATTTCGATAAGTACATCTTTTCCACTGTTCAGTACAACATCGATAAATGAATTTCCAACTACAACTTTTACTGCTGCCCCCATGTAACTCCAAAGTCGTGTGCGATA	MGAAVKVVVGNSFIDVVLNSGKDVLIEIYAPWCGHHQELPCN	GTTGCAAGGAAGCTCTTGATG	TATCGCACACGACTTTGGAG	0.92
1	PY00638	protein disulfide isomerase	PY00638_22	36	GTTGCAAGGAAGCTCTTGATGAAATTCTTTAAGTGCTGTTTCATTAAGTGTACCATCCATTTTAGCAACAATGATATGATCATATTTTTTCAGTTTGCGTCCAAGTTCTTCATAAACAGGCCCCATGTAACTCCAAAGTCGTGTGCGATA	MGPVYEELGRKLKKYDHIIVAKMDGTLNETALKEFHQELPCN	GTTGCAAGGAAGCTCTTGATG	TATCGCACACGACTTTGGAG	0.92
1	PY00638	protein disulfide isomerase	PY00638_23	37	GTTGCAAGGAAGCTCTTGATGCAGAGGGATTTTTGATCCAGCTTTAACAAAAAAGATAGTTGGGAAACCAGACCATTCAAATTCTTTAAGTGCTGTTTCATTAAGTGTACCATCCATTTTCCCCATGTAAGGACGAATAGGGAGAATGCA	MGKMDGTLNETALKEFEWSGFPTIFFVKAGSKIPLHQELPCN	GTTGCAAGGAAGCTCTTGATG	TGCATTCTCCCTATTCGTCC	0.92
1	PY00638	protein disulfide isomerase	PY00638_24	37	GTTGCAAGGAAGCTCTTGATGGGAATGTTTATTCAGGAAATCAACAAATCCTTTCAGTGTGCGTTCACCTTCATATGGCAGAGGGATTTTTGATCCAGCTTTAACAAAAAAGATAGTTGGCCCCATGTAACTCCAAAGTCGTGTGCGATA	MGPTIFFVKAGSKIPLPYEGERTLKGFVDFLNKHSHQELPCN	GTTGCAAGGAAGCTCTTGATG	TATCGCACACGACTTTGGAG	0.92
1	PY00638	protein disulfide isomerase	PY00638_25	37	GTTGCAAGGAAGCTCTTGATGTTCAGAAGATCCTTCATCAGATTGTGAAACACCATCAATAGTGATTGGAGTTTTAGTGGAATGTTTATTCAGGAAATCAACAAATCCTTTCAGTGTGCGCCCCATGTAAGGACGAATAGGGAGAATGCA	MGRTLKGFVDFLNKHSTKTPITIDGVSQSDEGSSEHQELPCN	GTTGCAAGGAAGCTCTTGATG	TGCATTCTCCCTATTCGTCC	0.92
1	PY00638	protein disulfide isomerase	PY00638_26	37	GTTGCAAGGAAGCTCTTGATGCAGTTCTTCAGAAGATCCTTCATCAGATTGTGAAACACCATCAATAGTGATTGGAGTTTTAGTGGAATGTTTATTCAGGAAATCAACAAATCCTTTCAGCCCCATGTAACTCCAAAGTCGTGTGCGATA	MGLKGFVDFLNKHSTKTPITIDGVSQSDEGSSEELHQELPCN	GTTGCAAGGAAGCTCTTGATG	TATCGCACACGACTTTGGAG	0.92
1	PY00638	protein disulfide isomerase	PY00638_3	37	GTTGCAAGGAAGCTCTTGATGGCAATGTCCACACCATGGGGCGTAAAACATAACCAGTACGATATCATTTTTTGTGATGAAATTACTCAGTTCTCCATCATGGATGCTTGTGATATGTTCCCCCATGTAAGGACGAATAGGGAGAATGCA	MGEHITSIHDGELSNFITKNDIVLVMFYAPWCGHCHQELPCN	GTTGCAAGGAAGCTCTTGATG	TGCATTCTCCCTATTCGTCC	0.92
1	PY00638	protein disulfide isomerase	PY00638_4	37	GTTGCAAGGAAGCTCTTGATGACTTTTCTTTTCAGAAAGCATAATAGCTGCTTCGTTGTATTCGGGGATCAGGCGTTTGCAATGTCCACACCATGGGGCGTAAAACATAACCAGTACGATCCCCATGTAACTCCAAAGTCGTGTGCGATA	MGIVLVMFYAPWCGHCKRLIPEYNEAAIMLSEKKSHQELPCN	GTTGCAAGGAAGCTCTTGATG	TATCGCACACGACTTTGGAG	0.92
1	PY00638	protein disulfide isomerase	PY00638_5	37	GTTGCAAGGAAGCTCTTGATGATATTCTTGAGAAAGACCGCGTTCAATAGTGGCATCAACACTTGCCAATTTGATTTCACTTTTCTTTTCAGAAAGCATAATAGCTGCTTCGTTGTATTCCCCCATGTAAGGACGAATAGGGAGAATGCA	MGEYNEAAIMLSEKKSEIKLASVDATIERGLSQEYHQELPCN	GTTGCAAGGAAGCTCTTGATG	TGCATTCTCCCTATTCGTCC	0.92
1	PY00638	protein disulfide isomerase	PY00638_6	37	GTTGCAAGGAAGCTCTTGATGATAATTGATGCGATTCTTTTTATTAAACAGAATCATAGTTGGGTATCCAGTAATTCCATATTCTTGAGAAAGACCGCGTTCAATAGTGGCATCAACACTCCCCATGTAACTCCAAAGTCGTGTGCGATA	MGSVDATIERGLSQEYGITGYPTMILFNKKNRINYHQELPCN	GTTGCAAGGAAGCTCTTGATG	TATCGCACACGACTTTGGAG	0.92
1	PY00638	protein disulfide isomerase	PY00638_8	37	GTTGCAAGGAAGCTCTTGATGATTGATATTTTTTTCTTTCAGAACATCTTCGATATTTCCTGTGATTTCTGTAGATACAGGCCCAGTCATTTGAAGGATCCAATCTACAATAGTTTGAGCCCCCATGTAACTCCAAAGTCGTGTGCGATA	MGAQTIVDWILQMTGPVSTEITGNIEDVLKEKNINHQELPCN	GTTGCAAGGAAGCTCTTGATG	TATCGCACACGACTTTGGAG	0.92
1	PY00638	protein disulfide isomerase	PY00638_9	37	GTTGCAAGGAAGCTCTTGATGATTAAACATTTTAAACAGTTCATTATCTTCTGAAGTGTATTCCATATAAAATGCAACATTGATATTTTTTTCTTTCAGAACATCTTCGATATTTCCTGTCCCCATGTAAGGACGAATAGGGAGAATGCA	MGTGNIEDVLKEKNINVAFYMEYTSEDNELFKMFNHQELPCN	GTTGCAAGGAAGCTCTTGATG	TGCATTCTCCCTATTCGTCC	0.92
1	PY00688	Ribosomal protein L15 amino terminal region, putative	PY00688_1	38	GTTGCAAGGAAGCTCTTGATGTACCAGATTAACACAATTCCCTTTTTTCAGATTGATGATATATCCATTGATGAATGTCCAATCCAGAAACAGGATAAAGAGAACCAATACCCAGCGCATCCCCATGTAAGGTACGCCTTTAAACGGTCA	MGMRWVLVLFILFLDWTFINGYIINLKKGNCVNLVHQELPCN	GTTGCAAGGAAGCTCTTGATG	TGACCGTTTAAAGGCGTACC	0.91
1	PY00688	Ribosomal protein L15 amino terminal region, putative	PY00688_10	38	GTTGCAAGGAAGCTCTTGATGTTCCTCTTTCAATTCTTTAAACAAGGTATTTGCGCGCCCGATTTTCAAGCTTCCATCCAGCATGGAACCAAAGATGGCGCGGATTTCATTCTGTTCATTCCCCATGTAACAGTGCTTCTCGCAAGACAG	MGNEQNEIRAIFGSMLDGSLKIGRANTLFKELKEEHQELPCN	GTTGCAAGGAAGCTCTTGATG	CTGTCTTGCGAGAAGCACTG	0.91
1	PY00688	Ribosomal protein L15 amino terminal region, putative	PY00688_11	38	GTTGCAAGGAAGCTCTTGATGGCGCAATTTCATTTTGCGACTCAGCAGCATTTTATATTTCAGATCGATCATTTTTTTTTCCTCTTTCAATTCTTTAAACAAGGTATTTGCGCGCCCGATCCCCATGTAAGGTACGCCTTTAAACGGTCA	MGIGRANTLFKELKEEKKMIDLKYKMLLSRKMKLRHQELPCN	GTTGCAAGGAAGCTCTTGATG	TGACCGTTTAAAGGCGTACC	0.91
1	PY00688	Ribosomal protein L15 amino terminal region, putative	PY00688_12	38	GTTGCAAGGAAGCTCTTGATGTGGTGATTTAAAGGTTCCATTATTGATATCTTCCTCCAGTTGTTTAAATTGGTTGCGGCGCAATTTCATTTTGCGACTCAGCAGCATTTTATATTTCAGCCCCATGTAACAGTGCTTCTCGCAAGACAG	MGLKYKMLLSRKMKLRRNQFKQLEEDINNGTFKSPHQELPCN	GTTGCAAGGAAGCTCTTGATG	CTGTCTTGCGAGAAGCACTG	0.91
1	PY00688	Ribosomal protein L15 amino terminal region, putative	PY00688_13	38	GTTGCAAGGAAGCTCTTGATGTGCTTCTTCTTGCTCTTTCAGAAGTTTTTGCAAAAATTCGCGTTGTTCTTCATTATATGGTGATTTAAAGGTTCCATTATTGATATCTTCCTCCAGTTGCCCCATGTAAGGTACGCCTTTAAACGGTCA	MGQLEEDINNGTFKSPYNEEQREFLQKLLKEQEEAHQELPCN	GTTGCAAGGAAGCTCTTGATG	TGACCGTTTAAAGGCGTACC	0.91
1	PY00688	Ribosomal protein L15 amino terminal region, putative	PY00688_14	38	GTTGCAAGGAAGCTCTTGATGAAAAATCAGATAGCGATTTTTCTCAATTTGTTCGATTTCTTTCAGGATAGGTTCAATTGCTTCTTCTTGCTCTTTCAGAAGTTTTTGCAAAAATTCGCGCCCCATGTAACAGTGCTTCTCGCAAGACAG	MGREFLQKLLKEQEEAIEPILKEIEQIEKNRYLIFHQELPCN	GTTGCAAGGAAGCTCTTGATG	CTGTCTTGCGAGAAGCACTG	0.91
1	PY00688	Ribosomal protein L15 amino terminal region, putative	PY00688_17	38	GTTGCAAGGAAGCTCTTGATGACTTTTTTGTGTCAGATCCCATACCAGTGGTGTTTTTGTTTGGTCATACAGATTATCCATAATTTGTTTAATACCCAGTTTGATAGCTTCTTCTTGATACCCCATGTAAGGTACGCCTTTAAACGGTCA	MGYQEEAIKLGIKQIMDNLYDQTKTPLVWDLTQKSHQELPCN	GTTGCAAGGAAGCTCTTGATG	TGACCGTTTAAAGGCGTACC	0.91
1	PY00688	Ribosomal protein L15 amino terminal region, putative	PY00688_18	38	GTTGCAAGGAAGCTCTTGATGATATACATCTGCTTTCAGTTTCATACCATTGATCAGTGGATAAATAGCTTGTGGCCAACTTTTTTGTGTCAGATCCCATACCAGTGGTGTTTTTGTTTGCCCCATGTAACAGTGCTTCTCGCAAGACAG	MGQTKTPLVWDLTQKSWPQAIYPLINGMKLKADVYHQELPCN	GTTGCAAGGAAGCTCTTGATG	CTGTCTTGCGAGAAGCACTG	0.91
1	PY00688	Ribosomal protein L15 amino terminal region, putative	PY00688_19	38	GTTGCAAGGAAGCTCTTGATGTGGAGTAAAAAAAAATTCATTTTCTTCGCGATTTCCACCAACTACTGTTGATTCCCAATATACATCTGCTTTCAGTTTCATACCATTGATCAGTGGATACCCCATGTAAGGTACGCCTTTAAACGGTCA	MGYPLINGMKLKADVYWESTVVGGNREENEFFFTPHQELPCN	GTTGCAAGGAAGCTCTTGATG	TGACCGTTTAAAGGCGTACC	0.91
1	PY00688	Ribosomal protein L15 amino terminal region, putative	PY00688_2	38	GTTGCAAGGAAGCTCTTGATGAATATTTTTTTTTGCAATATTTTTTTTTGCCAGCTTATTTTTGATTTCATAATTATTTACCAGATTAACACAATTCCCTTTTTTCAGATTGATGATATACCCCATGTAACAGTGCTTCTCGCAAGACAG	MGYIINLKKGNCVNLVNNYEIKNKLAKKNIAKKNIHQELPCN	GTTGCAAGGAAGCTCTTGATG	CTGTCTTGCGAGAAGCACTG	0.91
1	PY00688	Ribosomal protein L15 amino terminal region, putative	PY00688_20	39	GTTGCAAGGAAGCTCTTGATGTCCAACACCGCGTCCTTTGCGTTTTTTTTTTTTTTCACCCAGAGATGGCAGATTTGATGGAGTAAAAAAAAATTCATTTTCTTCGCGATTTCCACCAACCCCCATGTAACAGTGCTTCTCGCAAGACAG	MGVGGNREENEFFFTPSNLPSLGEKKKKRKGRGVGHQELPCN	GTTGCAAGGAAGCTCTTGATG	CTGTCTTGCGAGAAGCACTG	0.91
1	PY00688	Ribosomal protein L15 amino terminal region, putative	PY00688_22	39	GTTGCAAGGAAGCTCTTGATGTGGCAGTTTGCGATACAGTGGGGTTTGCCCACCTTCAAACCCAATAGGGATTGAACCTCCACTGCGGCTCTTTTGTCCTTTCATACCGCGACCACATGACCCCATGTAACAGTGCTTCTCGCAAGACAG	MGSCGRGMKGQKSRSGGSIPIGFEGGQTPLYRKLPHQELPCN	GTTGCAAGGAAGCTCTTGATG	CTGTCTTGCGAGAAGCACTG	0.91
1	PY00688	Ribosomal protein L15 amino terminal region, putative	PY00688_23	39	GTTGCAAGGAAGCTCTTGATGTTCATAGTCATAGCGATTAAAGCGATGACCCGGTCCAAGAGGGGCTGATACAAATTTTGGCAGTTTGCGATACAGTGGGGTTTGCCCACCTTCAAACCCCCCCATGTAAGGTACGCCTTTAAACGGTCA	MGGFEGGQTPLYRKLPKFVSAPLGPGHRFNRYDYEHQELPCN	GTTGCAAGGAAGCTCTTGATG	TGACCGTTTAAAGGCGTACC	0.91
1	PY00688	Ribosomal protein L15 amino terminal region, putative	PY00688_24	39	GTTGCAAGGAAGCTCTTGATGAAATGATTTTTCTCCACTGCGTGTATATGCCAGATTAATCAGATTCAGTGAAATCAGTTCATAGTCATAGCGATTAAAGCGATGACCCGGTCCAAGAGGCCCCATGTAACAGTGCTTCTCGCAAGACAG	MGPLGPGHRFNRYDYELISLNLINLAYTRSGEKSFHQELPCN	GTTGCAAGGAAGCTCTTGATG	CTGTCTTGCGAGAAGCACTG	0.91
1	PY00688	Ribosomal protein L15 amino terminal region, putative	PY00688_25	39	GTTGCAAGGAAGCTCTTGATGTTTATATTTTCCGATGCGAAGACCCAGTTTATCAATAACATTCCAATCGATTTCCAGAAATGATTTTTCTCCACTGCGTGTATATGCCAGATTAATCAGCCCCATGTAAGGTACGCCTTTAAACGGTCA	MGLINLAYTRSGEKSFLEIDWNVIDKLGLRIGKYKHQELPCN	GTTGCAAGGAAGCTCTTGATG	TGACCGTTTAAAGGCGTACC	0.91
1	PY00688	Ribosomal protein L15 amino terminal region, putative	PY00688_28	39	GTTGCAAGGAAGCTCTTGATGTTTTTTCAGCAACAGACAGCGTCCACCATTTTTGATAATTTCGCGTGCGGCTTTTGCTGTATATGAATGTGCTTTAAGAATAACATTTTTTGCATAAAACCCCATGTAACAGTGCTTCTCGCAAGACAG	MGFYAKNVILKAHSYTAKAAREIIKNGGRCLLLKKHQELPCN	GTTGCAAGGAAGCTCTTGATG	CTGTCTTGCGAGAAGCACTG	0.91
1	PY00688	Ribosomal protein L15 amino terminal region, putative	PY00688_29	39	GTTGCAAGGAAGCTCTTGATGGCGGTTCAGATCTTTATCATCTGGATTATATTCTGAATATACGATATCTTGAGTATTTTTTTTCAGCAACAGACAGCGTCCACCATTTTTGATAATTTCCCCCATGTAAGGTACGCCTTTAAACGGTCA	MGEIIKNGGRCLLLKKNTQDIVYSEYNPDDKDLNRHQELPCN	GTTGCAAGGAAGCTCTTGATG	TGACCGTTTAAAGGCGTACC	0.91
1	PY00688	Ribosomal protein L15 amino terminal region, putative	PY00688_3	39	GTTGCAAGGAAGCTCTTGATGTACTTCTTCTTCTTTAAAGATATTCAGAGACTTTTTTTTTGCAACGTTTTTTTTTGCAATATTTTTTTTTGCAATATTTTTTTTTGCCAGCTTATTTTTCCCCATGTAAGGTACGCCTTTAAACGGTCA	MGKNKLAKKNIAKKNIAKKNVAKKKSLNIFKEEEVHQELPCN	GTTGCAAGGAAGCTCTTGATG	TGACCGTTTAAAGGCGTACC	0.91
1	PY00688	Ribosomal protein L15 amino terminal region, putative	PY00688_30	39	GTTGCAAGGAAGCTCTTGATGATGCATTTTGCGTTCATATTTTGATGGCTTTCCTGAAAAAACAATGCGGCGTGGAATGCGGTTCAGATCTTTATCATCTGGATTATATTCTGAATATACCCCCATGTAACAGTGCTTCTCGCAAGACAG	MGVYSEYNPDDKDLNRIPRRIVFSGKPSKYERKMHHQELPCN	GTTGCAAGGAAGCTCTTGATG	CTGTCTTGCGAGAAGCACTG	0.91
1	PY00688	Ribosomal protein L15 amino terminal region, putative	PY00688_31	39	GTTGCAAGGAAGCTCTTGATGACGAGTTTCCACCGCTTCCTCACAATTTTCATTATGCACCTTTACGGTCTTCAACCAATGCATTTTGCGTTCATATTTTGATGGCTTTCCTGAAAAAACCCCCATGTAAGGTACGCCTTTAAACGGTCA	MGVFSGKPSKYERKMHWLKTVKVHNENCEEAVETRHQELPCN	GTTGCAAGGAAGCTCTTGATG	TGACCGTTTAAAGGCGTACC	0.91
1	PY00688	Ribosomal protein L15 amino terminal region, putative	PY00688_32	40	GTTGCAAGGAAGCTCTTGATGTTTATTTTTACGAGTTTCCACCGCTTCCTCACAATTTTCATTATGCACCTTTACGGTCTTCAACCAATGCATTTTGCGTTCATATTTTGATGGCTTTCCCCCCATGTAACAGTGCTTCTCGCAAGACAG	MGGKPSKYERKMHWLKTVKVHNENCEEAVETRKNKHQELPCN	GTTGCAAGGAAGCTCTTGATG	CTGTCTTGCGAGAAGCACTG	0.91
1	PY00688	Ribosomal protein L15 amino terminal region, putative	PY00688_4	40	GTTGCAAGGAAGCTCTTGATGGCGTTTAACTTTCCCCAGCAAACTATTAATGGTGTTGATTGTATTATATTTTTCGTCTACTTCTTCTTCTTTAAAGATATTCAGAGACTTTTTTTTTGCCCCCATGTAACAGTGCTTCTCGCAAGACAG	MGAKKKSLNIFKEEEVDEKYNTINTINSLLGKVKRHQELPCN	GTTGCAAGGAAGCTCTTGATG	CTGTCTTGCGAGAAGCACTG	0.91
1	PY00688	Ribosomal protein L15 amino terminal region, putative	PY00688_5	40	GTTGCAAGGAAGCTCTTGATGTCCTTTTGAAGTATTATGTTTCAAGCGATTATCGATAGCATGAGTAATATTAAATTGGCGTTTAACTTTCCCCAGCAAACTATTAATGGTGTTGATTGTCCCCATGTAAGGTACGCCTTTAAACGGTCA	MGTINTINSLLGKVKRQFNITHAIDNRLKHNTSKGHQELPCN	GTTGCAAGGAAGCTCTTGATG	TGACCGTTTAAAGGCGTACC	0.91
1	PY00688	Ribosomal protein L15 amino terminal region, putative	PY00688_6	40	GTTGCAAGGAAGCTCTTGATGTTCATTCTGTTCATTTTCCTTGATACCTGTAGCATTGTTTGATTTCAGACTGTCACTTCCTTTTGAAGTATTATGTTTCAAGCGATTATCGATAGCATGCCCCATGTAACAGTGCTTCTCGCAAGACAG	MGHAIDNRLKHNTSKGSDSLKSNNATGIKENEQNEHQELPCN	GTTGCAAGGAAGCTCTTGATG	CTGTCTTGCGAGAAGCACTG	0.91
1	PY00688	Ribosomal protein L15 amino terminal region, putative	PY00688_7	40	GTTGCAAGGAAGCTCTTGATGTTTTCCATTCTGTTCATTTTGTCCATTTTTTCCATTCTGTTCATTTTGTCCATTTTTTTCATTCTGTTCATTTTCCTTGATACCTGTAGCATTGTTTGACCCCATGTAAGGTACGCCTTTAAACGGTCA	MGSNNATGIKENEQNEKNGQNEQNGKNGQNEQNGKHQELPCN	GTTGCAAGGAAGCTCTTGATG	TGACCGTTTAAAGGCGTACC	0.91
1	PY00688	Ribosomal protein L15 amino terminal region, putative	PY00688_8	40	GTTGCAAGGAAGCTCTTGATGATTTTTTCCATTCTGTTCATTTTGTCCATTTTTTCCATTCTGTTCATTTTGTCCATTTTTTCCATTCTGTTCATTTTGTCCATTTTTTCCATTCTGTTCCCCCATGTAACAGTGCTTCTCGCAAGACAG	MGEQNGKNGQNEQNGKNGQNEQNGKNGQNEQNGKNHQELPCN	GTTGCAAGGAAGCTCTTGATG	CTGTCTTGCGAGAAGCACTG	0.91
1	PY00688	Ribosomal protein L15 amino terminal region, putative	PY00688_9	40	GTTGCAAGGAAGCTCTTGATGCAGCATGGAACCAAAGATGGCGCGGATTTCATTCTGTTCATTCTGTTCATTTTGTCCATTTTTTCCATTCTGTTCATTTTGTCCATTTTTTCCATTCTGCCCCATGTAAGGTACGCCTTTAAACGGTCA	MGQNGKNGQNEQNGKNGQNEQNEQNEIRAIFGSMLHQELPCN	GTTGCAAGGAAGCTCTTGATG	TGACCGTTTAAAGGCGTACC	0.91
1	PY00775	cytochrome c oxidase subunit 1	PY00775_1	40	GTTGCAAGGAAGCTCTTGATGGTACAGACCCAGAGTTTTATGGTTACAATTTGTAATAAGTGCATACAGAAAATAAAAGATATTTGAGGCTTGGAGATGAATAAGCAGGATGCGATCCATCCCCATGTAATTTTAGTACGGGGACGAACG	MGMDRILLIHLQASNIFYFLYALITNCNHKTLGLYHQELPCN	GTTGCAAGGAAGCTCTTGATG	CGTTCGTCCCCGTACTAAAA	0.86
1	PY00775	cytochrome c oxidase subunit 2	PY00775_10	40	GTTGCAAGGAAGCTCTTGATGTGTAGATACACTCAGAACACCCAGAGACAGTCCTTTAGCGCGCAGATGCAGTACAGTAGTTACAAAGTTCAGAGAAGACATAATACTAGCGATACCTGACCCCATGTAACCCCAATTATGTTCCTGGTG	MGSGIASIMSSLNFVTTVLHLRAKGLSLGVLSVSTHQELPCN	GTTGCAAGGAAGCTCTTGATG	CACCAGGAACATAATTGGGG	0.86
1	PY00775	cytochrome c oxidase subunit 3	PY00775_11	40	GTTGCAAGGAAGCTCTTGATGACCTGTCAGAACTGGCAGAGTCAGCAGCAGCATGATTGATGTAATAATGATTGACCATGTAGATACACTCAGAACACCCAGAGACAGTCCTTTAGCGCGCCCCATGTAATTTTAGTACGGGGACGAACG	MGRAKGLSLGVLSVSTWSIIITSIMLLLTLPVLTGHQELPCN	GTTGCAAGGAAGCTCTTGATG	CGTTCGTCCCCGTACTAAAA	0.86
1	PY00775	cytochrome c oxidase subunit 4	PY00775_12	41	GTTGCAAGGAAGCTCTTGATGAGTTGGATCAAAAAACAGTGTATTAAAATGCAGATCTGACAGCAGCATCAGTACACCACCTGTCAGAACTGGCAGAGTCAGCAGCAGCATGATTGATGTCCCCATGTAACCCCAATTATGTTCCTGGTG	MGTSIMLLLTLPVLTGGVLMLLSDLHFNTLFFDPTHQELPCN	GTTGCAAGGAAGCTCTTGATG	CACCAGGAACATAATTGGGG	0.86
1	PY00775	cytochrome c oxidase subunit 5	PY00775_13	41	GTTGCAAGGAAGCTCTTGATGTTCTGGATGACCAAAAAACCAGAACAGATGTTGATACAGGATAGGGTCTCCTGCAAAAGTTGGATCAAAAAACAGTGTATTAAAATGCAGATCTGACAGCCCCATGTAATTTTAGTACGGGGACGAACG	MGLSDLHFNTLFFDPTFAGDPILYQHLFWFFGHPEHQELPCN	GTTGCAAGGAAGCTCTTGATG	CGTTCGTCCCCGTACTAAAA	0.86
1	PY00775	cytochrome c oxidase subunit 6	PY00775_16	41	GTTGCAAGGAAGCTCTTGATGATCTACTTCCAGACCTGTAGTATACATATGATGTACCCATACAACACTTCCCAGTACAGCGATACATCCCATAGCCAGAATCATAGATTGGTTACCAAACCCCATGTAACCCCAATTATGTTCCTGGTG	MGFGNQSMILAMGCIAVLGSVVWVHHMYTTGLEVDHQELPCN	GTTGCAAGGAAGCTCTTGATG	CACCAGGAACATAATTGGGG	0.86
1	PY00775	cytochrome c oxidase subunit 7	PY00775_17	41	GTTGCAAGGAAGCTCTTGATGTTTTGTACCAGTTGGAATAGAAATCAGGATTGTTGTAGATGTAAAGAAAGCGCGAGTATCTACTTCCAGACCTGTAGTATACATATGATGTACCCATACCCCCATGTAATTTTAGTACGGGGACGAACG	MGVWVHHMYTTGLEVDTRAFFTSTTILISIPTGTKHQELPCN	GTTGCAAGGAAGCTCTTGATG	CGTTCGTCCCCGTACTAAAA	0.86
1	PY00775	cytochrome c oxidase subunit 8	PY00775_18	41	GTTGCAAGGAAGCTCTTGATGTGAACTATGTGTAATACCGAAATTTGAACTCATATATGTACACAGCCAATTAAATACTTTTGTACCAGTTGGAATAGAAATCAGGATTGTTGTAGATGTCCCCATGTAACCCCAATTATGTTCCTGGTG	MGTSTTILISIPTGTKVFNWLCTYMSSNFGITHSSHQELPCN	GTTGCAAGGAAGCTCTTGATG	CACCAGGAACATAATTGGGG	0.86
1	PY00775	cytochrome c oxidase subunit 9	PY00775_2	41	GTTGCAAGGAAGCTCTTGATGCAGAATAACAGACAGCAGGAAACCATATGTACCAAACAGAAATGAAAACCACAGATAGTACAGACCCAGAGTTTTATGGTTACAATTTGTAATAAGTGCCCCCATGTAACCCCAATTATGTTCCTGGTG	MGALITNCNHKTLGLYYLWFSFLFGTYGFLLSVILHQELPCN	GTTGCAAGGAAGCTCTTGATG	CACCAGGAACATAATTGGGG	0.86
1	PY00775	cytochrome c oxidase subunit 10	PY00775_20	41	GTTGCAAGGAAGCTCTTGATGTGCAATAACATAATAGGTATCGTGCAGTGCAATATCAATTGCACCGTTACCCAGAATAACACCTGTAGTTCCTCCAAAAGTAAATGTACAGATAAACAGCCCCATGTAACCCCAATTATGTTCCTGGTG	MGLFICTFTFGGTTGVILGNGAIDIALHDTYYVIAHQELPCN	GTTGCAAGGAAGCTCTTGATG	CACCAGGAACATAATTGGGG	0.86
1	PY00775	cytochrome c oxidase subunit 11	PY00775_22	41	GTTGCAAGGAAGCTCTTGATGCAGTACAATAATTGTATTTTCGCGCAGTGTTTTACCAAAGAATGACTCTTGGAAAAAACTTACGCCTGTAAACAGTGCGATGATTGCACCAATAGACAGCCCCATGTAACCCCAATTATGTTCCTGGTG	MGLSIGAIIALFTGVSFFQESFFGKTLRENTIIVLHQELPCN	GTTGCAAGGAAGCTCTTGATG	CACCAGGAACATAATTGGGG	0.86
1	PY00775	cytochrome c oxidase subunit 12	PY00775_24	41	GTTGCAAGGAAGCTCTTGATGCCACCCATTCAGAGCGTCTGGATAATCAGGAATACGGCGAGGCATTACATTAAATCCAAGAAAGTGCATTGGCAGGAAAGTAAGAACTACTCCGATAAACCCCATGTAACCCCAATTATGTTCCTGGTG	MGFIGVVLTFLPMHFLGFNVMPRRIPDYPDALNGWHQELPCN	GTTGCAAGGAAGCTCTTGATG	CACCAGGAACATAATTGGGG	0.86
1	PY00775	cytochrome c oxidase subunit 13	PY00775_4	41	GTTGCAAGGAAGCTCTTGATGTGGCATGATATTAAAGAAGATCATAATAATTCCGTGAATTGTAAAGATCATATTATACAGATTTACATTTTCTTGTGCAATGATGCGCAGAGATGAAGACCCCATGTAACCCCAATTATGTTCCTGGTG	MGSSSLRIIAQENVNLYNMIFTIHGIIMIFFNIMPHQELPCN	GTTGCAAGGAAGCTCTTGATG	CACCAGGAACATAATTGGGG	0.86
1	PY00775	cytochrome c oxidase subunit 14	PY00775_5	42	GTTGCAAGGAAGCTCTTGATGTTCAGATGATCCACACAGAATTGGCAGGTAATAATTACCGAATCCTCCGAACAGTCCTGGCATGATATTAAAGAAGATCATAATAATTCCGTGAATTGTCCCCATGTAATTTTAGTACGGGGACGAACG	MGTIHGIIMIFFNIMPGLFGGFGNYYLPILCGSSEHQELPCN	GTTGCAAGGAAGCTCTTGATG	CGTTCGTCCCCGTACTAAAA	0.86
1	PY00775	cytochrome c oxidase subunit 15	PY00775_7	42	GTTGCAAGGAAGCTCTTGATGATACAGAGTCCATCCAGTTCCACCACCGAATTCTGCAGCTGTAGACAGGATTACCAGGATAAATGCAACAGGTTGCAGCAGCAGAGAGATACTATTGATCCCCATGTAATTTTAGTACGGGGACGAACG	MGINSISLLLQPVAFILVILSTAAEFGGGTGWTLYHQELPCN	GTTGCAAGGAAGCTCTTGATG	CGTTCGTCCCCGTACTAAAA	0.86
1	PY00775	cytochrome c oxidase subunit 16	PY00775_8	42	GTTGCAAGGAAGCTCTTGATGGATAATAACGTCTACAGCAACAGGAGACAGAGACATCAGAGATGTACTCAGTGGTGGATACAGAGTCCATCCAGTTCCACCACCGAATTCTGCAGCTGTCCCCATGTAACCCCAATTATGTTCCTGGTG	MGTAAEFGGGTGWTLYPPLSTSLMSLSPVAVDVIIHQELPCN	GTTGCAAGGAAGCTCTTGATG	CACCAGGAACATAATTGGGG	0.86
1	PY00775	cytochrome c oxidase subunit 17	PY00775_9	42	GTTGCAAGGAAGCTCTTGATGAGTTACAAAGTTCAGAGAAGACATAATACTAGCGATACCTGAAACCAGAAGACCAATGATAATAACGTCTACAGCAACAGGAGACAGAGACATCAGAGACCCCATGTAATTTTAGTACGGGGACGAACG	MGSLMSLSPVAVDVIIIGLLVSGIASIMSSLNFVTHQELPCN	GTTGCAAGGAAGCTCTTGATG	CGTTCGTCCCCGTACTAAAA	0.86
1	PY00781	peptidyl-prolyl cis-trans isomerase, cyclophilin-type	PY00781_1	42	GTTGCAAGGAAGCTCTTGATGATCAAAATATGCCTTGTGTGTGATTTCAGGTGTCTCTGCATTGATATAAGTTTGGAACAAAGCCAGGATAAACAGGACTGTTGCAATCAGTTTATTCATCCCCATTTGTCGTGAAATACGTCGAACCCT	MGMNKLIATVLFILALFQTYINAETPEITHKAYFDHQELPCN	GTTGCAAGGAAGCTCTTGATG	AGGGTTCGACGTATTTCACG	1
1	PY00781	peptidyl-prolyl cis-trans isomerase, cyclophilin-type	PY00781_10	42	GTTGCAAGGAAGCTCTTGATGCAATACACCGCTTTTTGTTACCAGGACGCGACTCAGTGGTTTACCGCTATCAGTACCAACTGCTTCGATTTGAACCAGCTTTTCAATACCTTCAATTACCCCCATTTGTGGGGTTTGAATTTTAGGGGA	MGVIEGIEKLVQIEAVGTDSGKPLSRVLVTKSGVLHQELPCN	GTTGCAAGGAAGCTCTTGATG	TCCCCTAAAATTCAAACCCC	1
1	PY00781	peptidyl-prolyl cis-trans isomerase, cyclophilin-type	PY00781_3	42	GTTGCAAGGAAGCTCTTGATGATCATTAACTACAGTTCCTTTGCAAATACTTACAAAGTTTTCGACTGTCTTTGGAGCAACCTTTCCATACAGTCCAAAAACGATGCGTCCGATTGGCTTCCCCATTTGTCGTGAAATACGTCGAACCCT	MGKPIGRIVFGLYGKVAPKTVENFVSICKGTVVNDHQELPCN	GTTGCAAGGAAGCTCTTGATG	AGGGTTCGACGTATTTCACG	1
1	PY00781	peptidyl-prolyl cis-trans isomerase, cyclophilin-type	PY00781_4	42	GTTGCAAGGAAGCTCTTGATGTGCCATAAAATTTGGGATAATACGATGGAAAATGCTGTTTGTATAATTCAGCATTTTATCATTAACTACAGTTCCTTTGCAAATACTTACAAAGTTTTCCCCCATTTGTGGGGTTTGAATTTTAGGGGA	MGENFVSICKGTVVNDKMLNYTNSIFHRIIPNFMAHQELPCN	GTTGCAAGGAAGCTCTTGATG	TCCCCTAAAATTCAAACCCC	1
1	PY00781	peptidyl-prolyl cis-trans isomerase, cyclophilin-type	PY00781_5	42	GTTGCAAGGAAGCTCTTGATGACTTCCATAAATACTCAGACCACCAGTTCCATTAAAATTTGTGATATCACCACCTTGTGCCATAAAATTTGGGATAATACGATGGAAAATGCTGTTTGTCCCCATTTGTCGTGAAATACGTCGAACCCT	MGTNSIFHRIIPNFMAQGGDITNFNGTGGLSIYGSHQELPCN	GTTGCAAGGAAGCTCTTGATG	AGGGTTCGACGTATTTCACG	1
1	PY00781	peptidyl-prolyl cis-trans isomerase, cyclophilin-type	PY00781_6	42	GTTGCAAGGAAGCTCTTGATGCATTGACAGCATTCCGCGTTTTGTGTGTTTCAGTGTAAAGTTTTCATCTTCAAAGCGACTTCCATAAATACTCAGACCACCAGTTCCATTAAAATTTGTCCCCATTTGTGGGGTTTGAATTTTAGGGGA	MGTNFNGTGGLSIYGSRFEDENFTLKHTKRGMLSMHQELPCN	GTTGCAAGGAAGCTCTTGATG	TCCCCTAAAATTCAAACCCC	1
1	PY00781	peptidyl-prolyl cis-trans isomerase, cyclophilin-type	PY00781_7	43	GTTGCAAGGAAGCTCTTGATGTGTGGGTACAAACAGAATAAAAAATTGACTTCCATTAGTATTGCGTCCTGCATTTGCCATTGACAGCATTCCGCGTTTTGTGTGTTTCAGTGTAAAGTTCCCCATTTGTCGTGAAATACGTCGAACCCT	MGNFTLKHTKRGMLSMANAGRNTNGSQFFILFVPTHQELPCN	GTTGCAAGGAAGCTCTTGATG	AGGGTTCGACGTATTTCACG	1
1	PY00781	peptidyl-prolyl cis-trans isomerase, cyclophilin-type	PY00781_8	43	GTTGCAAGGAAGCTCTTGATGCTTTTCAATACCTTCAATTACTTCTCCAAAAACAACATGGCGTCCATCAAGCCATGGTGTGGGTACAAACAGAATAAAAAATTGACTTCCATTAGTATTCCCCATTTGTGGGGTTTGAATTTTAGGGGA	MGNTNGSQFFILFVPTPWLDGRHVVFGEVIEGIEKHQELPCN	GTTGCAAGGAAGCTCTTGATG	TCCCCTAAAATTCAAACCCC	1
1	PY00781	peptidyl-prolyl cis-trans isomerase, cyclophilin-type	PY00781_9	43	GTTGCAAGGAAGCTCTTGATGCAGGACGCGACTCAGTGGTTTACCGCTATCAGTACCAACTGCTTCGATTTGAACCAGCTTTTCAATACCTTCAATTACTTCTCCAAAAACAACATGGCGCCCCATTTGTCGTGAAATACGTCGAACCCT	MGRHVVFGEVIEGIEKLVQIEAVGTDSGKPLSRVLHQELPCN	GTTGCAAGGAAGCTCTTGATG	AGGGTTCGACGTATTTCACG	1
1	PY00802	methionine aminopeptidase-like protein-related	PY00802_1	43	GTTGCAAGGAAGCTCTTGATGCCCATTTTGGTGGATAATGCGAAAATTGCTATTATTACTATTTTTTTTGCACAGAAATGTACCACAAAAAAGCAGCAGCAAGAAAATATGAACGTTCATCCCCATGTAATAAGCGTTCAGTCGTGTTCG	MGMNVHIFLLLLFCGTFLCKKNSNNSNFRIIHQNGHQELPCN	GTTGCAAGGAAGCTCTTGATG	CGAACACGACTGAACGCTTA	0.95
1	PY00802	methionine aminopeptidase-like protein-related	PY00802_10	43	GTTGCAAGGAAGCTCTTGATGTGTACCTGTTTTATGATAATTTGGGCGATCAATATATTTTGGCAGATAATATTTTGGAGACAGGATACCTTTGCGTTGGCGACCAACATATGAAAAGTTCCCCATGTAAATAGGTCGAACGCTAGGGGT	MGNFSYVGRQRKGILSPKYYLPKYIDRPNYHKTGTHQELPCN	GTTGCAAGGAAGCTCTTGATG	ACCCCTAGCGTTCGACCTAT	0.95
1	PY00802	methionine aminopeptidase-like protein-related	PY00802_11	43	GTTGCAAGGAAGCTCTTGATGGCGAATTGAGATATGTTCTTTGCTTTTCAGATTATTTTCATAATTTACATAAATAGGTGTACCTGTTTTATGATAATTTGGGCGATCAATATATTTTGGCCCCATGTAATAAGCGTTCAGTCGTGTTCG	MGPKYIDRPNYHKTGTPIYVNYENNLKSKEHISIRHQELPCN	GTTGCAAGGAAGCTCTTGATG	CGAACACGACTGAACGCTTA	0.95
1	PY00802	methionine aminopeptidase-like protein-related	PY00802_12	43	GTTGCAAGGAAGCTCTTGATGAGTAAAATATGTTTTATGATATTTTTCGTCGGTTTCATTATTATTATTATCATCATTGCGAATTGAGATATGTTCTTTGCTTTTCAGATTATTTTCATACCCCATGTAAATAGGTCGAACGCTAGGGGT	MGYENNLKSKEHISIRNDDNNNNETDEKYHKTYFTHQELPCN	GTTGCAAGGAAGCTCTTGATG	ACCCCTAGCGTTCGACCTAT	0.95
1	PY00802	methionine aminopeptidase-like protein-related	PY00802_14	43	GTTGCAAGGAAGCTCTTGATGTTCACAGATGATATATGAGATATCATCCATCAGTTCGCGAGCAAATTTACAATTGCGTGAAATGATTTCAATATCATAATCACTTTTTACATTATTATACCCCATGTAAATAGGTCGAACGCTAGGGGT	MGYNNVKSDYDIEIISRNCKFARELMDDISYIICEHQELPCN	GTTGCAAGGAAGCTCTTGATG	ACCCCTAGCGTTCGACCTAT	0.95
1	PY00802	methionine aminopeptidase-like protein-related	PY00802_16	43	GTTGCAAGGAAGCTCTTGATGGATTGAGATACATGAGCTTTTAGGAAACAGGTGATAATTCAGTGGAGAGGGATAGAATCCATTGTTCACACATTTATTCAGGATATAGATATCGATATCCCCCATGTAAATAGGTCGAACGCTAGGGGT	MGDIDIYILNKCVNNGFYPSPLNYHLFPKSSCISIHQELPCN	GTTGCAAGGAAGCTCTTGATG	ACCCCTAGCGTTCGACCTAT	0.95
1	PY00802	methionine aminopeptidase-like protein-related	PY00802_17	43	GTTGCAAGGAAGCTCTTGATGAATATCATTTTCATACAGAACATTATTATCTGGGATACCATGACACAGGATTTCATTGATTGAGATACATGAGCTTTTAGGAAACAGGTGATAATTCAGCCCCATGTAATAAGCGTTCAGTCGTGTTCG	MGLNYHLFPKSSCISINEILCHGIPDNNVLYENDIHQELPCN	GTTGCAAGGAAGCTCTTGATG	CGAACACGACTGAACGCTTA	0.95
1	PY00802	methionine aminopeptidase-like protein-related	PY00802_18	44	GTTGCAAGGAAGCTCTTGATGACTTTCACACATATCAGCATGATACCCATCTTTATACACACTGATATCAACCTTTACAATATCATTTTCATACAGAACATTATTATCTGGGATACCATGCCCCATGTAAATAGGTCGAACGCTAGGGGT	MGHGIPDNNVLYENDIVKVDISVYKDGYHADMCESHQELPCN	GTTGCAAGGAAGCTCTTGATG	ACCCCTAGCGTTCGACCTAT	0.95
1	PY00802	methionine aminopeptidase-like protein-related	PY00802_2	44	GTTGCAAGGAAGCTCTTGATGATTATATTGTTTCTTTTTGCGTACACATTTTACATTGCGTTTTGTGTTTCCGCGTGTCCCATTTTGGTGGATAATGCGAAAATTGCTATTATTACTATTCCCCATGTAAATAGGTCGAACGCTAGGGGT	MGNSNNSNFRIIHQNGTRGNTKRNVKCVRKKKQYNHQELPCN	GTTGCAAGGAAGCTCTTGATG	ACCCCTAGCGTTCGACCTAT	0.95
1	PY00802	methionine aminopeptidase-like protein-related	PY00802_20	44	GTTGCAAGGAAGCTCTTGATGATATTTGATAATATATTTTGTATGTTTAGTGCGAAGTTTATCATTCAGATAGATATAGTCATAATTTTTTTTGCGTTTTTTTTTTTCTTCTTTTGAAATCCCCATGTAAATAGGTCGAACGCTAGGGGT	MGISKEEKKKRKKNYDYIYLNDKLRTKHTKYIIKYHQELPCN	GTTGCAAGGAAGCTCTTGATG	ACCCCTAGCGTTCGACCTAT	0.95
1	PY00802	methionine aminopeptidase-like protein-related	PY00802_21	44	GTTGCAAGGAAGCTCTTGATGGCGAACAGATGGATATTTCCCTTTTTTAACGATTTTATGTGTTGTCAGATCGAAATTATATTTGATAATATATTTTGTATGTTTAGTGCGAAGTTTATCCCCCATGTAATAAGCGTTCAGTCGTGTTCG	MGDKLRTKHTKYIIKYNFDLTTHKIVKKGKYPSVRHQELPCN	GTTGCAAGGAAGCTCTTGATG	CGAACACGACTGAACGCTTA	0.95
1	PY00802	methionine aminopeptidase-like protein-related	PY00802_22	44	GTTGCAAGGAAGCTCTTGATGTTCTTCGATATATTCATTTTCATGTTCTTTGCTATTTGGTGGATTATAGCGAACTTTGCGAACAGATGGATATTTCCCTTTTTTAACGATTTTATGTGTCCCCATGTAAATAGGTCGAACGCTAGGGGT	MGTHKIVKKGKYPSVRKVRYNPPNSKEHENEYIEEHQELPCN	GTTGCAAGGAAGCTCTTGATG	ACCCCTAGCGTTCGACCTAT	0.95
1	PY00802	methionine aminopeptidase-like protein-related	PY00802_23	44	GTTGCAAGGAAGCTCTTGATGATAATAATTATTATTATATGAATTTTCTCCAAAAACTGAGTTAGTATTATCGTCATATTCTTCGATATATTCATTTTCATGTTCTTTGCTATTTGGTGGCCCCATGTAATAAGCGTTCAGTCGTGTTCG	MGPPNSKEHENEYIEEYDDNTNSVFGENSYNNNYYHQELPCN	GTTGCAAGGAAGCTCTTGATG	CGAACACGACTGAACGCTTA	0.95
1	PY00802	methionine aminopeptidase-like protein-related	PY00802_25	44	GTTGCAAGGAAGCTCTTGATGGTACAGTTCTCCTTTTTTAGGATTAAAAATAAAATCTTCATCATAGCGACGATGAAAATTTTCAAGTTCGTCTTCATAATTTTCAGAAACATTATTTGGCCCCATGTAATAAGCGTTCAGTCGTGTTCG	MGPNNVSENYEDELENFHRRYDEDFIFNPKKGELYHQELPCN	GTTGCAAGGAAGCTCTTGATG	CGAACACGACTGAACGCTTA	0.95
1	PY00802	methionine aminopeptidase-like protein-related	PY00802_26	44	GTTGCAAGGAAGCTCTTGATGTTTTCCTTTTTTATCCTTTTCCATTCCCTTTTGATAAATATATTGTTGAAGATTATTGTACAGTTCTCCTTTTTTAGGATTAAAAATAAAATCTTCATCCCCCATGTAAATAGGTCGAACGCTAGGGGT	MGDEDFIFNPKKGELYNNLQQYIYQKGMEKDKKGKHQELPCN	GTTGCAAGGAAGCTCTTGATG	ACCCCTAGCGTTCGACCTAT	0.95
1	PY00802	methionine aminopeptidase-like protein-related	PY00802_27	44	GTTGCAAGGAAGCTCTTGATGCATATTGGTGATATCTTGTTTATTTGTATCAAAAAATTCAAATTTGCGATTCATTTCTTTTCCTTTTTTATCCTTTTCCATTCCCTTTTGATAAATATACCCCATGTAATAAGCGTTCAGTCGTGTTCG	MGYIYQKGMEKDKKGKEMNRKFEFFDTNKQDITNMHQELPCN	GTTGCAAGGAAGCTCTTGATG	CGAACACGACTGAACGCTTA	0.95
1	PY00802	methionine aminopeptidase-like protein-related	PY00802_28	44	GTTGCAAGGAAGCTCTTGATGAGTACAATCATAAGCAGTTTTAATCAGATCGCGATTTTTTTCAAACATGAATTTTTTCATATTGGTGATATCTTGTTTATTTGTATCAAAAAATTCAAACCCCATGTAAATAGGTCGAACGCTAGGGGT	MGFEFFDTNKQDITNMKKFMFEKNRDLIKTAYDCTHQELPCN	GTTGCAAGGAAGCTCTTGATG	ACCCCTAGCGTTCGACCTAT	0.95
1	PY00802	methionine aminopeptidase-like protein-related	PY00802_29	45	GTTGCAAGGAAGCTCTTGATGAACTTTTGCGATATTTTTAAAAGGAACACCAGGCTTACAGATACTGATAGCTGCCATAGTACAATCATAAGCAGTTTTAATCAGATCGCGATTTTTTTCCCCCATGTAATAAGCGTTCAGTCGTGTTCG	MGEKNRDLIKTAYDCTMAAISICKPGVPFKNIAKVHQELPCN	GTTGCAAGGAAGCTCTTGATG	CGAACACGACTGAACGCTTA	0.95
1	PY00802	methionine aminopeptidase-like protein-related	PY00802_31	45	GTTGCAAGGAAGCTCTTGATGATGGATAATAAAAGGTTCTTCATGAAAATTTTTTCCAATATTATGTCCACACAGATTGGGAACAATAGAATAATATTGATAGCTATTATTTTTTTTTTTCCCCATGTAATAAGCGTTCAGTCGTGTTCG	MGKKKNNSYQYYSIVPNLCGHNIGKNFHEEPFIIHHQELPCN	GTTGCAAGGAAGCTCTTGATG	CGAACACGACTGAACGCTTA	0.95
1	PY00802	methionine aminopeptidase-like protein-related	PY00802_33	45	GTTGCAAGGAAGCTCTTGATGTGACAGTGTCCAATTATCGGGCCAAGTAATAAAATCACAAGAACGTTCTGTGATAATTGGCTCGATTGTAAAAACCAGGTTTTCACACATTTTGCGATCCCCCATGTAATAAGCGTTCAGTCGTGTTCG	MGDRKMCENLVFTIEPIITERSCDFITWPDNWTLSHQELPCN	GTTGCAAGGAAGCTCTTGATG	CGAACACGACTGAACGCTTA	0.95
1	PY00802	methionine aminopeptidase-like protein-related	PY00802_34	45	GTTGCAAGGAAGCTCTTGATGATTTTTTGTGATAAGGATGGTGTGTTCAAATTGAGCAGAATAATAATAGCGTGAATTTGACAGTGTCCAATTATCGGGCCAAGTAATAAAATCACAAGACCCCATGTAAATAGGTCGAACGCTAGGGGT	MGSCDFITWPDNWTLSNSRYYYSAQFEHTILITKNHQELPCN	GTTGCAAGGAAGCTCTTGATG	ACCCCTAGCGTTCGACCTAT	0.95
1	PY00802	methionine aminopeptidase-like protein-related	PY00802_35	45	GTTGCAAGGAAGCTCTTGATGGTTTTCCCAGATGTACTTTGGGGATGTCTCTGTTTTTTGTGTAAGAATTTTGGCCCCATTTTTTGTGATAAGGATGGTGTGTTCAAATTGAGCAGAATACCCCATGTAATAAGCGTTCAGTCGTGTTCG	MGYSAQFEHTILITKNGAKILTQKTETSPKYIWENHQELPCN	GTTGCAAGGAAGCTCTTGATG	CGAACACGACTGAACGCTTA	0.95
1	PY00802	methionine aminopeptidase-like protein-related	PY00802_36	45	GTTGCAAGGAAGCTCTTGATGATCGTTTTCCCAGATGTACTTTGGGGATGTCTCTGTTTTTTGTGTAAGAATTTTGGCCCCATTTTTTGTGATAAGGATGGTGTGTTCAAATTGAGCAGACCCCATGTAAATAGGTCGAACGCTAGGGGT	MGSAQFEHTILITKNGAKILTQKTETSPKYIWENDHQELPCN	GTTGCAAGGAAGCTCTTGATG	ACCCCTAGCGTTCGACCTAT	0.95
1	PY00802	methionine aminopeptidase-like protein-related	PY00802_4	45	GTTGCAAGGAAGCTCTTGATGGCGCTTAAATTTATCCTTTTTGGCCAGTTTTTTTTTGTGTGTGTGTGTAGTGATAAAAAAATTGTAATGATGATAACGGATGTCATTTTTACTAACTTCCCCCATGTAAATAGGTCGAACGCTAGGGGT	MGEVSKNDIRYHHYNFFITTHTHKKKLAKKDKFKRHQELPCN	GTTGCAAGGAAGCTCTTGATG	ACCCCTAGCGTTCGACCTAT	0.95
1	PY00802	methionine aminopeptidase-like protein-related	PY00802_5	45	GTTGCAAGGAAGCTCTTGATGAACATTATTATGGATTGTGTTTGAAAATCCTTCGCCTGAACTGTTAAGGTTATAGCGGCGCTTAAATTTATCCTTTTTGGCCAGTTTTTTTTTGTGTGTCCCCATGTAATAAGCGTTCAGTCGTGTTCG	MGTHKKKLAKKDKFKRRYNLNSSGEGFSNTIHNNVHQELPCN	GTTGCAAGGAAGCTCTTGATG	CGAACACGACTGAACGCTTA	0.95
1	PY00802	methionine aminopeptidase-like protein-related	PY00802_6	45	GTTGCAAGGAAGCTCTTGATGAATGTATTTATGATATGATGGCAGTTGTTCTTCTGAATAATTGTTTGTGTTTTTTTTAACATTATTATGGATTGTGTTTGAAAATCCTTCGCCTGAACTCCCCATGTAAATAGGTCGAACGCTAGGGGT	MGSSGEGFSNTIHNNVKKNTNNYSEEQLPSYHKYIHQELPCN	GTTGCAAGGAAGCTCTTGATG	ACCCCTAGCGTTCGACCTAT	0.95
1	PY00802	methionine aminopeptidase-like protein-related	PY00802_7	45	GTTGCAAGGAAGCTCTTGATGGTCATGATCTGTGATGCGGATACTTGGATGAATAATTTTGCGTGTTTTGAAATTTTCAATGTATTTATGATATGATGGCAGTTGTTCTTCTGAATAATTCCCCATGTAATAAGCGTTCAGTCGTGTTCG	MGNYSEEQLPSYHKYIENFKTRKIIHPSIRITDHDHQELPCN	GTTGCAAGGAAGCTCTTGATG	CGAACACGACTGAACGCTTA	0.95
1	PY00802	methionine aminopeptidase-like protein-related	PY00802_8	46	GTTGCAAGGAAGCTCTTGATGTTCTGTCAGATGTGAATACAGTTTATTATAACTTTCTTTACATTTCATAAATTTTTTGTCATGATCTGTGATGCGGATACTTGGATGAATAATTTTGCGCCCCATGTAAATAGGTCGAACGCTAGGGGT	MGRKIIHPSIRITDHDKKFMKCKESYNKLYSHLTEHQELPCN	GTTGCAAGGAAGCTCTTGATG	ACCCCTAGCGTTCGACCTAT	0.95
1	PY00802	methionine aminopeptidase-like protein-related	PY00802_9	46	GTTGCAAGGAAGCTCTTGATGAGACAGGATACCTTTGCGTTGGCGACCAACATATGAAAAGTTTTCAAACAGTTCAGTTTCTGTCAGATGTGAATACAGTTTATTATAACTTTCTTTACACCCCATGTAATAAGCGTTCAGTCGTGTTCG	MGCKESYNKLYSHLTETELFENFSYVGRQRKGILSHQELPCN	GTTGCAAGGAAGCTCTTGATG	CGAACACGACTGAACGCTTA	0.95
1	PY00855	Arabidopsis thaliana At3g05350/T12H1_32	PY00855_10	46	GTTGCAAGGAAGCTCTTGATGATTTGTATCCAGTTCTTTATTAGCTTGCAGTTCATACAGAGAATTTACATATACGATTTGTGCATCTTTTGTCAGGATCAGGATTCCATCAGCACCACTCCCCATTAGGCTGCGCGAAATCTTAT	MGSGADGILILTKDAQIVYVNSLYELQANKELDTNHQELPCN	GTTGCAAGGAAGCTCTTGATG	ATAAGATTTCGCGCAGCCTA	0.86
1	PY00855	Arabidopsis thaliana At3g05350/T12H1_33	PY00855_12	46	GTTGCAAGGAAGCTCTTGATGAAAAGAAACACTTGTATTTTTTCCATCAAAAGCAATAGTATTAAATTTAAGATCGACGATTGTTTGAAAAATTTCATCGCGATTTGTGATGCGACCAATCCCCATTAGGCTGCGCGAAATCTTAT	MGIGRITNRDEIFQTIVDLKFNTIAFDGKNTSVSFHQELPCN	GTTGCAAGGAAGCTCTTGATG	ATAAGATTTCGCGCAGCCTA	0.86
1	PY00855	Arabidopsis thaliana At3g05350/T12H1_34	PY00855_14	46	GTTGCAAGGAAGCTCTTGATGCAGATTAATATTATTATCTTTAACAACTTGATTAATGGAATTTTTATAGATGAATTTTTCTTGGATTTTTTTATCGGGGAATTGAATTTTGATTTTATTCCCCATTAGGCTGCGCGAAATCTTAT	MGNKIKIQFPDKKIQEKFIYKNSINQVVKDNNINLHQELPCN	GTTGCAAGGAAGCTCTTGATG	ATAAGATTTCGCGCAGCCTA	0.86
1	PY00855	Arabidopsis thaliana At3g05350/T12H1_35	PY00855_16	46	GTTGCAAGGAAGCTCTTGATGTTCTTGAATTTTTTGTGCAGCACAAGAACCACCGAATTCGCGGTCATAGATAAAGATCGGTTTTTTATTTACATCGTTGTTTGGTACAGTAACCAGTGGCCCCATTAGGCTGCGCGAAATCTTAT	MGPLVTVPNNDVNKKPIFIYDREFGGSCAAQKIQEHQELPCN	GTTGCAAGGAAGCTCTTGATG	ATAAGATTTCGCGCAGCCTA	0.86
1	PY00855	Arabidopsis thaliana At3g05350/T12H1_36	PY00855_18	46	GTTGCAAGGAAGCTCTTGATGCAGTGGAGAATATTTGTAGTCATAACCGCGCAGATTCAGCAAATAAGCGATTTCATCAAGTTCAGAAAGCAGCAAAGAATCTACATCAGGGTTCTCAATCCCCATTAGGCTGCGCGAAATCTTAT	MGIENPDVDSLLLSELDEIAYLLNLRGYDYKYSPLHQELPCN	GTTGCAAGGAAGCTCTTGATG	ATAAGATTTCGCGCAGCCTA	0.86
1	PY00855	Arabidopsis thaliana At3g05350/T12H1_37	PY00855_2	46	GTTGCAAGGAAGCTCTTGATGGATATTGATCTTATTATCATTATTGTTATTATTATTAAAGTAGTGGAATGAATTGATATAAGCTGAAACGTAATTTGCCTTATTTCCTTTGCTAAAGAACCCCATTAGGCTGCGCGAAATCTTAT	MGFFSKGNKANYVSAYINSFHYFNNNNNNDNKINIHQELPCN	GTTGCAAGGAAGCTCTTGATG	ATAAGATTTCGCGCAGCCTA	0.86
1	PY00855	Arabidopsis thaliana At3g05350/T12H1_38	PY00855_20	46	GTTGCAAGGAAGCTCTTGATGGCGTTCCAGATGGGCCAGTACATTTTTTTGAACATTTTCAACTTTAGTGAACAGAATGATGTCATCAATGCGTCCTTTATCGCGATTATATTTAAGATACCCCATTAGGCTGCGCGAAATCTTAT	MGYLKYNRDKGRIDDIILFTKVENVQKNVLAHLERHQELPCN	GTTGCAAGGAAGCTCTTGATG	ATAAGATTTCGCGCAGCCTA	0.86
1	PY00855	Arabidopsis thaliana At3g05350/T12H1_39	PY00855_22	46	GTTGCAAGGAAGCTCTTGATGGCTTCCCAGGATAATATTTTTTCCATTATTATTTTTGGTATTCTCGCTTTTGGATGAAACATTTTTTGTCAGATATGAAACAACGGAATCATAATCCATCCCCATTAGGCTGCGCGAAATCTTAT	MGMDYDSVVSYLTKNVSSKSENTKNNNGKNIILGSHQELPCN	GTTGCAAGGAAGCTCTTGATG	ATAAGATTTCGCGCAGCCTA	0.86
1	PY00855	Arabidopsis thaliana At3g05350/T12H1_40	PY00855_24	47	GTTGCAAGGAAGCTCTTGATGTACAATTGGTGATTTCTTCAACAGAACTTTTTCTTTGTTAAAAAGCATGTAGATCATCAGGTTGATATGTGGGCTCAGAGAGATATCATAGCGTGGACTCCCCATTAGGCTGCGCGAAATCTTAT	MGSPRYDISLSPHINLMIYMLFNKEKVLLKKSPIVHQELPCN	GTTGCAAGGAAGCTCTTGATG	ATAAGATTTCGCGCAGCCTA	0.86
1	PY00855	Arabidopsis thaliana At3g05350/T12H1_41	PY00855_26	47	GTTGCAAGGAAGCTCTTGATGAGTTTTGCGTTTTTCTTCACACCAATGGAAAAATTGCAACAGAGCCAGACCATCCAGAACATGAGCTTCTTTAATACTGTCCATTTCTACATAATTTTTCCCCATTAGGCTGCGCGAAATCTTAT	MGKNYVEMDSIKEAHVLDGLALLQFFHWCEEKRKTHQELPCN	GTTGCAAGGAAGCTCTTGATG	ATAAGATTTCGCGCAGCCTA	0.86
1	PY00855	Arabidopsis thaliana At3g05350/T12H1_42	PY00855_28	47	GTTGCAAGGAAGCTCTTGATGGGGGCCGATAGCTGAGATAGTTGAGAAAGACAGGGAGATAAAATTTTTTTTGGTTGAGCGAAAATAGTCGATTTTGTTGCGCAGAGAGATTTCTGTTTCCCCCATTAGGCTGCGCGAAATCTTAT	MGETEISLRNKIDYFRSTKKNFISLSFSTISAIGPHQELPCN	GTTGCAAGGAAGCTCTTGATG	ATAAGATTTCGCGCAGCCTA	0.86
1	PY00855	Arabidopsis thaliana At3g05350/T12H1_43	PY00855_30	47	GTTGCAAGGAAGCTCTTGATGTGTTACGTCTGTTGTTCCATGCAGATATTGTCCTCCAGAATCCAGCAGATAAATACTTGGTGTGATTTTAGCATTAGTATCTTCTGTAGATTCATAATGCCCCATTAGGCTGCGCGAAATCTTAT	MGHYESTEDTNAKITPSIYLLDSGGQYLHGTTDVTHQELPCN	GTTGCAAGGAAGCTCTTGATG	ATAAGATTTCGCGCAGCCTA	0.86
1	PY00855	Arabidopsis thaliana At3g05350/T12H1_44	PY00855_32	47	GTTGCAAGGAAGCTCTTGATGCATTGAATTAGTATAACTAGCAAAGATAACTTTGCGCAGGCTCAGATGACCTTTCAGAACCAGGGTATACAGTTTTTTTTCGTCAGCAGTTGGCTCACCCCCCATTAGGCTGCGCGAAATCTTAT	MGGEPTADEKKLYTLVLKGHLSLRKVIFASYTNSMHQELPCN	GTTGCAAGGAAGCTCTTGATG	ATAAGATTTCGCGCAGCCTA	0.86
1	PY00855	Arabidopsis thaliana At3g05350/T12H1_45	PY00855_34	47	GTTGCAAGGAAGCTCTTGATGAATAGAATATCCACCTTCATGTACATTCAGGCAGATACCAACACCATGACCAGTTCCGTGATTATAATCCAGAAAATTGTTGAACAGTGCTTGACGTGCCCCCATTAGGCTGCGCGAAATCTTAT	MGARQALFNNFLDYNHGTGHGVGICLNVHEGGYSIHQELPCN	GTTGCAAGGAAGCTCTTGATG	ATAAGATTTCGCGCAGCCTA	0.86
1	PY00855	Arabidopsis thaliana At3g05350/T12H1_46	PY00855_36	47	GTTGCAAGGAAGCTCTTGATGAGTAACTACATATTGCATGTTTTCGATGCGAATACCAAAATGGTCTGCCCAATAATAACCTGGCTCATTAGAAAGTACCATATTTTCTTTCAGTGGTGTCCCCATTAGGCTGCGCGAAATCTTAT	MGTPLKENMVLSNEPGYYWADHFGIRIENMQYVVTHQELPCN	GTTGCAAGGAAGCTCTTGATG	ATAAGATTTCGCGCAGCCTA	0.86
1	PY00855	Arabidopsis thaliana At3g05350/T12H1_47	PY00855_38	47	GTTGCAAGGAAGCTCTTGATGAATATCTGCAATTTCTTCAGGGGTCAGCAGAGAATAGTCCAGCAGTTTTTTTTCATATGGGTAAAGGGTCAGATCATTAAAAGTCAGAAATTTAGCATTCCCCATTAGGCTGCGCGAAATCTTAT	MGNAKFLTFNDLTLYPYEKKLLDYSLLTPEEIADIHQELPCN	GTTGCAAGGAAGCTCTTGATG	ATAAGATTTCGCGCAGCCTA	0.86
1	PY00855	Arabidopsis thaliana At3g05350/T12H1_48	PY00855_4	47	GTTGCAAGGAAGCTCTTGATGTTCGCGCAGATAGCGATTTTTACTATAAAGACTGTAAAAGCGGCGAGTAAAAAAATTATTCAGTTGATCTTGATGTTTTTCTGTGTTAGTATCATTGATCCCCATTAGGCTGCGCGAAATCTTAT	MGINDTNTEKHQDQLNNFFTRRFYSLYSKNRYLREHQELPCN	GTTGCAAGGAAGCTCTTGATG	ATAAGATTTCGCGCAGCCTA	0.86
1	PY00855	Arabidopsis thaliana At3g05350/T12H1_49	PY00855_40	47	GTTGCAAGGAAGCTCTTGATGGTGAATTGGTTCGGTGATATCCATCAAATATTGCTCGATTCCTTTAGCATAGTCTGATGGATTTTCCTTAATGCGTGGCAGCAGAGTGTTGCGAATAGTCCCCATTAGGCTGCGCGAAATCTTAT	MGTIRNTLLPRIKENPSDYAKGIEQYLMDITEPIHHQELPCN	GTTGCAAGGAAGCTCTTGATG	ATAAGATTTCGCGCAGCCTA	0.86
1	PY00855	Arabidopsis thaliana At3g05350/T12H1_50	PY00855_42	48	GTTGCAAGGAAGCTCTTGATGAAACCAAAAATTCAGAAAATAGGGAAAAAAAAAGATAGCACCCACATAGATATAATTGATACTAACAACATAGATTTCATGCTTAGTGTGAATTGGTTCCCCCATTAGGCTGCGCGAAATCTTAT	MGEPIHTKHEIYVVSINYIYVGAIFFFPYFLNFWFHQELPCN	GTTGCAAGGAAGCTCTTGATG	ATAAGATTTCGCGCAGCCTA	0.86
1	PY00855	Arabidopsis thaliana At3g05350/T12H1_51	PY00855_6	48	GTTGCAAGGAAGCTCTTGATGCTCTTTATAGCTATCACCACCCATCATTTGGTTGTTTTGTTCATTTGAAGATTCCATATTGTAGTTATTGGTATTGTCGTTATTCAGATTAACTTCTTTCCCCATTAGGCTGCGCGAAATCTTAT	MGKEVNLNNDNTNNYNMESSNEQNNQMMGGDSYKEHQELPCN	GTTGCAAGGAAGCTCTTGATG	ATAAGATTTCGCGCAGCCTA	0.86
1	PY00855	Arabidopsis thaliana At3g05350/T12H1_52	PY00855_8	48	GTTGCAAGGAAGCTCTTGATGATAAATTTTTTTATCTTGGTCATTGATAATTTCAGAATTGTGTGCATCACTATTGATGATGATGTAAACATCAATATTATGGTCACCCATATATTTTTTCCCCATTAGGCTGCGCGAAATCTTAT	MGKKYMGDHNIDVYIIINSDAHNSEIINDQDKKIYHQELPCN	GTTGCAAGGAAGCTCTTGATG	ATAAGATTTCGCGCAGCCTA	0.86
1	PY00891	tRNA nucleotidyltransferase, mitochondrial precursor	PY00891_1	48	GTTGCAAGGAAGCTCTTGATGAACGCGTTCAAATTTTGACAGAGCATTTCCTTTATTTTTATGACAGATGATAATAATGATCAGAATAATATACAGAATAAAAACAGAAAAAAAGTTCATCCCCATAGGTATTGCGTCGTTCCTTG	MGMNFFSVFILYIILIIIIICHKNKGNALSKFERVHQELPCN	GTTGCAAGGAAGCTCTTGATG	CAAGGAACGACGCAATACCT	0.91
1	PY00891	tRNA nucleotidyltransferase, mitochondrial precursor	PY00891_10	48	GTTGCAAGGAAGCTCTTGATGAGTATTCAGTTTATATGTTTCATTGATTTTAATCAGAAATTCAAACAGTTCCAGTTCGCGATGTGTGATAGCTTTATCGATCATTTTTTCAAAATCATACCCCATGCTACAGTCGTTCTCCGGAC	MGYDFEKMIDKAITHRELELFEFLIKINETYKLNTHQELPCN	GTTGCAAGGAAGCTCTTGATG	GTCCGGAGAACGACTGTAGC	0.91
1	PY00891	tRNA nucleotidyltransferase, mitochondrial precursor	PY00891_11	48	GTTGCAAGGAAGCTCTTGATGATCATTTGAAATATTCAGAAATTTATCGCGTACCCATCCTCCAACAACGCGAAGTGTAGTATTCAGTTTATATGTTTCATTGATTTTAATCAGAAATTCCCCCATAGGTATTGCGTCGTTCCTTG	MGEFLIKINETYKLNTTLRVVGGWVRDKFLNISNDHQELPCN	GTTGCAAGGAAGCTCTTGATG	CAAGGAACGACGCAATACCT	0.91
1	PY00891	tRNA nucleotidyltransferase, mitochondrial precursor	PY00891_12	48	GTTGCAAGGAAGCTCTTGATGTTTGATATAATTACAAAAATCAGAACCCTTCATATTATCAACAGTTACATCGATATCATCATTTGAAATATTCAGAAATTTATCGCGTACCCATCCTCCCCCCATGCTACAGTCGTTCTCCGGAC	MGGGWVRDKFLNISNDDIDVTVDNMKGSDFCNYIKHQELPCN	GTTGCAAGGAAGCTCTTGATG	GTCCGGAGAACGACTGTAGC	0.91
1	PY00891	tRNA nucleotidyltransferase, mitochondrial precursor	PY00891_13	48	GTTGCAAGGAAGCTCTTGATGATTGATTTTGATGATACCAAAATTAAAATTTTTATTTTCTTTATCTTTAATATATTCTTTGATATAATTACAAAAATCAGAACCCTTCATATTATCAACCCCCATAGGTATTGCGTCGTTCCTTG	MGVDNMKGSDFCNYIKEYIKDKENKNFNFGIIKINHQELPCN	GTTGCAAGGAAGCTCTTGATG	CAAGGAACGACGCAATACCT	0.91
1	PY00891	tRNA nucleotidyltransferase, mitochondrial precursor	PY00891_14	48	GTTGCAAGGAAGCTCTTGATGAACTTGAAAATTAAACAGATTAAAACTTGATGTTTCCAGATGTTTTGATTGATCACAATTGATTTTGATGATACCAAAATTAAAATTTTTATTTTCTTTCCCCATGCTACAGTCGTTCTCCGGAC	MGKENKNFNFGIIKINCDQSKHLETSSFNLFNFQVHQELPCN	GTTGCAAGGAAGCTCTTGATG	GTCCGGAGAACGACTGTAGC	0.91
1	PY00891	tRNA nucleotidyltransferase, mitochondrial precursor	PY00891_15	48	GTTGCAAGGAAGCTCTTGATGAATTTCTGGGATGCGACTTTCTTCTGTGTATTTTTCATTGCGCAGATTTACAATATCAACTTGAAAATTAAACAGATTAAAACTTGATGTTTCCAGATGCCCCATAGGTATTGCGTCGTTCCTTG	MGHLETSSFNLFNFQVDIVNLRNEKYTEESRIPEIHQELPCN	GTTGCAAGGAAGCTCTTGATG	CAAGGAACGACGCAATACCT	0.91
1	PY00891	tRNA nucleotidyltransferase, mitochondrial precursor	PY00891_16	49	GTTGCAAGGAAGCTCTTGATGCAGAGAATTAATAGTAAAATCGCGGCGCAGTGCATCTTCTTCAACAGTTCCAATGCTAATTTCTGGGATGCGACTTTCTTCTGTGTATTTTTCATTGCGCCCCATGCTACAGTCGTTCTCCGGAC	MGRNEKYTEESRIPEISIGTVEEDALRRDFTINSLHQELPCN	GTTGCAAGGAAGCTCTTGATG	GTCCGGAGAACGACTGTAGC	0.91
1	PY00891	tRNA nucleotidyltransferase, mitochondrial precursor	PY00891_17	49	GTTGCAAGGAAGCTCTTGATGATGAAAGATACCATTTTTTGTATAATCTTCAATTTTTTTATTTTTCAGATTATAAAACAGAGAATTAATAGTAAAATCGCGGCGCAGTGCATCTTCTTCCCCCATAGGTATTGCGTCGTTCCTTG	MGEEDALRRDFTINSLFYNLKNKKIEDYTKNGIFHHQELPCN	GTTGCAAGGAAGCTCTTGATG	CAAGGAACGACGCAATACCT	0.91
1	PY00891	tRNA nucleotidyltransferase, mitochondrial precursor	PY00891_18_*	49	GTTGCAAGGAAGCTCTTGATGATCATCAAGAAATGTAGTCAGTGGGTTCAATGGGGTAGAGATGATTTAATTGCGCAGATGAAAGATACCATTTTTTGTATAATCTTCAATTTTTTTATTCCCCATGCTACAGTCGTTCTCCGGAC	MGNKKIEDYTKNGIFHLRN*IISTPLNPLTTFLDDHQELPCN	GTTGCAAGGAAGCTCTTGATG	GTCCGGAGAACGACTGTAGC	0.91
1	PY00891	tRNA nucleotidyltransferase, mitochondrial precursor	PY00891_18_K	49	GTTGCAAGGAAGCTCTTGATGATCATCAAGAAATGTAGTCAGTGGGTTCAATGGGGTAGAGATGATTTTATTGCGCAGATGAAAGATACCATTTTTTGTATAATCTTCAATTTTTTTATTCCCCATGCTACAGTCGTTCTCCGGAC	MGNKKIEDYTKNGIFHLRNKIISTPLNPLTTFLDDHQELPCN	GTTGCAAGGAAGCTCTTGATG	GTCCGGAGAACGACTGTAGC	0.91
1	PY00891	tRNA nucleotidyltransferase, mitochondrial precursor	PY00891_2	49	GTTGCAAGGAAGCTCTTGATGTTTTTTAAAAATATTATAAGTGCGCTTAACGCGAATAAGCATCTGCAGTTTATCCAGAACGCGTTCAAATTTTGACAGAGCATTTCCTTTATTTTTATGCCCCATGCTACAGTCGTTCTCCGGAC	MGHKNKGNALSKFERVLDKLQMLIRVKRTYNIFKKHQELPCN	GTTGCAAGGAAGCTCTTGATG	GTCCGGAGAACGACTGTAGC	0.91
1	PY00891	tRNA nucleotidyltransferase, mitochondrial precursor	PY00891_21	49	GTTGCAAGGAAGCTCTTGATGTTTACATTTATGAGAAAAGATTTTGATGATTTCTGATGCCAGGCGACTTTTTGAGATTTTTTTATTAAAAGATTTTTTGATATCTTCATTTTTCAGAACCCCCATAGGTATTGCGTCGTTCCTTG	MGVLKNEDIKKSFNKKISKSRLASEIIKIFSHKCKHQELPCN	GTTGCAAGGAAGCTCTTGATG	CAAGGAACGACGCAATACCT	0.91
1	PY00891	tRNA nucleotidyltransferase, mitochondrial precursor	PY00891_22	49	GTTGCAAGGAAGCTCTTGATGAAAAATTTCCTTAGAATAGTTACTATAATTCAGCAATGTCAGAGAGAGAACAATATTTTTACATTTATGAGAAAAGATTTTGATGATTTCTGATGCCAGCCCCATGCTACAGTCGTTCTCCGGAC	MGLASEIIKIFSHKCKNIVLSLTLLNYSNYSKEIFHQELPCN	GTTGCAAGGAAGCTCTTGATG	GTCCGGAGAACGACTGTAGC	0.91
1	PY00891	tRNA nucleotidyltransferase, mitochondrial precursor	PY00891_23	49	GTTGCAAGGAAGCTCTTGATGTTTTTTCATTTTTTCAAAGATTTCATCATTTTGAACAAAATAATCTGTTGGCAATTTAAAAATTTCCTTAGAATAGTTACTATAATTCAGCAATGTCAGCCCCATAGGTATTGCGTCGTTCCTTG	MGLTLLNYSNYSKEIFKLPTDYFVQNDEIFEKMKKHQELPCN	GTTGCAAGGAAGCTCTTGATG	CAAGGAACGACGCAATACCT	0.91
1	PY00891	tRNA nucleotidyltransferase, mitochondrial precursor	PY00891_24	49	GTTGCAAGGAAGCTCTTGATGATTTACCATTTCATTAGTATCATAATAGGAATGATTGTCGATTTTATGATTTTTTTTTTTTTTCATTTTTTCAAAGATTTCATCATTTTGAACAAAATACCCCATGCTACAGTCGTTCTCCGGAC	MGYFVQNDEIFEKMKKKKNHKIDNHSYYDTNEMVNHQELPCN	GTTGCAAGGAAGCTCTTGATG	GTCCGGAGAACGACTGTAGC	0.91
1	PY00891	tRNA nucleotidyltransferase, mitochondrial precursor	PY00891_25	49	GTTGCAAGGAAGCTCTTGATGAGATTTTTCCACATTTTGATGTACCTCTTTTGAATCTTCAAAAAGATGAACGCGTTTATTTACCATTTCATTAGTATCATAATAGGAATGATTGTCGATCCCCATAGGTATTGCGTCGTTCCTTG	MGIDNHSYYDTNEMVNKRVHLFEDSKEVHQNVEKSHQELPCN	GTTGCAAGGAAGCTCTTGATG	CAAGGAACGACGCAATACCT	0.91
1	PY00891	tRNA nucleotidyltransferase, mitochondrial precursor	PY00891_26	50	GTTGCAAGGAAGCTCTTGATGACCATTTTTATTAAGATAGGTGCGATTGTTATCTTCATCATTGATATATTCACTAATAGATTTTTCCACATTTTGATGTACCTCTTTTGAATCTTCAAACCCCATGCTACAGTCGTTCTCCGGAC	MGFEDSKEVHQNVEKSISEYINDEDNNRTYLNKNGHQELPCN	GTTGCAAGGAAGCTCTTGATG	GTCCGGAGAACGACTGTAGC	0.91
1	PY00891	tRNA nucleotidyltransferase, mitochondrial precursor	PY00891_27	50	GTTGCAAGGAAGCTCTTGATGATTTTTATCGTCATTTTTATCGTCATTTTGGCTTTTCGCATTTTCACCATTGCGATCACCATTTTTATTAAGATAGGTGCGATTGTTATCTTCATCATTCCCCATAGGTATTGCGTCGTTCCTTG	MGNDEDNNRTYLNKNGDRNGENAKSQNDDKNDDKNHQELPCN	GTTGCAAGGAAGCTCTTGATG	CAAGGAACGACGCAATACCT	0.91
1	PY00891	tRNA nucleotidyltransferase, mitochondrial precursor	PY00891_28	50	GTTGCAAGGAAGCTCTTGATGAAATTTTACATAATTCAGTCCCTCAAAAAGCCAATCATTTTCGATATTTTTATCGTCATTTTTATCGTCATTTTTATCGTCATTTTGGCTTTTCGCATTCCCCATGCTACAGTCGTTCTCCGGAC	MGNAKSQNDDKNDDKNDDKNIENDWLFEGLNYVKFHQELPCN	GTTGCAAGGAAGCTCTTGATG	GTCCGGAGAACGACTGTAGC	0.91
1	PY00891	tRNA nucleotidyltransferase, mitochondrial precursor	PY00891_30	50	GTTGCAAGGAAGCTCTTGATGATAATTTTTCAGTGGCAGCAGAAACAGACACATATGGATATAATTGATATTTTCCTTATAATTCAGATCATAAAAGATTTGTTTCAGCAGTTCACTTTTCCCCATGCTACAGTCGTTCTCCGGAC	MGKSELLKQIFYDLNYKENINYIHMCLFLLPLKNYHQELPCN	GTTGCAAGGAAGCTCTTGATG	GTCCGGAGAACGACTGTAGC	0.91
1	PY00891	tRNA nucleotidyltransferase, mitochondrial precursor	PY00891_31	50	GTTGCAAGGAAGCTCTTGATGGCGAATAATATATTCAATTACATATTCTGTTTTGATATTTTTCTTGATATAGATATAATAATTTTTCAGTGGCAGCAGAAACAGACACATATGGATATACCCCATAGGTATTGCGTCGTTCCTTG	MGYIHMCLFLLPLKNYYIYIKKNIKTEYVIEYIIRHQELPCN	GTTGCAAGGAAGCTCTTGATG	CAAGGAACGACGCAATACCT	0.91
1	PY00891	tRNA nucleotidyltransferase, mitochondrial precursor	PY00891_32	50	GTTGCAAGGAAGCTCTTGATGACCTTCATAGATATTTACACAAAATTTTGAATATTTCAGAGGGAATTTCAGAGATTCGCGAATAATATATTCAATTACATATTCTGTTTTGATATTTTTCCCCATGCTACAGTCGTTCTCCGGAC	MGKNIKTEYVIEYIIRESLKFPLKYSKFCVNIYEGHQELPCN	GTTGCAAGGAAGCTCTTGATG	GTCCGGAGAACGACTGTAGC	0.91
1	PY00891	tRNA nucleotidyltransferase, mitochondrial precursor	PY00891_33	50	GTTGCAAGGAAGCTCTTGATGATCTTTCAGCAGTTCCAAAACATTGATATTTTTGTACAGTTTGTACAGATATGTAAAACCTTCATAGATATTTACACAAAATTTTGAATATTTCAGAGGCCCCATAGGTATTGCGTCGTTCCTTG	MGPLKYSKFCVNIYEGFTYLYKLYKNINVLELLKDHQELPCN	GTTGCAAGGAAGCTCTTGATG	CAAGGAACGACGCAATACCT	0.91
1	PY00891	tRNA nucleotidyltransferase, mitochondrial precursor	PY00891_34	50	GTTGCAAGGAAGCTCTTGATGTTTCAGAAAGATCACAACATCCCCTTTGATATTCAGATCTGTTTTTTTATCATTATCATCTTTCAGCAGTTCCAAAACATTGATATTTTTGTACAGTTTCCCCATGCTACAGTCGTTCTCCGGAC	MGKLYKNINVLELLKDDNDKKTDLNIKGDVVIFLKHQELPCN	GTTGCAAGGAAGCTCTTGATG	GTCCGGAGAACGACTGTAGC	0.91
1	PY00891	tRNA nucleotidyltransferase, mitochondrial precursor	PY00891_35	50	GTTGCAAGGAAGCTCTTGATGATACTTATGAAAGATATAAAAGATCAGAATCAGCAAATCCCATTTATCTCCAACATTTTTCAGAAAGATCACAACATCCCCTTTGATATTCAGATCTGTCCCCATAGGTATTGCGTCGTTCCTTG	MGTDLNIKGDVVIFLKNVGDKWDLLILIFYIFHKYHQELPCN	GTTGCAAGGAAGCTCTTGATG	CAAGGAACGACGCAATACCT	0.91
1	PY00891	tRNA nucleotidyltransferase, mitochondrial precursor	PY00891_37	50	GTTGCAAGGAAGCTCTTGATGGTTATAAGATTTTTGAATATCATTTTTCAGAATATATTGATACAATTTGATAACAAAGTCAGACAGATAAATATCATTAGTGATAATGTTAATAAAATTCCCCATAGGTATTGCGTCGTTCCTTG	MGNFINIITNDIYLSDFVIKLYQYILKNDIQKSYNHQELPCN	GTTGCAAGGAAGCTCTTGATG	CAAGGAACGACGCAATACCT	0.91
1	PY00891	tRNA nucleotidyltransferase, mitochondrial precursor	PY00891_38	51	GTTGCAAGGAAGCTCTTGATGTGGATTGATGTTGGGAAAATGATGTTTAATGTTTGGCCATTTCAGAAAGGGTTTAATGTTATAAGATTTTTGAATATCATTTTTCAGAATATATTGATACCCCATGCTACAGTCGTTCTCCGGAC	MGYQYILKNDIQKSYNIKPFLKWPNIKHHFPNINPHQELPCN	GTTGCAAGGAAGCTCTTGATG	GTCCGGAGAACGACTGTAGC	0.91
1	PY00891	tRNA nucleotidyltransferase, mitochondrial precursor	PY00891_39	51	GTTGCAAGGAAGCTCTTGATGTTCTCCATGAATACAAGTAAACTGAATAATTTTTTCATAGATTTCATTAATGCGATTTGGATTGATGTTGGGAAAATGATGTTTAATGTTTGGCCATTTCCCCATAGGTATTGCGTCGTTCCTTG	MGKWPNIKHHFPNINPNRINEIYEKIIQFTCIHGEHQELPCN	GTTGCAAGGAAGCTCTTGATG	CAAGGAACGACGCAATACCT	0.91
1	PY00891	tRNA nucleotidyltransferase, mitochondrial precursor	PY00891_4	51	GTTGCAAGGAAGCTCTTGATGTCCGTTAAAATTATTCCACTTTTTCAATTTAGTGATATTCAAATTGATGTTTTTATTATTAATAGTTTTAGGGCTGATATAAAATACTTTTTTTGTATACCCCATGCTACAGTCGTTCTCCGGAC	MGYTKKVFYISPKTINNKNINLNITKLKKWNNFNGHQELPCN	GTTGCAAGGAAGCTCTTGATG	GTCCGGAGAACGACTGTAGC	0.91
1	PY00891	tRNA nucleotidyltransferase, mitochondrial precursor	PY00891_40	51	GTTGCAAGGAAGCTCTTGATGTTCTGGGTTGTTAAAATGATTCTTCAGAAACTCAATGCACTCTTCTTCCTTTTCTCCATGAATACAAGTAAACTGAATAATTTTTTCATAGATTTCATTCCCCATGCTACAGTCGTTCTCCGGAC	MGNEIYEKIIQFTCIHGEKEEECIEFLKNHFNNPEHQELPCN	GTTGCAAGGAAGCTCTTGATG	GTCCGGAGAACGACTGTAGC	0.91
1	PY00891	tRNA nucleotidyltransferase, mitochondrial precursor	PY00891_6	51	GTTGCAAGGAAGCTCTTGATGAGACATGTATTCTTTATCATAGATCATTTTTTCATCTCCCATTTTTTCATCTCCCATTTTTTCATCTCCCATTTTATTATATGTTGTAAAGATTTTAAACCCCATGCTACAGTCGTTCTCCGGAC	MGFKIFTTYNKMGDEKMGDEKMGDEKMIYDKEYMSHQELPCN	GTTGCAAGGAAGCTCTTGATG	GTCCGGAGAACGACTGTAGC	0.91
1	PY00891	tRNA nucleotidyltransferase, mitochondrial precursor	PY00891_8	51	GTTGCAAGGAAGCTCTTGATGATTATTTGTGTTATTTTGTTCATCATTTTTATTATCATCTTCTTTCTGATAAATCAGGTTTCCAGTTTCAGATTGTTCAAGATCTTTTTCATTAATAATCCCCATGCTACAGTCGTTCTCCGGAC	MGIINEKDLEQSETGNLIYQKEDDNKNDEQNNTNNHQELPCN	GTTGCAAGGAAGCTCTTGATG	GTCCGGAGAACGACTGTAGC	0.91
1	PY00915	Ser/Thr protein phosphatase, putative	PY00915_1	51	GTTGCAAGGAAGCTCTTGATGCCATTTCAGATTGGAAAAACTTGTATTATGTACATAATTGATTTTCCACAGAATAGCCAGATAGCCAAAAAAAAAATATTTCAGGTATGACATGTTCATCCCCATTTGTGTAACCTGTCGGGCGTTAAA	MGMNMSYLKYFFFGYLAILWKINYVHNTSFSNLKWHQELPCN	GTTGCAAGGAAGCTCTTGATG	TTTAACGCCCGACAGGTTAC	1
1	PY00915	Ser/Thr protein phosphatase, putative	PY00915_10	51	GTTGCAAGGAAGCTCTTGATGTTGTTGGTTTTGCAATTTTTGATTCAGCAATTCACAATTATTGATGATTTCTTTTTTCCCTTCTTCATTGATAAAATCAATACCATATGTAGAGTAAAACCCCATTTGTCCCAAGATGTACTGGCGAAT	MGFYSTYGIDFINEEGKKEIINNCELLNQKLQNQQHQELPCN	GTTGCAAGGAAGCTCTTGATG	ATTCGCCAGTACATCTTGGG	1
1	PY00915	Ser/Thr protein phosphatase, putative	PY00915_11	51	GTTGCAAGGAAGCTCTTGATGAACATATGAATAATAGCGATTCAGTGTGGGGCCATATTCACATGCAATACACAGTTCTTGTTGGTTTTGCAATTTTTGATTCAGCAATTCACAATTATTCCCCATTTGTGTAACCTGTCGGGCGTTAAA	MGNNCELLNQKLQNQQELCIACEYGPTLNRYYSYVHQELPCN	GTTGCAAGGAAGCTCTTGATG	TTTAACGCCCGACAGGTTAC	1
1	PY00915	Ser/Thr protein phosphatase, putative	PY00915_12	51	GTTGCAAGGAAGCTCTTGATGTCCCAAAGATTTATACAGTGATGAACATACTTTTGATTCTGAAAATACATTTTTAGTAACATATGAATAATAGCGATTCAGTGTGGGGCCATATTCACACCCCATTTGTCCCAAGATGTACTGGCGAAT	MGCEYGPTLNRYYSYVTKNVFSESKVCSSLYKSLGHQELPCN	GTTGCAAGGAAGCTCTTGATG	ATTCGCCAGTACATCTTGGG	1
1	PY00915	Ser/Thr protein phosphatase, putative	PY00915_13	52	GTTGCAAGGAAGCTCTTGATGAACTTGTTTATTGCGTTGAACAGTATGACCAATAACCATGCGATTGCTTTTCAGCAGTCCCAAAGATTTATACAGTGATGAACATACTTTTGATTCTGACCCCATTTGTGTAACCTGTCGGGCGTTAAA	MGSESKVCSSLYKSLGLLKSNRMVIGHTVQRNKQVHQELPCN	GTTGCAAGGAAGCTCTTGATG	TTTAACGCCCGACAGGTTAC	1
1	PY00915	Ser/Thr protein phosphatase, putative	PY00915_14	52	GTTGCAAGGAAGCTCTTGATGTTTCCATTTACTGATTCCAGTATCTGCCAGCAGCAGTTTATCTTGGCAAAAACTATTAACTTGTTTATTGCGTTGAACAGTATGACCAATAACCATGCGCCCCATTTGTCCCAAGATGTACTGGCGAAT	MGRMVIGHTVQRNKQVNSFCQDKLLLADTGISKWKHQELPCN	GTTGCAAGGAAGCTCTTGATG	ATTCGCCAGTACATCTTGGG	1
1	PY00915	Ser/Thr protein phosphatase, putative	PY00915_15	52	GTTGCAAGGAAGCTCTTGATGATATGACCCATCGTTAAAATACTGAATATAAGAGATGACTCCATTTTTCCATTTACTGATTCCAGTATCTGCCAGCAGCAGTTTATCTTGGCAAAAACTCCCCATTTGTGTAACCTGTCGGGCGTTAAA	MGSFCQDKLLLADTGISKWKNGVISYIQYFNDGSYHQELPCN	GTTGCAAGGAAGCTCTTGATG	TTTAACGCCCGACAGGTTAC	1
1	PY00915	Ser/Thr protein phosphatase, putative	PY00915_2	52	GTTGCAAGGAAGCTCTTGATGGCGGATAAATGCATCCTTATCACCATGCAGATCCCCGATACTATAAAAATCATATTCCCATTTCAGATTGGAAAAACTTGTATTATGTACATAATTGATCCCCATTTGTCCCAAGATGTACTGGCGAAT	MGINYVHNTSFSNLKWEYDFYSIGDLHGDKDAFIRHQELPCN	GTTGCAAGGAAGCTCTTGATG	ATTCGCCAGTACATCTTGGG	1
1	PY00915	Ser/Thr protein phosphatase, putative	PY00915_3	52	GTTGCAAGGAAGCTCTTGATGCACATTGTTGCGGATTACTTTATTTTCGATATCAATGATACTTTCATTCAGCAGGATGCGGATAAATGCATCCTTATCACCATGCAGATCCCCGATACTCCCCATTTGTGTAACCTGTCGGGCGTTAAA	MGSIGDLHGDKDAFIRILLNESIIDIENKVIRNNVHQELPCN	GTTGCAAGGAAGCTCTTGATG	TTTAACGCCCGACAGGTTAC	1
1	PY00915	Ser/Thr protein phosphatase, putative	PY00915_4	52	GTTGCAAGGAAGCTCTTGATGGATAATATCGATATCATCATATGTTGGATCCAAAACATCTCCAGTGATAACAGTCAGCACATTGTTGCGGATTACTTTATTTTCGATATCAATGATACTCCCCATTTGTCCCAAGATGTACTGGCGAAT	MGSIIDIENKVIRNNVLTVITGDVLDPTYDDIDIIHQELPCN	GTTGCAAGGAAGCTCTTGATG	ATTCGCCAGTACATCTTGGG	1
1	PY00915	Ser/Thr protein phosphatase, putative	PY00915_5	52	GTTGCAAGGAAGCTCTTGATGCAGGATGATTTTACTATTCAGACTTTTTCCACTTTCATTATAATTTTTAATAAACAGGATAATATCGATATCATCATATGTTGGATCCAAAACATCTCCCCCCATTTGTGTAACCTGTCGGGCGTTAAA	MGGDVLDPTYDDIDIILFIKNYNESGKSLNSKIILHQELPCN	GTTGCAAGGAAGCTCTTGATG	TTTAACGCCCGACAGGTTAC	1
1	PY00915	Ser/Thr protein phosphatase, putative	PY00915_6	52	GTTGCAAGGAAGCTCTTGATGTGATTGAGGAGTTTTGAATTTCAGACACAGATTATTTACTTCATGATTACCCAGAAGCAGGATGATTTTACTATTCAGACTTTTTCCACTTTCATTATACCCCATTTGTCCCAAGATGTACTGGCGAAT	MGYNESGKSLNSKIILLLGNHEVNNLCLKFKTPQSHQELPCN	GTTGCAAGGAAGCTCTTGATG	ATTCGCCAGTACATCTTGGG	1
1	PY00915	Ser/Thr protein phosphatase, putative	PY00915_7	52	GTTGCAAGGAAGCTCTTGATGATAGATTGTTCCTCCTTTGCGAAACATATCATTGCGATATTTATAATTTTCGATATTTGATTGAGGAGTTTTGAATTTCAGACACAGATTATTTACTTCCCCCATTTGTGTAACCTGTCGGGCGTTAAA	MGEVNNLCLKFKTPQSNIENYKYRNDMFRKGGTIYHQELPCN	GTTGCAAGGAAGCTCTTGATG	TTTAACGCCCGACAGGTTAC	1
1	PY00915	Ser/Thr protein phosphatase, putative	PY00915_8	52	GTTGCAAGGAAGCTCTTGATGATGTGAAAAGATAATATTATTCACATTTACAACAAAAGGACTATCAATCAGATAATTATAGATTGTTCCTCCTTTGCGAAACATATCATTGCGATATTTCCCCATTTGTCCCAAGATGTACTGGCGAAT	MGKYRNDMFRKGGTIYNYLIDSPFVVNVNNIIFSHHQELPCN	GTTGCAAGGAAGCTCTTGATG	ATTCGCCAGTACATCTTGGG	1
1	PY00915	Ser/Thr protein phosphatase, putative	PY00915_9	53	GTTGCAAGGAAGCTCTTGATGCCCTTCTTCATTGATAAAATCAATACCATATGTAGAGTAAAAAGGCAGCACTCCTGCATGTGAAAAGATAATATTATTCACATTTACAACAAAAGGACTCCCCATTTGTGTAACCTGTCGGGCGTTAAA	MGSPFVVNVNNIIFSHAGVLPFYSTYGIDFINEEGHQELPCN	GTTGCAAGGAAGCTCTTGATG	TTTAACGCCCGACAGGTTAC	1
1	PY00927	prolyl-tRNA synthetase-related	PY00927_10	53	GTTGCAAGGAAGCTCTTGATGATACAGTTTAGAGCGATCTGAAATATTCCACAGGCGTTTTGGTTGCAGGATACTCAGAAATACTGAATGAGAATTAATTTTTTCCAGATAATTATTGATCCCCATGTAAGAGTTCGTTGCTCCCGAATA	MGINNYLEKINSHSVFLSILQPKRLWNISDRSKLYHQELPCN	GTTGCAAGGAAGCTCTTGATG	TATTCGGGAGCAACGAACTC	0.95
1	PY00927	prolyl-tRNA synthetase-related	PY00927_12	53	GTTGCAAGGAAGCTCTTGATGACATGTTGGGCTCAGGATATTACCATCATCTTCATATTTTTTTTTGATAATTTCTCCCAAATCTGTATCTACTTTTTGTTGTTTTTGTTTATAAACATACCCCATGTAAGAGTTCGTTGCTCCCGAATA	MGYVYKQKQQKVDTDLGEIIKKKYEDDGNILSPTCHQELPCN	GTTGCAAGGAAGCTCTTGATG	TATTCGGGAGCAACGAACTC	0.95
1	PY00927	prolyl-tRNA synthetase-related	PY00927_13	53	GTTGCAAGGAAGCTCTTGATGTTTTTCAGTTGCATTCAGATTATATACTTCATTAATAAGTGTCAGTGCAATTTCTTCACATGTTGGGCTCAGGATATTACCATCATCTTCATATTTTTTCCCCATGTAAGTAGCGCCGTTAGGACTCAG	MGKKYEDDGNILSPTCEEIALTLINEVYNLNATEKHQELPCN	GTTGCAAGGAAGCTCTTGATG	CTGAGTCCTAACGGCGCTAC	0.95
1	PY00927	prolyl-tRNA synthetase-related	PY00927_14	53	GTTGCAAGGAAGCTCTTGATGCAGGCGTTTTTCATTGCGAAATTTATAATTATATTGATGGATCAGCAGAGGAAAATTTTTTTCAGTTGCATTCAGATTATATACTTCATTAATAAGTGTCCCCATGTAAGAGTTCGTTGCTCCCGAATA	MGTLINEVYNLNATEKNFPLLIHQYNYKFRNEKRLHQELPCN	GTTGCAAGGAAGCTCTTGATG	TATTCGGGAGCAACGAACTC	0.95
1	PY00927	prolyl-tRNA synthetase-related	PY00927_15	53	GTTGCAAGGAAGCTCTTGATGATGAAAGCTATAACCATCTTTCATCAGAAATTCTTTACTTTTAAACAGACTTTTTTCCAGGCGTTTTTCATTGCGAAATTTATAATTATATTGATGGATCCCCATGTAAGTAGCGCCGTTAGGACTCAG	MGIHQYNYKFRNEKRLEKSLFKSKEFLMKDGYSFHHQELPCN	GTTGCAAGGAAGCTCTTGATG	CTGAGTCCTAACGGCGCTAC	0.95
1	PY00927	prolyl-tRNA synthetase-related	PY00927_16	53	GTTGCAAGGAAGCTCTTGATGATTTTTATAACATTCTTTATAGATTTCATAGATTTCATCCATACATTTTTTATTTGCATGAAAGCTATAACCATCTTTCATCAGAAATTCTTTACTTTTCCCCATGTAAGAGTTCGTTGCTCCCGAATA	MGKSKEFLMKDGYSFHANKKCMDEIYEIYKECYKNHQELPCN	GTTGCAAGGAAGCTCTTGATG	TATTCGGGAGCAACGAACTC	0.95
1	PY00927	prolyl-tRNA synthetase-related	PY00927_17	53	GTTGCAAGGAAGCTCTTGATGTTTATCTTTTTTGCGTTTTTTAATAATGCGATATGTCAGTCCCAGTTTATTAAAGATATTTTTATAACATTCTTTATAGATTTCATAGATTTCATCCATCCCCATGTAAGTAGCGCCGTTAGGACTCAG	MGMDEIYEIYKECYKNIFNKLGLTYRIIKKRKKDKHQELPCN	GTTGCAAGGAAGCTCTTGATG	CTGAGTCCTAACGGCGCTAC	0.95
1	PY00927	prolyl-tRNA synthetase-related	PY00927_18	53	GTTGCAAGGAAGCTCTTGATGTTTAAATTTTCCATCGCGACACAGAATTTGATATTCATGACTTTCCAATGCATTCATTTTATCTTTTTTGCGTTTTTTAATAATGCGATATGTCAGTCCCCCCATGTAAGAGTTCGTTGCTCCCGAATA	MGGLTYRIIKKRKKDKMNALESHEYQILCRDGKFKHQELPCN	GTTGCAAGGAAGCTCTTGATG	TATTCGGGAGCAACGAACTC	0.95
1	PY00927	prolyl-tRNA synthetase-related	PY00927_19	53	GTTGCAAGGAAGCTCTTGATGATTGATATTCAGTTTTTTTGAGTAATAATCACCCAGCTTAAAGATATGAGCCCCTTCTTTAAATTTTCCATCGCGACACAGAATTTGATATTCATGACTCCCCATGTAAGTAGCGCCGTTAGGACTCAG	MGSHEYQILCRDGKFKEGAHIFKLGDYYSKKLNINHQELPCN	GTTGCAAGGAAGCTCTTGATG	CTGAGTCCTAACGGCGCTAC	0.95
1	PY00927	prolyl-tRNA synthetase-related	PY00927_2	54	GTTGCAAGGAAGCTCTTGATGGGCGATTCCGCGTTTGTTGATCTTGAATTTTGCGAATTTGATTTTTCCGATTTCCCATACAGGGCTGATAAACAAGTTTTTTTTTTTTTTTTCGATTTTCCCCATGTAAGAGTTCGTTGCTCCCGAATA	MGKIEKKKKNLFISPVWEIGKIKFAKFKINKRGIAHQELPCN	GTTGCAAGGAAGCTCTTGATG	TATTCGGGAGCAACGAACTC	0.95
1	PY00927	prolyl-tRNA synthetase-related	PY00927_20	54	GTTGCAAGGAAGCTCTTGATGTCCAATACCATATGATCCCATATAAATATTTTTTTTTTCATTTTTTTTATTCAGATAATTGATATTCAGTTTTTTTGAGTAATAATCACCCAGCTTAAACCCCATGTAAGAGTTCGTTGCTCCCGAATA	MGFKLGDYYSKKLNINYLNKKNEKKNIYMGSYGIGHQELPCN	GTTGCAAGGAAGCTCTTGATG	TATTCGGGAGCAACGAACTC	0.95
1	PY00927	prolyl-tRNA synthetase-related	PY00927_22	54	GTTGCAAGGAAGCTCTTGATGACTTTTTTGATTAGTTTGGATCAGATAAATAGAAAATGGTGCAATTTGATTTGGAAGTTTGATTCCATTTTCATCATAAAAATTGTCAATCAGAAAATACCCCATGTAAGAGTTCGTTGCTCCCGAATA	MGYFLIDNFYDENGIKLPNQIAPFSIYLIQTNQKSHQELPCN	GTTGCAAGGAAGCTCTTGATG	TATTCGGGAGCAACGAACTC	0.95
1	PY00927	prolyl-tRNA synthetase-related	PY00927_24	54	GTTGCAAGGAAGCTCTTGATGAATATATTCGATATCATTACTATTCAGGGAATTATAAAGTGTTGTGTTATTGTCATTAATGATTTCTTTGCGCAGTTCATTTACAATTTTATTAACTTTCCCCATGTAAGAGTTCGTTGCTCCCGAATA	MGKVNKIVNELRKEIINDNNTTLYNSLNSNDIEYIHQELPCN	GTTGCAAGGAAGCTCTTGATG	TATTCGGGAGCAACGAACTC	0.95
1	PY00927	prolyl-tRNA synthetase-related	PY00927_25	54	GTTGCAAGGAAGCTCTTGATGATCATAATAAGTATCGATATCATTTTCTTTAAGGATAGTATACAGCCAAATTGTCAGAATATATTCGATATCATTACTATTCAGGGAATTATAAAGTGTCCCCATGTAAGTAGCGCCGTTAGGACTCAG	MGTLYNSLNSNDIEYILTIWLYTILKENDIDTYYDHQELPCN	GTTGCAAGGAAGCTCTTGATG	CTGAGTCCTAACGGCGCTAC	0.95
1	PY00927	prolyl-tRNA synthetase-related	PY00927_26	54	GTTGCAAGGAAGCTCTTGATGTGAAGCTCCAATCAGATCACAATTTTTCAGTTTGCGTGACAGATGCAGATCTGTATTATCATAATAAGTATCGATATCATTTTCTTTAAGGATAGTATACCCCATGTAAGAGTTCGTTGCTCCCGAATA	MGYTILKENDIDTYYDNTDLHLSRKLKNCDLIGASHQELPCN	GTTGCAAGGAAGCTCTTGATG	TATTCGGGAGCAACGAACTC	0.95
1	PY00927	prolyl-tRNA synthetase-related	PY00927_27	54	GTTGCAAGGAAGCTCTTGATGTGGAGGCAGTTTAATTTTTTTTTTTTCATCACTTTTCAGATTGATGATAACGCGATTTGAAGCTCCAATCAGATCACAATTTTTCAGTTTGCGTGACAGCCCCATGTAAGTAGCGCCGTTAGGACTCAG	MGLSRKLKNCDLIGASNRVIINLKSDEKKKIKLPPHQELPCN	GTTGCAAGGAAGCTCTTGATG	CTGAGTCCTAACGGCGCTAC	0.95
1	PY00927	prolyl-tRNA synthetase-related	PY00927_28	54	GTTGCAAGGAAGCTCTTGATGATGAAAGATATTATGGCGATTATTATTATTATCATCATTCAGATAATTATAAAAATCTGGAGGCAGTTTAATTTTTTTTTTTTCATCACTTTTCAGATTCCCCATGTAAGAGTTCGTTGCTCCCGAATA	MGNLKSDEKKKIKLPPDFYNYLNDDNNNNRHNIFHHQELPCN	GTTGCAAGGAAGCTCTTGATG	TATTCGGGAGCAACGAACTC	0.95
1	PY00927	prolyl-tRNA synthetase-related	PY00927_29	54	GTTGCAAGGAAGCTCTTGATGAAAAAAGCGATTTTTATATTCGATGCGGATATCTTTAAAAGTTTGATACAGTTTATTATGAAAGATATTATGGCGATTATTATTATTATCATCATTCAGCCCCATGTAAGTAGCGCCGTTAGGACTCAG	MGLNDDNNNNRHNIFHNKLYQTFKDIRIEYKNRFFHQELPCN	GTTGCAAGGAAGCTCTTGATG	CTGAGTCCTAACGGCGCTAC	0.95
1	PY00927	prolyl-tRNA synthetase-related	PY00927_3	54	GTTGCAAGGAAGCTCTTGATGCATTTTGTTATCACTTCCATTTTGAACGATTTTGTTATCGTGACCAATTTTAAGAATGGCGATTCCGCGTTTGTTGATCTTGAATTTTGCGAATTTGATCCCCATGTAAGTAGCGCCGTTAGGACTCAG	MGIKFAKFKINKRGIAILKIGHDNKIVQNGSDNKMHQELPCN	GTTGCAAGGAAGCTCTTGATG	CTGAGTCCTAACGGCGCTAC	0.95
1	PY00927	prolyl-tRNA synthetase-related	PY00927_30	55	GTTGCAAGGAAGCTCTTGATGCACCAAGTGAAAATAATTCAGCAATTCATGAATTGTGATATTTTTGGTTTCATTAAAAAAGCGATTTTTATATTCGATGCGGATATCTTTAAAAGTTTGCCCCATGTAAGAGTTCGTTGCTCCCGAATA	MGQTFKDIRIEYKNRFFNETKNITIHELLNYFHLVHQELPCN	GTTGCAAGGAAGCTCTTGATG	TATTCGGGAGCAACGAACTC	0.95
1	PY00927	prolyl-tRNA synthetase-related	PY00927_4	55	GTTGCAAGGAAGCTCTTGATGATCGATTTTGTTATCACTTCCATTTTCAACCATTTTATTATCACTTCCATTTTCAACCATTTTGTTATCACTTCCATTTTGAACGATTTTGTTATCGTGCCCCATGTAAGAGTTCGTTGCTCCCGAATA	MGHDNKIVQNGSDNKMVENGSDNKMVENGSDNKIDHQELPCN	GTTGCAAGGAAGCTCTTGATG	TATTCGGGAGCAACGAACTC	0.95
1	PY00927	prolyl-tRNA synthetase-related	PY00927_5	55	GTTGCAAGGAAGCTCTTGATGTTTGACTTGATTACTGCGACATTTCCAATGCTCACCATCCTCATCATCACCATCGTCATCGATTTTGTTATCACTTCCATTTTCAACCATTTTATTATCCCCCATGTAAGTAGCGCCGTTAGGACTCAG	MGDNKMVENGSDNKIDDDGDDEDGEHWKCRSNQVKHQELPCN	GTTGCAAGGAAGCTCTTGATG	CTGAGTCCTAACGGCGCTAC	0.95
1	PY00927	prolyl-tRNA synthetase-related	PY00927_6	55	GTTGCAAGGAAGCTCTTGATGATTAAAGATTTTGTTAAAGATATATTTGGTTCCTTCGTATGACTTATTGCGAAAGCATTTGACTTGATTACTGCGACATTTCCAATGCTCACCATCCTCCCCCATGTAAGAGTTCGTTGCTCCCGAATA	MGEDGEHWKCRSNQVKCFRNKSYEGTKYIFNKIFNHQELPCN	GTTGCAAGGAAGCTCTTGATG	TATTCGGGAGCAACGAACTC	0.95
1	PY00927	prolyl-tRNA synthetase-related	PY00927_7	55	GTTGCAAGGAAGCTCTTGATGATAATTTGCGCGAAACAACAGTTCACTTGCTTTATCTCCATTTTGTTTGATATTGTCATTAAAGATTTTGTTAAAGATATATTTGGTTCCTTCGTATGACCCCATGTAAGTAGCGCCGTTAGGACTCAG	MGSYEGTKYIFNKIFNDNIKQNGDKASELLFRANYHQELPCN	GTTGCAAGGAAGCTCTTGATG	CTGAGTCCTAACGGCGCTAC	0.95
1	PY00927	prolyl-tRNA synthetase-related	PY00927_8	55	GTTGCAAGGAAGCTCTTGATGATTGATTACGCGCATTCCCAGGGGCAGCATATTATACAGCCCATTGATTTCTTTAATATAATTTGCGCGAAACAACAGTTCACTTGCTTTATCTCCATTCCCCATGTAAGAGTTCGTTGCTCCCGAATA	MGNGDKASELLFRANYIKEINGLYNMLPLGMRVINHQELPCN	GTTGCAAGGAAGCTCTTGATG	TATTCGGGAGCAACGAACTC	0.95
1	PY01013	hypothetical protein	PY01013_10	55	GTTGCAAGGAAGCTCTTGATGTTCAGGGCGCTCCTTAATGGTTTCCAAACTAGCTTGATCAATATCACTTTTATTAATTCCGCGCACGGTGTTGTAGCGATACCCTTTTCCATGATGTTTCCCCATTTGTCCTCGTCGCCTTCAAAATAA	MGKHHGKGYRYNTVRGINKSDIDQASLETIKERPEHQELPCN	GTTGCAAGGAAGCTCTTGATG	TTATTTTGAAGGCGACGAGG	0.86
1	PY01013	hypothetical protein	PY01013_11	55	GTTGCAAGGAAGCTCTTGATGTTTTTTTGACAAATCCAGAGTTTTATCGTCTGTAGGTGGATTCTTCTTTTCATTATCTTCAGGGCGCTCCTTAATGGTTTCCAAACTAGCTTGATCAATCCCCATTTGTACCGAAGGATAATCAAGGGG	MGIDQASLETIKERPEDNEKKNPPTDDKTLDLSKKHQELPCN	GTTGCAAGGAAGCTCTTGATG	CCCCTTGATTATCCTTCGGT	0.86
1	PY01013	hypothetical protein	PY01013_2	55	GTTGCAAGGAAGCTCTTGATGTTCAGAATGAACAATACTAGTTTTTTGTTCTGCGTGTTCAGAATTATCGATATTTTGTTTTTCGCTTACTGATGTGTTACTGGCTTCATTGATACTAGCCCCCATTTGTCCTCGTCGCCTTCAAAATAA	MGASINEASNTSVSEKQNIDNSEHAEQKTSIVHSEHQELPCN	GTTGCAAGGAAGCTCTTGATG	TTATTTTGAAGGCGACGAGG	0.86
1	PY01013	hypothetical protein	PY01013_4	55	GTTGCAAGGAAGCTCTTGATGACAATTATTATTATCACCTTTTTTATCGATTTTTGGTTGTGTGGTATTGGGGGGATTTTTAGGCAGAGGGCTTTTATCCTTTGCATCATTAGAAGAATCCCCCATTTGTCCTCGTCGCCTTCAAAATAA	MGDSSNDAKDKSPLPKNPPNTTQPKIDKKGDNNNCHQELPCN	GTTGCAAGGAAGCTCTTGATG	TTATTTTGAAGGCGACGAGG	0.86
1	PY01013	hypothetical protein	PY01013_5	56	GTTGCAAGGAAGCTCTTGATGATGTGGTTTTGTATCTTCCTTTGGATTAGTTGTATTTGCTTTATCTTGTGATTTCTCACAATTATTATTATCACCTTTTTTATCGATTTTTGGTTGTGTCCCCATTTGTACCGAAGGATAATCAAGGGG	MGTQPKIDKKGDNNNCEKSQDKANTTNPKEDTKPHHQELPCN	GTTGCAAGGAAGCTCTTGATG	CCCCTTGATTATCCTTCGGT	0.86
1	PY01013	hypothetical protein	PY01013_6	56	GTTGCAAGGAAGCTCTTGATGATCCTTGCGAGGAAATGGGCGAACCAGAATGACCTTTTTACGTTCAGGCTGATTAGGATGTGGTTTTGTATCTTCCTTTGGATTAGTTGTATTTGCTTTCCCCATTTGTCCTCGTCGCCTTCAAAATAA	MGKANTTNPKEDTKPHPNQPERKKVILVRPFPRKDHQELPCN	GTTGCAAGGAAGCTCTTGATG	TTATTTTGAAGGCGACGAGG	0.86
1	PY01013	hypothetical protein	PY01013_8	56	GTTGCAAGGAAGCTCTTGATGTGATTTAGATCCCCCCCCCTTTTTGAAATGTTCACTATTTGAAGCCTTACTTTCACTTTGTTCTTTCGCGGCACTTGTCTCAGCTTGCTCTTTTTGGTTCCCCATTTGTCCTCGTCGCCTTCAAAATAA	MGNQKEQAETSAAKEQSESKASNSEHFKKGGGSKSHQELPCN	GTTGCAAGGAAGCTCTTGATG	TTATTTTGAAGGCGACGAGG	0.86
1	PY01013	hypothetical protein	PY01013_9	56	GTTGCAAGGAAGCTCTTGATGTCCGCGCACGGTGTTGTAGCGATACCCTTTTCCATGATGTTTGCGTTTGTGCTTTGATGATTTAGATCCCCCCCCCTTTTTGAAATGTTCACTATTTGACCCCATTTGTACCGAAGGATAATCAAGGGG	MGSNSEHFKKGGGSKSSKHKRKHHGKGYRYNTVRGHQELPCN	GTTGCAAGGAAGCTCTTGATG	CCCCTTGATTATCCTTCGGT	0.86
1	PY01020	Drosophila melanogaster CG15040 gene product	PY01020_10	56	GTTGCAAGGAAGCTCTTGATGAACTGAGATATTTCCCCCAGATACGTTTTTACCATTTACTTGTTCAGTATTTACACTATTGTTGATATTAGACAAATTCCCTGTATTTACTGCTACCTTCCCCATGTAAATAGCGGTGCCAGTAGCACT	MGKVAVNTGNLSNINNSVNTEQVNGKNVSGGNISVHQELPCN	GTTGCAAGGAAGCTCTTGATG	AGTGCTACTGGCACCGCTAT	0.91
1	PY01020	Drosophila melanogaster CG15040 gene product	PY01020_11	56	GTTGCAAGGAAGCTCTTGATGATCTCCATTTTTATTGATCTTAGAATCCACTCCTGCGTTTGGCAGTTCTTCATGGGAAACTGAGATATTTCCCCCAGATACGTTTTTACCATTTACTTGCCCCATGTAACCTACTCGCGTGAGTCCTTC	MGQVNGKNVSGGNISVSHEELPNAGVDSKINKNGDHQELPCN	GTTGCAAGGAAGCTCTTGATG	GAAGGACTCACGCGAGTAGG	0.91
1	PY01020	Drosophila melanogaster CG15040 gene product	PY01020_12	56	GTTGCAAGGAAGCTCTTGATGTTGTGTTTTTTTATCTACATTGATTGGATTACCTTCGATTTTCAGATTCAGTGAAGAATCTCCATTTTTATTGATCTTAGAATCCACTCCTGCGTTTGGCCCCATGTAAATAGCGGTGCCAGTAGCACT	MGPNAGVDSKINKNGDSSLNLKIEGNPINVDKKTQHQELPCN	GTTGCAAGGAAGCTCTTGATG	AGTGCTACTGGCACCGCTAT	0.91
1	PY01020	Drosophila melanogaster CG15040 gene product	PY01020_13	56	GTTGCAAGGAAGCTCTTGATGTTCTCCATTATTATTACCATTATTCGGGATGTTTTTTTTCTCATCTGTTGCCTTATCTTGTGTTTTTTTATCTACATTGATTGGATTACCTTCGATTTTCCCCATGTAACCTACTCGCGTGAGTCCTTC	MGKIEGNPINVDKKTQDKATDEKKNIPNNGNNNGEHQELPCN	GTTGCAAGGAAGCTCTTGATG	GAAGGACTCACGCGAGTAGG	0.91
1	PY01020	Drosophila melanogaster CG15040 gene product	PY01020_14	56	GTTGCAAGGAAGCTCTTGATGGTTCTTTGCGCTATCTGGTACATTGATTCCTTCCAGTTGTTCACTTGGAACAAGTTTTTCTCCATTATTATTACCATTATTCGGGATGTTTTTTTTCTCCCCCATGTAAATAGCGGTGCCAGTAGCACT	MGEKKNIPNNGNNNGEKLVPSEQLEGINVPDSAKNHQELPCN	GTTGCAAGGAAGCTCTTGATG	AGTGCTACTGGCACCGCTAT	0.91
1	PY01020	Drosophila melanogaster CG15040 gene product	PY01020_15	56	GTTGCAAGGAAGCTCTTGATGGTTTTTTTCATTTGGGTTTTTATTATCAGTATCATTTTTCTCTTTTTCACTTTCTTTGTTCTTTGCGCTATCTGGTACATTGATTCCTTCCAGTTGTTCCCCCATGTAACCTACTCGCGTGAGTCCTTC	MGEQLEGINVPDSAKNKESEKEKNDTDNKNPNEKNHQELPCN	GTTGCAAGGAAGCTCTTGATG	GAAGGACTCACGCGAGTAGG	0.91
1	PY01020	Drosophila melanogaster CG15040 gene product	PY01020_17	57	GTTGCAAGGAAGCTCTTGATGATTGATACTTTTAACGGTATCCTCGATATTCTTTGTAAAAACATTATCTTTTGGAAGTTCGACCATGATAAATTCATAGATAGTCTTTGCGATATCATGCCCCATGTAACCTACTCGCGTGAGTCCTTC	MGHDIAKTIYEFIMVELPKDNVFTKNIEDTVKSINHQELPCN	GTTGCAAGGAAGCTCTTGATG	GAAGGACTCACGCGAGTAGG	0.91
1	PY01020	Drosophila melanogaster CG15040 gene product	PY01020_18	57	GTTGCAAGGAAGCTCTTGATGTTTATTTTTTTCATTTTCACCATTTTTCTCGGTATTTTTTACCAGATTTTTATCATTATTGATACTTTTAACGGTATCCTCGATATTCTTTGTAAAAACCCCCATGTAAATAGCGGTGCCAGTAGCACT	MGVFTKNIEDTVKSINNDKNLVKNTEKNGENEKNKHQELPCN	GTTGCAAGGAAGCTCTTGATG	AGTGCTACTGGCACCGCTAT	0.91
1	PY01020	Drosophila melanogaster CG15040 gene product	PY01020_19	57	GTTGCAAGGAAGCTCTTGATGAGGTTCATTTTTATTATTCAGTTCTCCTTGGTTCTTGATTGGTTGTTCTTGGATGATTTTATTTTTTTCATTTTCACCATTTTTCTCGGTATTTTTTACCCCCATGTAACCTACTCGCGTGAGTCCTTC	MGVKNTEKNGENEKNKIIQEQPIKNQGELNNKNEPHQELPCN	GTTGCAAGGAAGCTCTTGATG	GAAGGACTCACGCGAGTAGG	0.91
1	PY01020	Drosophila melanogaster CG15040 gene product	PY01020_2	57	GTTGCAAGGAAGCTCTTGATGGAAATTGATATGGTCCAATGAAGACCAGCTCAGAGCATTTCCATTGCGCAGGGATGTTTTTTTTTCATTTGCTTCTACTTGGCACAGAGCATTATTATACCCCATGTAAATAGCGGTGCCAGTAGCACT	MGYNNALCQVEANEKKTSLRNGNALSWSSLDHINFHQELPCN	GTTGCAAGGAAGCTCTTGATG	AGTGCTACTGGCACCGCTAT	0.91
1	PY01020	Drosophila melanogaster CG15040 gene product	PY01020_21	57	GTTGCAAGGAAGCTCTTGATGATTATTCAAGAATGTACCTTCATTTTGGATCGCGTTAATATTTTCAACAATTTTACTAAATGTATTATTAGCATTGACATTATTAGATGTAGTTGTTTCCCCCATGTAACCTACTCGCGTGAGTCCTTC	MGETTTSNNVNANNTFSKIVENINAIQNEGTFLNNHQELPCN	GTTGCAAGGAAGCTCTTGATG	GAAGGACTCACGCGAGTAGG	0.91
1	PY01020	Drosophila melanogaster CG15040 gene product	PY01020_22	57	GTTGCAAGGAAGCTCTTGATGTACCAGACTTGTTACATCCTTTGAAATAAAACCTGGATTACCAAACAGATTGATGATATTATTCAAGAATGTACCTTCATTTTGGATCGCGTTAATATTCCCCATGTAAATAGCGGTGCCAGTAGCACT	MGNINAIQNEGTFLNNIINLFGNPGFISKDVTSLVHQELPCN	GTTGCAAGGAAGCTCTTGATG	AGTGCTACTGGCACCGCTAT	0.91
1	PY01020	Drosophila melanogaster CG15040 gene product	PY01020_23	57	GTTGCAAGGAAGCTCTTGATGAAAAGTTGAAATCAGAGAAACTGCGTCCTTTACCAGACTTGTTACATCCTTTGAAATAAAACCTGGATTACCAAACAGATTGATGATATTATTCAAGAACCCCATGTAACCTACTCGCGTGAGTCCTTC	MGFLNNIINLFGNPGFISKDVTSLVKDAVSLISTFHQELPCN	GTTGCAAGGAAGCTCTTGATG	GAAGGACTCACGCGAGTAGG	0.91
1	PY01020	Drosophila melanogaster CG15040 gene product	PY01020_3	57	GTTGCAAGGAAGCTCTTGATGATCAGCATTAGATTGTTTGGTTTCTTGGGACTTATTTTCCTTATGCTCAGAATCACTGAAATTGATATGGTCCAATGAAGACCAGCTCAGAGCATTTCCCCCCATGTAACCTACTCGCGTGAGTCCTTC	MGGNALSWSSLDHINFSDSEHKENKSQETKQSNADHQELPCN	GTTGCAAGGAAGCTCTTGATG	GAAGGACTCACGCGAGTAGG	0.91
1	PY01020	Drosophila melanogaster CG15040 gene product	PY01020_4	57	GTTGCAAGGAAGCTCTTGATGATTTTCTACTACTGTTGACAGGTCAATTGGGGTGGTAATACCATTGGATTTTTTTTCATCAGCATTAGATTGTTTGGTTTCTTGGGACTTATTTTCCTTCCCCATGTAAATAGCGGTGCCAGTAGCACT	MGKENKSQETKQSNADEKKSNGITTPIDLSTVVENHQELPCN	GTTGCAAGGAAGCTCTTGATG	AGTGCTACTGGCACCGCTAT	0.91
1	PY01020	Drosophila melanogaster CG15040 gene product	PY01020_5	57	GTTGCAAGGAAGCTCTTGATGATTATCAGTAAGTTGGGCGCCACCGGTCTGACCATTGCTATCTCCATTTTCTTTACCATTTTCTACTACTGTTGACAGGTCAATTGGGGTGGTAATACCCCCCATGTAACCTACTCGCGTGAGTCCTTC	MGGITTPIDLSTVVENGKENGDSNGQTGGAQLTDNHQELPCN	GTTGCAAGGAAGCTCTTGATG	GAAGGACTCACGCGAGTAGG	0.91
1	PY01020	Drosophila melanogaster CG15040 gene product	PY01020_7	58	GTTGCAAGGAAGCTCTTGATGCAGTGCCTTTTCACTTTCTACGATTGAAGAAGGATTGGTATTATTTTCTTGGATATGAGTCACTGTATCTCCATTGATATTTTTTGAAGCGGTTGGAACCCCCATGTAACCTACTCGCGTGAGTCCTTC	MGVPTASKNINGDTVTHIQENNTNPSSIVESEKALHQELPCN	GTTGCAAGGAAGCTCTTGATG	GAAGGACTCACGCGAGTAGG	0.91
1	PY01020	Drosophila melanogaster CG15040 gene product	PY01020_9_L	58	GTTGCAAGGAAGCTCTTGATGATTGTTGATATTAGACAAATTCCCTGTATTTACTGCTACCTTAGAACGGTTTTCATCCAGTTCTTTATTTTTTTCGATGTTTTTTTTTTCAAGCTGAACCCCCATGTAACCTACTCGCGTGAGTCCTTC	MGVQLEKKNIEKNKELDENRSKVAVNTGNLSNINNHQELPCN	GTTGCAAGGAAGCTCTTGATG	GAAGGACTCACGCGAGTAGG	0.91
1	PY01020	Drosophila melanogaster CG15040 gene product	PY01020_9_P	58	GTTGCAAGGAAGCTCTTGATGATTGTTGATATTAGACAAATTCCCTGTATTTACTGCTACCTTAGAACGGTTTTCATCCAGTTCTTTATTTTTTTCGATGTTTTTTTTTTCAGGCTGAACCCCCATGTAACCTACTCGCGTGAGTCCTTC	MGVQPEKKNIEKNKELDENRSKVAVNTGNLSNINNHQELPCN	GTTGCAAGGAAGCTCTTGATG	GAAGGACTCACGCGAGTAGG	0.91
1	PY01024	CCAAT-box DNA binding protein subunit B	PY01024_1	58	GTTGCAAGGAAGCTCTTGATGTTCAAAATTCAAATCATTTCCATACAGTTGGATTGCATTTACATTTGCCAGGAAATACAGAATGACAATACCAATTGTGTTTCCCCAAAGGATGCGCATCCCCATGTAAGTCTCCAACAACCGTTTGGT	MGMRILWGNTIGIVILYFLANVNAIQLYGNDLNFEHQELPCN	GTTGCAAGGAAGCTCTTGATG	ACCAAACGGTTGTTGGAGAC	0.93
1	PY01024	CCAAT-box DNA binding protein subunit B	PY01024_10	58	GTTGCAAGGAAGCTCTTGATGGGTTTTATCAAGTACAGAATCAAGATTAGCAAACAGATCTTCATTATTTTGATTATCGATATCATTGTTATTATCAGCCAATTCTTTATTGCTGTCATTCCCCATGTAAAGGATTAGGAGACGGGTCGT	MGNDSNKELADNNNDIDNQNNEDLFANLDSVLDKTHQELPCN	GTTGCAAGGAAGCTCTTGATG	ACGACCCGTCTCCTAATCCT	0.93
1	PY01024	CCAAT-box DNA binding protein subunit B	PY01024_12	58	GTTGCAAGGAAGCTCTTGATGTTCTTCCAGTACATATACATTTGTTCCATCTGTCAGGATGATTTTTTGTTTATCTTCATTTCCATCGATTTCGCGAGAATAGATAGCATCTACATCTCCCCCCATGTAAAGGATTAGGAGACGGGTCGT	MGGDVDAIYSREIDGNEDKQKIILTDGTNVYVLEEHQELPCN	GTTGCAAGGAAGCTCTTGATG	ACGACCCGTCTCCTAATCCT	0.93
1	PY01024	CCAAT-box DNA binding protein subunit B	PY01024_13	58	GTTGCAAGGAAGCTCTTGATGTCCATTGCGAAGATTGATATTTTGATCATCCATAAAATTGTTGTTATCTTGAACGACTTCTTCCAGTACATATACATTTGTTCCATCTGTCAGGATGATCCCCATGTAAGTCTCCAACAACCGTTTGGT	MGIILTDGTNVYVLEEVVQDNNNFMDDQNINLRNGHQELPCN	GTTGCAAGGAAGCTCTTGATG	ACCAAACGGTTGTTGGAGAC	0.93
1	PY01024	CCAAT-box DNA binding protein subunit B	PY01024_14	58	GTTGCAAGGAAGCTCTTGATGATTACTATCATCTTCTACTTGATTATTTTGGGGGATATGCATTTTGATTTCTTGGTCTCCATTGCGAAGATTGATATTTTGATCATCCATAAAATTGTTCCCCATGTAAAGGATTAGGAGACGGGTCGT	MGNNFMDDQNINLRNGDQEIKMHIPQNNQVEDDSNHQELPCN	GTTGCAAGGAAGCTCTTGATG	ACGACCCGTCTCCTAATCCT	0.93
1	PY01024	CCAAT-box DNA binding protein subunit B	PY01024_15	58	GTTGCAAGGAAGCTCTTGATGGTCACTGTCAAACAGGTTGTCAAACAGGTTTTCATTTTCCAGGAATTGATTGATATTATTACTATCATCTTCTACTTGATTATTTTGGGGGATATGCATCCCCATGTAAGTCTCCAACAACCGTTTGGT	MGMHIPQNNQVEDDSNNINQFLENENLFDNLFDSDHQELPCN	GTTGCAAGGAAGCTCTTGATG	ACCAAACGGTTGTTGGAGAC	0.93
1	PY01024	CCAAT-box DNA binding protein subunit B	PY01024_16	58	GTTGCAAGGAAGCTCTTGATGGCTAATTCCGCGTTCACTATCTGTATAAACACTATTAACATATCCATCCCCACTAGTGTCACTGTCAAACAGGTTGTCAAACAGGTTTTCATTTTCCAGCCCCATGTAAAGGATTAGGAGACGGGTCGT	MGLENENLFDNLFDSDTSGDGYVNSVYTDSERGISHQELPCN	GTTGCAAGGAAGCTCTTGATG	ACGACCCGTCTCCTAATCCT	0.93
1	PY01024	CCAAT-box DNA binding protein subunit B	PY01024_17	59	GTTGCAAGGAAGCTCTTGATGATCAGATGTATTTTCGTTTTTATTTTCAAAATTTTCGTTAGAACCCATTTTATGTTCGCTAATTCCGCGTTCACTATCTGTATAAACACTATTAACATACCCCATGTAAGTCTCCAACAACCGTTTGGT	MGYVNSVYTDSERGISEHKMGSNENFENKNENTSDHQELPCN	GTTGCAAGGAAGCTCTTGATG	ACCAAACGGTTGTTGGAGAC	0.93
1	PY01024	CCAAT-box DNA binding protein subunit B	PY01024_18	59	GTTGCAAGGAAGCTCTTGATGATTAATGCTATCAGAGATATTTTCATTAATGTTATCAGAGATACTTTCATTAATGCTATCAGATGTATTTTCGTTTTTATTTTCAAAATTTTCGTTAGACCCCATGTAAAGGATTAGGAGACGGGTCGT	MGSNENFENKNENTSDSINESISDNINENISDSINHQELPCN	GTTGCAAGGAAGCTCTTGATG	ACGACCCGTCTCCTAATCCT	0.93
1	PY01024	CCAAT-box DNA binding protein subunit B	PY01024_19	59	GTTGCAAGGAAGCTCTTGATGGATATCATCAAAAATTTTTTGTGACAGTTCTTCTTCAGTCATATTCAGGATATTTTCATTAATGCTATCAGAGATATTTTCATTAATGTTATCAGAGATCCCCATGTAAGTCTCCAACAACCGTTTGGT	MGISDNINENISDSINENILNMTEEELSQKIFDDIHQELPCN	GTTGCAAGGAAGCTCTTGATG	ACCAAACGGTTGTTGGAGAC	0.93
1	PY01024	CCAAT-box DNA binding protein subunit B	PY01024_2	59	GTTGCAAGGAAGCTCTTGATGTTTATTTTCTTCCAGAATATTTTTTTTATCAGAAACGATTTTGGGGTTAAAGCTTTTTTCAAAATTCAAATCATTTCCATACAGTTGGATTGCATTTACCCCCATGTAAAGGATTAGGAGACGGGTCGT	MGVNAIQLYGNDLNFEKSFNPKIVSDKKNILEENKHQELPCN	GTTGCAAGGAAGCTCTTGATG	ACGACCCGTCTCCTAATCCT	0.93
1	PY01024	CCAAT-box DNA binding protein subunit B	PY01024_20	59	GTTGCAAGGAAGCTCTTGATGTTTATCTTGACTATTAGAATAGTTATGACATTCGATTTTATCCTCATTGTTCATCTTGATATCATCAAAAATTTTTTGTGACAGTTCTTCTTCAGTCATCCCCATGTAAAGGATTAGGAGACGGGTCGT	MGMTEEELSQKIFDDIKMNNEDKIECHNYSNSQDKHQELPCN	GTTGCAAGGAAGCTCTTGATG	ACGACCCGTCTCCTAATCCT	0.93
1	PY01024	CCAAT-box DNA binding protein subunit B	PY01024_22	59	GTTGCAAGGAAGCTCTTGATGCTTGGATTGCAGAGTACAGTTTGTGTTTTTCAGGAAAAGCATGTAATTATAATCCAAGAAACAAACATCTTTATTTTCAATGTTAACAAAAGTACATTTCCCCATGTAAAGGATTAGGAGACGGGTCGT	MGKCTFVNIENKDVCFLDYNYMLFLKNTNCTLQSKHQELPCN	GTTGCAAGGAAGCTCTTGATG	ACGACCCGTCTCCTAATCCT	0.93
1	PY01024	CCAAT-box DNA binding protein subunit B	PY01024_23	59	GTTGCAAGGAAGCTCTTGATGTTGGCGGTTGATAATTTCGTTCTGGAGCAAATCCTTTGAGATGGAGAGAAGAGATGACTTGGATTGCAGAGTACAGTTTGTGTTTTTCAGGAAAAGCATCCCCATGTAAGTCTCCAACAACCGTTTGGT	MGMLFLKNTNCTLQSKSSLLSISKDLLQNEIINRQHQELPCN	GTTGCAAGGAAGCTCTTGATG	ACCAAACGGTTGTTGGAGAC	0.93
1	PY01024	CCAAT-box DNA binding protein subunit B	PY01024_24	59	GTTGCAAGGAAGCTCTTGATGAGTAATTGTATCACAAATAAAATTATTGTTGCTGCTGTTGCGCAGCAGCTGGAACATTTGGCGGTTGATAATTTCGTTCTGGAGCAAATCCTTTGAGATCCCCATGTAAAGGATTAGGAGACGGGTCGT	MGISKDLLQNEIINRQMFQLLRNSSNNNFICDTITHQELPCN	GTTGCAAGGAAGCTCTTGATG	ACGACCCGTCTCCTAATCCT	0.93
1	PY01024	CCAAT-box DNA binding protein subunit B	PY01024_25	59	GTTGCAAGGAAGCTCTTGATGAGAAAAGATTTCATCATAATTTGTATTGTCAACAACACTTGTAAGGAATGAATAAGTAATTGTATCACAAATAAAATTATTGTTGCTGCTGTTGCGCAGCCCCATGTAAGTCTCCAACAACCGTTTGGT	MGLRNSSNNNFICDTITYSFLTSVVDNTNYDEIFSHQELPCN	GTTGCAAGGAAGCTCTTGATG	ACCAAACGGTTGTTGGAGAC	0.93
1	PY01024	CCAAT-box DNA binding protein subunit B	PY01024_3	59	GTTGCAAGGAAGCTCTTGATGTTTCAGAAAATCTTCATTTCCATTATTTTTCAGAAATGATTTCAGGCTCTCTTGAAATTTATTTTCTTCCAGAATATTTTTTTTATCAGAAACGATTTTCCCCATGTAAGTCTCCAACAACCGTTTGGT	MGKIVSDKKNILEENKFQESLKSFLKNNGNEDFLKHQELPCN	GTTGCAAGGAAGCTCTTGATG	ACCAAACGGTTGTTGGAGAC	0.93
1	PY01024	CCAAT-box DNA binding protein subunit B	PY01024_4	60	GTTGCAAGGAAGCTCTTGATGTTCTTCAATAAAATTATCGGACCCAAACATGTTGTCACCATTTTCATTTTCATTATTTTTCAGAAAATCTTCATTTCCATTATTTTTCAGAAATGATTTCCCCATGTAAAGGATTAGGAGACGGGTCGT	MGKSFLKNNGNEDFLKNNENENGDNMFGSDNFIEEHQELPCN	GTTGCAAGGAAGCTCTTGATG	ACGACCCGTCTCCTAATCCT	0.93
1	PY01024	CCAAT-box DNA binding protein subunit B	PY01024_7	60	GTTGCAAGGAAGCTCTTGATGTTCACAAAAAAATGGAGAACAGCTTTCTTCAAATTCGATTTGAAATTCAGTATTTTCTTCATTATTTGATTTAAGATTATCCAAAAAATTCAGAGTATTCCCCATGTAAGTCTCCAACAACCGTTTGGT	MGNTLNFLDNLKSNNEENTEFQIEFEESCSPFFCEHQELPCN	GTTGCAAGGAAGCTCTTGATG	ACCAAACGGTTGTTGGAGAC	0.93
1	PY01024	CCAAT-box DNA binding protein subunit B	PY01024_8	60	GTTGCAAGGAAGCTCTTGATGAATTTCGCGTTCATTACTTTTATTTTTAGATTCAATTTCTTTTGCTTTCATAACTTTTTCACAAAAAAATGGAGAACAGCTTTCTTCAAATTCGATTTGCCCCATGTAAAGGATTAGGAGACGGGTCGT	MGQIEFEESCSPFFCEKVMKAKEIESKNKSNEREIHQELPCN	GTTGCAAGGAAGCTCTTGATG	ACGACCCGTCTCCTAATCCT	0.93
1	PY01024	CCAAT-box DNA binding protein subunit B	PY01024_9	60	GTTGCAAGGAAGCTCTTGATGGATATCATTGTTATTATCAGCCAATTCTTTATTGCTGTCATTATTTTGATGCAGAACAATTTCGCGTTCATTACTTTTATTTTTAGATTCAATTTCTTTCCCCATGTAAGTCTCCAACAACCGTTTGGT	MGKEIESKNKSNEREIVLHQNNDSNKELADNNNDIHQELPCN	GTTGCAAGGAAGCTCTTGATG	ACCAAACGGTTGTTGGAGAC	0.93
1	PY01071	multidomain scavenger receptor protein PbSR precursor	PY01071_1	60	GTTGCAAGGAAGCTCTTGATGCCCATATTCAAACTTTGCTTTGCACCATTCCTTTCCATATACGTTCAGAAAGAATTGCAGAATGATAAATCCACAACTGACCCAGTTATAGATGCGCATCCCCATCAAAGTCTTCTTGGGCAAGC	MGMRIYNWVSCGFIILQFFLNVYGKEWCKAKFEYGHQELPCN	GTTGCAAGGAAGCTCTTGATG	GCTTGCCCAAGAAGACTTTG	0.92
1	PY01071	multidomain scavenger receptor protein PbSR precursor	PY01071_10	60	GTTGCAAGGAAGCTCTTGATGACCAGAGATGAACCCTTCATGCAGCATTTTTGTATTACTGCGTTTGTTATTATTACCCAGCAGGATGATATCGATAATTCCAGTAGTACCTGCTTCGATCCCCATCCGACGTTGACGGTTAATCT	MGIEAGTTGIIDIILLGNNNKRSNTKMLHEGFISGHQELPCN	GTTGCAAGGAAGCTCTTGATG	AGATTAACCGTCAACGTCGG	0.92
1	PY01071	multidomain scavenger receptor protein PbSR precursor	PY01071_11	60	GTTGCAAGGAAGCTCTTGATGGATGATATTTTCCAAATTTCCTACATCTGATGCTTGGAATTTGATTTTTTTCAGTCCACCAGAGATGAACCCTTCATGCAGCATTTTTGTATTACTGCGCCCCATCAAAGTCTTCTTGGGCAAGC	MGRSNTKMLHEGFISGGLKKIKFQASDVGNLENIIHQELPCN	GTTGCAAGGAAGCTCTTGATG	GCTTGCCCAAGAAGACTTTG	0.92
1	PY01071	multidomain scavenger receptor protein PbSR precursor	PY01071_12	60	GTTGCAAGGAAGCTCTTGATGACTTTTGATTTTAATAAAATCACAATACCATGGATCATTATAAGAATTGTTGATCAGGATGATATTTTCCAAATTTCCTACATCTGATGCTTGGAATTTCCCCATCCGACGTTGACGGTTAATCT	MGKFQASDVGNLENIILINNSYNDPWYCDFIKIKSHQELPCN	GTTGCAAGGAAGCTCTTGATG	AGATTAACCGTCAACGTCGG	0.92
1	PY01071	multidomain scavenger receptor protein PbSR precursor	PY01071_13	60	GTTGCAAGGAAGCTCTTGATGATTATATGGATATCCAATCCAACTTTTTACATTGAAAACATAGATTTTACTATCATCACTTTTGATTTTAATAAAATCACAATACCATGGATCATTATACCCCATCAAAGTCTTCTTGGGCAAGC	MGYNDPWYCDFIKIKSDDSKIYVFNVKSWIGYPYNHQELPCN	GTTGCAAGGAAGCTCTTGATG	GCTTGCCCAAGAAGACTTTG	0.92
1	PY01071	multidomain scavenger receptor protein PbSR precursor	PY01071_14	60	GTTGCAAGGAAGCTCTTGATGGATGTCTTTTGCATTTCCATCAATATTATTTGTATTGATATTGATTTTGATTTTATTATTATATGGATATCCAATCCAACTTTTTACATTGAAAACATACCCCATCCGACGTTGACGGTTAATCT	MGYVFNVKSWIGYPYNNKIKININTNNIDGNAKDIHQELPCN	GTTGCAAGGAAGCTCTTGATG	AGATTAACCGTCAACGTCGG	0.92
1	PY01071	multidomain scavenger receptor protein PbSR precursor	PY01071_15	61	GTTGCAAGGAAGCTCTTGATGATTATTATTCAGTGATTTGGTTGTATCGATCAGATCATTAGCACGGATATGACAATCGATGTCTTTTGCATTTCCATCAATATTATTTGTATTGATATTCCCCATCAAAGTCTTCTTGGGCAAGC	MGNINTNNIDGNAKDIDCHIRANDLIDTTKSLNNNHQELPCN	GTTGCAAGGAAGCTCTTGATG	GCTTGCCCAAGAAGACTTTG	0.92
1	PY01071	multidomain scavenger receptor protein PbSR precursor	PY01071_16	61	GTTGCAAGGAAGCTCTTGATGATGACAATTTTGTGGGCAGCGAACTTTAAAGATATGTACCTTATTTTGCAGAACGAAATTATTATTCAGTGATTTGGTTGTATCGATCAGATCATTAGCCCCCATCCGACGTTGACGGTTAATCT	MGANDLIDTTKSLNNNFVLQNKVHIFKVRCPQNCHHQELPCN	GTTGCAAGGAAGCTCTTGATG	AGATTAACCGTCAACGTCGG	0.92
1	PY01071	multidomain scavenger receptor protein PbSR precursor	PY01071_17	61	GTTGCAAGGAAGCTCTTGATGGATAGAAGTAGATGCAGGATGGATAGAAGTACCTTCGATAATAGAAAATTCTGAACTATGACAATTTTGTGGGCAGCGAACTTTAAAGATATGTACCTTCCCCATCAAAGTCTTCTTGGGCAAGC	MGKVHIFKVRCPQNCHSSEFSIIEGTSIHPASTSIHQELPCN	GTTGCAAGGAAGCTCTTGATG	GCTTGCCCAAGAAGACTTTG	0.92
1	PY01071	multidomain scavenger receptor protein PbSR precursor	PY01071_18	61	GTTGCAAGGAAGCTCTTGATGAACAATAATTTCTCCTCCACTTTCTGTCAGTGAACCATCATAAATAGCTGCAGCACAGATAGAAGTAGATGCAGGATGGATAGAAGTACCTTCGATAATCCCCATCCGACGTTGACGGTTAATCT	MGIIEGTSIHPASTSICAAAIYDGSLTESGGEIIVHQELPCN	GTTGCAAGGAAGCTCTTGATG	AGATTAACCGTCAACGTCGG	0.92
1	PY01071	multidomain scavenger receptor protein PbSR precursor	PY01071_19	61	GTTGCAAGGAAGCTCTTGATGCAGATTATTATAGGTCTGATCCATTGCATAATAATAATTCAGTCCTTTTGTGATAGTAACAATAATTTCTCCTCCACTTTCTGTCAGTGAACCATCATACCCCATCAAAGTCTTCTTGGGCAAGC	MGYDGSLTESGGEIIVTITKGLNYYYAMDQTYNNLHQELPCN	GTTGCAAGGAAGCTCTTGATG	GCTTGCCCAAGAAGACTTTG	0.92
1	PY01071	multidomain scavenger receptor protein PbSR precursor	PY01071_2	61	GTTGCAAGGAAGCTCTTGATGAATCATATATTTTGTCAGATTATCTCCTTCCTTTTGACATTCTGCATAATCAGACATCCCATATTCAAACTTTGCTTTGCACCATTCCTTTCCATATACCCCCATCCGACGTTGACGGTTAATCT	MGVYGKEWCKAKFEYGMSDYAECQKEGDNLTKYMIHQELPCN	GTTGCAAGGAAGCTCTTGATG	AGATTAACCGTCAACGTCGG	0.92
1	PY01071	multidomain scavenger receptor protein PbSR precursor	PY01071_20	61	GTTGCAAGGAAGCTCTTGATGAAAAGAGAAATTGTTTTTATCACTTTCATCACCTTTAGTAGAAAATTCAATTGCCTTCAGATTATTATAGGTCTGATCCATTGCATAATAATAATTCAGCCCCATCCGACGTTGACGGTTAATCT	MGLNYYYAMDQTYNNLKAIEFSTKGDESDKNNFSFHQELPCN	GTTGCAAGGAAGCTCTTGATG	AGATTAACCGTCAACGTCGG	0.92
1	PY01071	multidomain scavenger receptor protein PbSR precursor	PY01071_21	61	GTTGCAAGGAAGCTCTTGATGATCAACGATGCGAATATTACTTTTGATATCATCAATAGATGTCAAATGATATGTATAAAAAGAGAAATTGTTTTTATCACTTTCATCACCTTTAGTAGACCCCATCAAAGTCTTCTTGGGCAAGC	MGSTKGDESDKNNFSFYTYHLTSIDDIKSNIRIVDHQELPCN	GTTGCAAGGAAGCTCTTGATG	GCTTGCCCAAGAAGACTTTG	0.92
1	PY01071	multidomain scavenger receptor protein PbSR precursor	PY01071_23	61	GTTGCAAGGAAGCTCTTGATGGCGTTTTGCTGCATCTTCTGAAAATGCAAAATTTGGACCTTTTTTACAAACAGCCCCCCATTTATTATTTACACGGATTTCCAGGCGTCCCAGAGAAGACCCCATCAAAGTCTTCTTGGGCAAGC	MGSSLGRLEIRVNNKWGAVCKKGPNFAFSEDAAKRHQELPCN	GTTGCAAGGAAGCTCTTGATG	GCTTGCCCAAGAAGACTTTG	0.92
1	PY01071	multidomain scavenger receptor protein PbSR precursor	PY01071_26	61	GTTGCAAGGAAGCTCTTGATGATATGAAGGATCATCAGTATTACATGACAGCAGATTTTGTTCATTTCCAGAACACATAATACCAGAAGCATTAAAAGGATATTTATATCCAGCACAATACCCCATCCGACGTTGACGGTTAATCT	MGYCAGYKYPFNASGIMCSGNEQNLLSCNTDDPSYHQELPCN	GTTGCAAGGAAGCTCTTGATG	AGATTAACCGTCAACGTCGG	0.92
1	PY01071	multidomain scavenger receptor protein PbSR precursor	PY01071_27	62	GTTGCAAGGAAGCTCTTGATGATCATTACCCAGTTGATTAATACATTGGATGATAACATCATCATGATGATCGATACAATATGAAGGATCATCAGTATTACATGACAGCAGATTTTGTTCCCCCATCAAAGTCTTCTTGGGCAAGC	MGEQNLLSCNTDDPSYCIDHHDDVIIQCINQLGNDHQELPCN	GTTGCAAGGAAGCTCTTGATG	GCTTGCCCAAGAAGACTTTG	0.92
1	PY01071	multidomain scavenger receptor protein PbSR precursor	PY01071_28	62	GTTGCAAGGAAGCTCTTGATGATTAGATGTAGGTGAACCGGTGCTGTCCAGAAGGCGAATTGTTCCGTTTTCGATGCTATCATTACCCAGTTGATTAATACATTGGATGATAACATCATCCCCCATCCGACGTTGACGGTTAATCT	MGDDVIIQCINQLGNDSIENGTIRLLDSTGSPTSNHQELPCN	GTTGCAAGGAAGCTCTTGATG	AGATTAACCGTCAACGTCGG	0.92
1	PY01071	multidomain scavenger receptor protein PbSR precursor	PY01071_29	62	GTTGCAAGGAAGCTCTTGATGTTCTGAACAAATAGAACCAAATACTCCATTGTAATAGATTTGCAGGCGTCCGATTCCATTAGATGTAGGTGAACCGGTGCTGTCCAGAAGGCGAATTGTCCCCATCAAAGTCTTCTTGGGCAAGC	MGTIRLLDSTGSPTSNGIGRLQIYYNGVFGSICSEHQELPCN	GTTGCAAGGAAGCTCTTGATG	GCTTGCCCAAGAAGACTTTG	0.92
1	PY01071	multidomain scavenger receptor protein PbSR precursor	PY01071_3	62	GTTGCAAGGAAGCTCTTGATGAACGATAGAAACATCACAATACAGATTGATATTATTTGCTTTAGCAGGAATGATTTCAATCATATATTTTGTCAGATTATCTCCTTCCTTTTGACATTCCCCCATCAAAGTCTTCTTGGGCAAGC	MGECQKEGDNLTKYMIEIIPAKANNINLYCDVSIVHQELPCN	GTTGCAAGGAAGCTCTTGATG	GCTTGCCCAAGAAGACTTTG	0.92
1	PY01071	multidomain scavenger receptor protein PbSR precursor	PY01071_30	62	GTTGCAAGGAAGCTCTTGATGTACATTATGATAACCCAGTTCCAGACATGCAATTTTTTCTGTTTCTTTTGTCCATCCTTCTGAACAAATAGAACCAAATACTCCATTGTAATAGATTTGCCCCATCCGACGTTGACGGTTAATCT	MGQIYYNGVFGSICSEGWTKETEKIACLELGYHNVHQELPCN	GTTGCAAGGAAGCTCTTGATG	AGATTAACCGTCAACGTCGG	0.92
1	PY01071	multidomain scavenger receptor protein PbSR precursor	PY01071_31	62	GTTGCAAGGAAGCTCTTGATGACACAGATTTTCCCCAGCGATATCATTACACAGATGTTGAGAGAATCCATTTGCTTTTACATTATGATAACCCAGTTCCAGACATGCAATTTTTTCTGTCCCCATCAAAGTCTTCTTGGGCAAGC	MGTEKIACLELGYHNVKANGFSQHLCNDIAGENLCHQELPCN	GTTGCAAGGAAGCTCTTGATG	GCTTGCCCAAGAAGACTTTG	0.92
1	PY01071	multidomain scavenger receptor protein PbSR precursor	PY01071_33	62	GTTGCAAGGAAGCTCTTGATGTTCTTCATGAGAACAATAAATATCTTCAGATGTTTCATGTGGGCAATTTTTCAGATTAGGTTCATCTCCTTTACAGCGAAAATTAGTTGCATTAATGCGCCCCATCAAAGTCTTCTTGGGCAAGC	MGRINATNFRCKGDEPNLKNCPHETSEDIYCSHEEHQELPCN	GTTGCAAGGAAGCTCTTGATG	GCTTGCCCAAGAAGACTTTG	0.92
1	PY01071	multidomain scavenger receptor protein PbSR precursor	PY01071_34	62	GTTGCAAGGAAGCTCTTGATGTGAGCTGATTGAATTATTTCCTTCCTCATCTGCACTTGCACAACCAATAATGATATCTTCTTCATGAGAACAATAAATATCTTCAGATGTTTCATGTGGCCCCATCCGACGTTGACGGTTAATCT	MGPHETSEDIYCSHEEDIIIGCASADEEGNNSISSHQELPCN	GTTGCAAGGAAGCTCTTGATG	AGATTAACCGTCAACGTCGG	0.92
1	PY01071	multidomain scavenger receptor protein PbSR precursor	PY01071_35	62	GTTGCAAGGAAGCTCTTGATGTTTTTTTTTTTCCATAGACATCATATGTTTATTCAGTCCATATTTATAATTGTTAGTTGAGCTGATTGAATTATTTCCTTCCTCATCTGCACTTGCACACCCCATCAAAGTCTTCTTGGGCAAGC	MGCASADEEGNNSISSTNNYKYGLNKHMMSMEKKKHQELPCN	GTTGCAAGGAAGCTCTTGATG	GCTTGCCCAAGAAGACTTTG	0.92
1	PY01071	multidomain scavenger receptor protein PbSR precursor	PY01071_36	62	GTTGCAAGGAAGCTCTTGATGCAGCTCAGCCTTAGATGTGATTTTGTCAAAGCAACTCAGTTCGATTTTTGGATGAAATTTTTTTTTTTCCATAGACATCATATGTTTATTCAGTCCATACCCCATCCGACGTTGACGGTTAATCT	MGYGLNKHMMSMEKKKFHPKIELSCFDKITSKAELHQELPCN	GTTGCAAGGAAGCTCTTGATG	AGATTAACCGTCAACGTCGG	0.92
1	PY01071	multidomain scavenger receptor protein PbSR precursor	PY01071_38	63	GTTGCAAGGAAGCTCTTGATGTTTACAGATATAAGAATCAAATGTATATACAAAGGTTCCTTTGATTGCTCCAATATCTTCATCACATTTTTCTGGGCAACTAACCAGAAAGATATCTCCCCCCATCCGACGTTGACGGTTAATCT	MGGDIFLVSCPEKCDEDIGAIKGTFVYTFDSYICKHQELPCN	GTTGCAAGGAAGCTCTTGATG	AGATTAACCGTCAACGTCGG	0.92
1	PY01071	multidomain scavenger receptor protein PbSR precursor	PY01071_39	63	GTTGCAAGGAAGCTCTTGATGGATAAGAACCACATCATCAGTAACGTTACTGCTCAGAACACCTGCATGGATCGCTGCTTTACAGATATAAGAATCAAATGTATATACAAAGGTTCCTTTCCCCATCAAAGTCTTCTTGGGCAAGC	MGKGTFVYTFDSYICKAAIHAGVLSSNVTDDVVLIHQELPCN	GTTGCAAGGAAGCTCTTGATG	GCTTGCCCAAGAAGACTTTG	0.92
1	PY01071	multidomain scavenger receptor protein PbSR precursor	PY01071_4	63	GTTGCAAGGAAGCTCTTGATGTTCTTTTTCACTTCCAATATTGATTTCTTTAGTATTAATACCTTGAGAATTGCTCAGAACGATAGAAACATCACAATACAGATTGATATTATTTGCTTTCCCCATCCGACGTTGACGGTTAATCT	MGKANNINLYCDVSIVLSNSQGINTKEINIGSEKEHQELPCN	GTTGCAAGGAAGCTCTTGATG	AGATTAACCGTCAACGTCGG	0.92
1	PY01071	multidomain scavenger receptor protein PbSR precursor	PY01071_41	63	GTTGCAAGGAAGCTCTTGATGGATGATATAATTTGTTGGGATACTCAGACTGAAACTTTTAGATTCTCCAATAAATTCTTTTGATTCGATATTATTGCGTTTAGTTCCGATAAATTTATTCCCCATCGGCTCGTCGTAGGTTAAAC	MGNKFIGTKRNNIESKEFIGESKSFSLSIPTNYIIHQELPCN	GTTGCAAGGAAGCTCTTGATG	GTTTAACCTACGACGAGCCG	0.92
1	PY01071	multidomain scavenger receptor protein PbSR precursor	PY01071_42	63	GTTGCAAGGAAGCTCTTGATGGTTATCTTCTTTCAGAATTTCGTCTTCATATTTTGAATTATTTTGGCGTTCTTCCATGATGATATAATTTGTTGGGATACTCAGACTGAAACTTTTAGACCCCATAGGGAGACACGAGAGCGTAA	MGSKSFSLSIPTNYIIMEERQNNSKYEDEILKEDNHQELPCN	GTTGCAAGGAAGCTCTTGATG	TTACGCTCTCGTGTCTCCCT	0.92
1	PY01071	multidomain scavenger receptor protein PbSR precursor	PY01071_44	63	GTTGCAAGGAAGCTCTTGATGTGGAGCGATCCATTGAAAAGTGGGTTCCAGATGCATACTATGTTCGAAAAATGTTTTATTTTTCTCTTGTTCATTATTATTTTCTTTTTTAAAGATATGCCCCATAGGGAGACACGAGAGCGTAA	MGHIFKKENNNEQEKNKTFFEHSMHLEPTFQWIAPHQELPCN	GTTGCAAGGAAGCTCTTGATG	TTACGCTCTCGTGTCTCCCT	0.92
1	PY01071	multidomain scavenger receptor protein PbSR precursor	PY01071_47	63	GTTGCAAGGAAGCTCTTGATGTTCGCACAGACTATGAGACAGGATTGTGCGCCATTTATTTTTTCCTTTGTTATTTGGAATAAAATGGATAATAAAAGTAAAATTGGAAAGTGTGCGAATCCCCATCGGCTCGTCGTAGGTTAAAC	MGIRTLSNFTFIIHFIPNNKGKNKWRTILSHSLCEHQELPCN	GTTGCAAGGAAGCTCTTGATG	GTTTAACCTACGACGAGCCG	0.92
1	PY01071	multidomain scavenger receptor protein PbSR precursor	PY01071_48	63	GTTGCAAGGAAGCTCTTGATGGTTACAATTTTGTTCGATGATCAGTTCATTTTCTTCATCGATAGAGATAGAGATTCCTTCGCACAGACTATGAGACAGGATTGTGCGCCATTTATTTTTCCCCATAGGGAGACACGAGAGCGTAA	MGKNKWRTILSHSLCEGISISIDEENELIIEQNCNHQELPCN	GTTGCAAGGAAGCTCTTGATG	TTACGCTCTCGTGTCTCCCT	0.92
1	PY01071	multidomain scavenger receptor protein PbSR precursor	PY01071_49	63	GTTGCAAGGAAGCTCTTGATGAACAAGATGATAAGGATGCTCAAATTTGGGGATAAATTTGGTTTTTACCAGATGAGGGTTACAATTTTGTTCGATGATCAGTTCATTTTCTTCATCGATCCCCATCGGCTCGTCGTAGGTTAAAC	MGIDEENELIIEQNCNPHLVKTKFIPKFEHPYHLVHQELPCN	GTTGCAAGGAAGCTCTTGATG	GTTTAACCTACGACGAGCCG	0.92
1	PY01071	multidomain scavenger receptor protein PbSR precursor	PY01071_5	63	GTTGCAAGGAAGCTCTTGATGAACATATTCTGGGTTATCGATATCTTTGCGAACAGAATAGATCTTGCGAAACAGCCCTTCTTTTTCACTTCCAATATTGATTTCTTTAGTATTAATACCCCCCATCAAAGTCTTCTTGGGCAAGC	MGGINTKEINIGSEKEGLFRKIYSVRKDIDNPEYVHQELPCN	GTTGCAAGGAAGCTCTTGATG	GCTTGCCCAAGAAGACTTTG	0.92
1	PY01071	multidomain scavenger receptor protein PbSR precursor	PY01071_51	64	GTTGCAAGGAAGCTCTTGATGGCGACCAATTGTCAGATCTCCATTCAGGGTAAAATCAAATTTTGTATTTTCAAGATTAATTTTTTTTTGATTCATATACAGAGAAATAGATTTATTTGACCCCATCGGCTCGTCGTAGGTTAAAC	MGSNKSISLYMNQKKINLENTKFDFTLNGDLTIGRHQELPCN	GTTGCAAGGAAGCTCTTGATG	GTTTAACCTACGACGAGCCG	0.92
1	PY01071	multidomain scavenger receptor protein PbSR precursor	PY01071_55	64	GTTGCAAGGAAGCTCTTGATGTGGAGTAATACAATCGCGACCATCGATAGTTTTGCGATTATTTTTTGTTTTTTTATTTTGTGTTTTCTTAATATTGATGTCGCGATTTCCAGACATACCCCCCATCGGCTCGTCGTAGGTTAAAC	MGGMSGNRDINIKKTQNKKTKNNRKTIDGRDCITPHQELPCN	GTTGCAAGGAAGCTCTTGATG	GTTTAACCTACGACGAGCCG	0.92
1	PY01071	multidomain scavenger receptor protein PbSR precursor	PY01071_56	64	GTTGCAAGGAAGCTCTTGATGGTAAAATTCTTCGGTATTAATTTGGATATTTTTATTTACATTAGTTTTAGATTTACATGGAGTAATACAATCGCGACCATCGATAGTTTTGCGATTATTCCCCATAGGGAGACACGAGAGCGTAA	MGNNRKTIDGRDCITPCKSKTNVNKNIQINTEEFYHQELPCN	GTTGCAAGGAAGCTCTTGATG	TTACGCTCTCGTGTCTCCCT	0.92
1	PY01071	multidomain scavenger receptor protein PbSR precursor	PY01071_57	64	GTTGCAAGGAAGCTCTTGATGTTGAGCTCCAATTTTTCCATTAAAGCGCTCGCTGAGCAGATTATCTGAACAATTCAGGTAAAATTCTTCGGTATTAATTTGGATATTTTTATTTACATTCCCCATCGGCTCGTCGTAGGTTAAAC	MGNVNKNIQINTEEFYLNCSDNLLSERFNGKIGAQHQELPCN	GTTGCAAGGAAGCTCTTGATG	GTTTAACCTACGACGAGCCG	0.92
1	PY01071	multidomain scavenger receptor protein PbSR precursor	PY01071_58	64	GTTGCAAGGAAGCTCTTGATGAGATCCTTTTACGATATATTTTGAATTAGTACAATCTTCCAGACAGCTAGCCAAAAATTGAGCTCCAATTTTTCCATTAAAGCGCTCGCTGAGCAGATTCCCCATAGGGAGACACGAGAGCGTAA	MGNLLSERFNGKIGAQFLASCLEDCTNSKYIVKGSHQELPCN	GTTGCAAGGAAGCTCTTGATG	TTACGCTCTCGTGTCTCCCT	0.92
1	PY01071	multidomain scavenger receptor protein PbSR precursor	PY01071_59	64	GTTGCAAGGAAGCTCTTGATGGATTCCTGAATGCATAACTGCTTTACAGATAGATGTATCTGGTGTATAATAATTGTTAGATCCTTTTACGATATATTTTGAATTAGTACAATCTTCCAGCCCCATCGGCTCGTCGTAGGTTAAAC	MGLEDCTNSKYIVKGSNNYYTPDTSICKAVMHSGIHQELPCN	GTTGCAAGGAAGCTCTTGATG	GTTTAACCTACGACGAGCCG	0.92
1	PY01071	multidomain scavenger receptor protein PbSR precursor	PY01071_6	64	GTTGCAAGGAAGCTCTTGATGGATTTTTTTACATTTCCAACTGCGATTATTATTGATTTTAGAATCCAGTTTCACATGAACATATTCTGGGTTATCGATATCTTTGCGAACAGAATAGATCCCCATCCGACGTTGACGGTTAATCT	MGIYSVRKDIDNPEYVHVKLDSKINNNRSWKCKKIHQELPCN	GTTGCAAGGAAGCTCTTGATG	AGATTAACCGTCAACGTCGG	0.92
1	PY01071	multidomain scavenger receptor protein PbSR precursor	PY01071_61	64	GTTGCAAGGAAGCTCTTGATGAAAATGACCGCGAGATGATTTATATTCTGTCAGCCCTTCAACGATTTTGATAATAAATGAATTATTATTATTATCATTTTCATCATTTTTATGACCATTCCCCATCGGCTCGTCGTAGGTTAAAC	MGNGHKNDENDNNNNSFIIKIVEGLTEYKSSRGHFHQELPCN	GTTGCAAGGAAGCTCTTGATG	GTTTAACCTACGACGAGCCG	0.92
1	PY01071	multidomain scavenger receptor protein PbSR precursor	PY01071_63	64	GTTGCAAGGAAGCTCTTGATGCAGTTCGAGCAGAAATGCTGCATCTGTAAAACATGTAAAAATATCATCTTCCATTTTTGAAAAAAGAGAAAAAGAGCGCAGTTGTGATTGTTTTTCTGACCCCATCGGCTCGTCGTAGGTTAAAC	MGSEKQSQLRSFSLFSKMEDDIFTCFTDAAFLLELHQELPCN	GTTGCAAGGAAGCTCTTGATG	GTTTAACCTACGACGAGCCG	0.92
1	PY01071	multidomain scavenger receptor protein PbSR precursor	PY01071_65	64	GTTGCAAGGAAGCTCTTGATGGATAGCTGCTTTGCAAACAGAAGACAGAGGACTATATGTATTGGTTCCAAAGATTTGTTTATCGATTTTGTGACAATTTTCTGGGCAGATAACATTTTTCCCCATCGGCTCGTCGTAGGTTAAAC	MGKNVICPENCHKIDKQIFGTNTYSPLSSVCKAAIHQELPCN	GTTGCAAGGAAGCTCTTGATG	GTTTAACCTACGACGAGCCG	0.92
1	PY01071	multidomain scavenger receptor protein PbSR precursor	PY01071_67	65	GTTGCAAGGAAGCTCTTGATGTTTTTCTGCGATATATGATTGAATATTATTTTGGGTGGATGATTTAAATTCTTGTTGACCTTTTCCAACGACAATTTGGATGTGCCCACCCTTGATTGACCCCATCGGCTCGTCGTAGGTTAAAC	MGSIKGGHIQIVVGKGQQEFKSSTQNNIQSYIAEKHQELPCN	GTTGCAAGGAAGCTCTTGATG	GTTTAACCTACGACGAGCCG	0.92
1	PY01071	multidomain scavenger receptor protein PbSR precursor	PY01071_68	65	GTTGCAAGGAAGCTCTTGATGAAACTTCCCTGATCCGCCGCGAAATTTGTGTTTCAAAAAGGTGAATGAACGATTTTGTTTTTCTGCGATATATGATTGAATATTATTTTGGGTGGATGACCCCATAGGGAGACACGAGAGCGTAA	MGSSTQNNIQSYIAEKQNRSFTFLKHKFRGGSGKFHQELPCN	GTTGCAAGGAAGCTCTTGATG	TTACGCTCTCGTGTCTCCCT	0.92
1	PY01071	multidomain scavenger receptor protein PbSR precursor	PY01071_7	65	GTTGCAAGGAAGCTCTTGATGTTCATTCAGGATTCCGATACAATCAAAAGTCCAATATTTATAATCTTTCCAAATTTTGATTTTTTTACATTTCCAACTGCGATTATTATTGATTTTAGACCCCATCAAAGTCTTCTTGGGCAAGC	MGSKINNNRSWKCKKIKIWKDYKYWTFDCIGILNEHQELPCN	GTTGCAAGGAAGCTCTTGATG	GCTTGCCCAAGAAGACTTTG	0.92
1	PY01071	multidomain scavenger receptor protein PbSR precursor	PY01071_70	65	GTTGCAAGGAAGCTCTTGATGTCCTCCACCACCTCCGCGTCCTCCGCGTCCTCCTCCATCTCCTCCGCCGCGTCCTCCATTAGAACCTTTCCACATATTTCCTTTATGTACCTGATTATTCCCCATAGGGAGACACGAGAGCGTAA	MGNNQVHKGNMWKGSNGGRGGGDGGGRGGRGGGGGHQELPCN	GTTGCAAGGAAGCTCTTGATG	TTACGCTCTCGTGTCTCCCT	0.92
1	PY01071	multidomain scavenger receptor protein PbSR precursor	PY01071_71	65	GTTGCAAGGAAGCTCTTGATGTCCGCCTCCGCGTCCTCCGCCTCCGCGTCCACCTCCACCGCGTCCACCTCCGCCGCGTCCTCCACCACCTCCGCGTCCTCCGCGTCCTCCTCCATCTCCCCCCATCGGCTCGTCGTAGGTTAAAC	MGGDGGGRGGRGGGGGRGGGGRGGGGRGGGGRGGGHQELPCN	GTTGCAAGGAAGCTCTTGATG	GTTTAACCTACGACGAGCCG	0.92
1	PY01071	multidomain scavenger receptor protein PbSR precursor	PY01071_73	65	GTTGCAAGGAAGCTCTTGATGTTTCAGCAGATAAACTCCTGGAAAGCGATGTGGAACTACAATTACTTTTCCTTTTTTAAATCCTTTATCTTTATTTCCTCCTCCACCGCGTCCACCACCCCCCATCGGCTCGTCGTAGGTTAAAC	MGGGGRGGGGNKDKGFKKGKVIVVPHRFPGVYLLKHQELPCN	GTTGCAAGGAAGCTCTTGATG	GTTTAACCTACGACGAGCCG	0.92
1	PY01071	multidomain scavenger receptor protein PbSR precursor	PY01071_74	65	GTTGCAAGGAAGCTCTTGATGTCCATATACACTTTCCCCAGGTACCAGATTTTTTGTAACCAGAATATCTGATTTCCCTTTCAGCAGATAAACTCCTGGAAAGCGATGTGGAACTACAATCCCCATAGGGAGACACGAGAGCGTAA	MGIVVPHRFPGVYLLKGKSDILVTKNLVPGESVYGHQELPCN	GTTGCAAGGAAGCTCTTGATG	TTACGCTCTCGTGTCTCCCT	0.92
1	PY01071	multidomain scavenger receptor protein PbSR precursor	PY01071_75	65	GTTGCAAGGAAGCTCTTGATGATTCCAAACGCGATATTCGGTTTTTTCATCATCTGTCATAACTTCATAGCGTTTTTCTCCATATACACTTTCCCCAGGTACCAGATTTTTTGTAACCAGCCCCATCGGCTCGTCGTAGGTTAAAC	MGLVTKNLVPGESVYGEKRYEVMTDDEKTEYRVWNHQELPCN	GTTGCAAGGAAGCTCTTGATG	GTTTAACCTACGACGAGCCG	0.92
1	PY01071	multidomain scavenger receptor protein PbSR precursor	PY01071_76	65	GTTGCAAGGAAGCTCTTGATGGATTGGCATATTACCAACTCCTCCCATCAGGCATGCTCCCAGTTTAGAGCGAAAAGGATTCCAAACGCGATATTCGGTTTTTTCATCATCTGTCATAACCCCCATAGGGAGACACGAGAGCGTAA	MGVMTDDEKTEYRVWNPFRSKLGACLMGGVGNMPIHQELPCN	GTTGCAAGGAAGCTCTTGATG	TTACGCTCTCGTGTCTCCCT	0.92
1	PY01071	multidomain scavenger receptor protein PbSR precursor	PY01071_77	65	GTTGCAAGGAAGCTCTTGATGATGTGAAACTGAAGTACCATTAGCTGCACCGAGATACAGAACTTTACTTCCAGGTTTGATTGGCATATTACCAACTCCTCCCATCAGGCATGCTCCCAGCCCCATCGGCTCGTCGTAGGTTAAAC	MGLGACLMGGVGNMPIKPGSKVLYLGAANGTSVSHHQELPCN	GTTGCAAGGAAGCTCTTGATG	GTTTAACCTACGACGAGCCG	0.92
1	PY01071	multidomain scavenger receptor protein PbSR precursor	PY01071_78	66	GTTGCAAGGAAGCTCTTGATGGCGATGTGAAAATTCAACAGCATAAACAATTCCTTCATCACCTACCATATCAGATACATGTGAAACTGAAGTACCATTAGCTGCACCGAGATACAGAACCCCCATAGGGAGACACGAGAGCGTAA	MGVLYLGAANGTSVSHVSDMVGDEGIVYAVEFSHRHQELPCN	GTTGCAAGGAAGCTCTTGATG	TTACGCTCTCGTGTCTCCCT	0.92
1	PY01071	multidomain scavenger receptor protein PbSR precursor	PY01071_79	66	GTTGCAAGGAAGCTCTTGATGAACAATAGGTACAATATTCAGGCGTTTTTTTGCCATGTTTGTCAGATCGCGACCAGAGCGATGTGAAAATTCAACAGCATAAACAATTCCTTCATCACCCCCCATCGGCTCGTCGTAGGTTAAAC	MGGDEGIVYAVEFSHRSGRDLTNMAKKRLNIVPIVHQELPCN	GTTGCAAGGAAGCTCTTGATG	GTTTAACCTACGACGAGCCG	0.92
1	PY01071	multidomain scavenger receptor protein PbSR precursor	PY01071_8	66	GTTGCAAGGAAGCTCTTGATGAACATAAGCAGTATACAGTTTATTACCAGACAAAAAATATGTTGCTTCGCGTTTTTCTTCATTCAGGATTCCGATACAATCAAAAGTCCAATATTTATACCCCATCCGACGTTGACGGTTAATCT	MGYKYWTFDCIGILNEEKREATYFLSGNKLYTAYVHQELPCN	GTTGCAAGGAAGCTCTTGATG	AGATTAACCGTCAACGTCGG	0.92
1	PY01071	multidomain scavenger receptor protein PbSR precursor	PY01071_80	66	GTTGCAAGGAAGCTCTTGATGTACTACATCAACCATATCTACCAGCATGCGGTATTTAATTGGTTGGCGAGCATCTTCAACAATAGGTACAATATTCAGGCGTTTTTTTGCCATGTTTGTCCCCATAGGGAGACACGAGAGCGTAA	MGTNMAKKRLNIVPIVEDARQPIKYRMLVDMVDVVHQELPCN	GTTGCAAGGAAGCTCTTGATG	TTACGCTCTCGTGTCTCCCT	0.92
1	PY01071	multidomain scavenger receptor protein PbSR precursor	PY01071_81	66	GTTGCAAGGAAGCTCTTGATGCATATGAGCATTCATAGCAACAATACGTGCCTGATCAGGTTGAGCAACATCGGCAAATACTACATCAACCATATCTACCAGCATGCGGTATTTAATTGGCCCCATCGGCTCGTCGTAGGTTAAAC	MGPIKYRMLVDMVDVVFADVAQPDQARIVAMNAHMHQELPCN	GTTGCAAGGAAGCTCTTGATG	GTTTAACCTACGACGAGCCG	0.92
1	PY01071	multidomain scavenger receptor protein PbSR precursor	PY01071_82	66	GTTGCAAGGAAGCTCTTGATGAGAATCAACACAGTTTGCTTTAATTGAAATAACAAACCATCCACCAGTTTTCAGAAACATATGAGCATTCATAGCAACAATACGTGCCTGATCAGGTTGCCCCATAGGGAGACACGAGAGCGTAA	MGQPDQARIVAMNAHMFLKTGGWFVISIKANCVDSHQELPCN	GTTGCAAGGAAGCTCTTGATG	TTACGCTCTCGTGTCTCCCT	0.92
1	PY01071	multidomain scavenger receptor protein PbSR precursor	PY01071_83	66	GTTGCAAGGAAGCTCTTGATGACTTTCTTTTTTAAGTTTTTCCATTTCTGATGCAAAAACGACCTCTGGTTTAGCAGTAGAATCAACACAGTTTGCTTTAATTGAAATAACAAACCATCCCCCCATCGGCTCGTCGTAGGTTAAAC	MGGWFVISIKANCVDSTAKPEVVFASEMEKLKKESHQELPCN	GTTGCAAGGAAGCTCTTGATG	GTTTAACCTACGACGAGCCG	0.92
1	PY01071	multidomain scavenger receptor protein PbSR precursor	PY01071_84	66	GTTGCAAGGAAGCTCTTGATGTACAATGGCATGGTTGCGATGATAAGGTTCCAGTGTCAGTTTTTCTTTGGGCTTACAACTTTCTTTTTTAAGTTTTTCCATTTCTGATGCAAAAACGACCCCCATAGGGAGACACGAGAGCGTAA	MGVVFASEMEKLKKESCKPKEKLTLEPYHRNHAIVHQELPCN	GTTGCAAGGAAGCTCTTGATG	TTACGCTCTCGTGTCTCCCT	0.92
1	PY01071	multidomain scavenger receptor protein PbSR precursor	PY01071_85	66	GTTGCAAGGAAGCTCTTGATGGCGATACATTCCCAATACAATGGCATGGTTGCGATGATAAGGTTCCAGTGTCAGTTTTTCTTTGGGCTTACAACTTTCTTTTTTAAGTTTTTCCATTTCCCCCATCGGCTCGTCGTAGGTTAAAC	MGEMEKLKKESCKPKEKLTLEPYHRNHAIVLGMYRHQELPCN	GTTGCAAGGAAGCTCTTGATG	GTTTAACCTACGACGAGCCG	0.92
1	PY01071	multidomain scavenger receptor protein PbSR precursor	PY01071_9	66	GTTGCAAGGAAGCTCTTGATGCAGCAGGATGATATCGATAATTCCAGTAGTACCTGCTTCGATATCTTTTCCTGTTTGAACATAAGCAGTATACAGTTTATTACCAGACAAAAAATATGTCCCCATCAAAGTCTTCTTGGGCAAGC	MGTYFLSGNKLYTAYVQTGKDIEAGTTGIIDIILLHQELPCN	GTTGCAAGGAAGCTCTTGATG	GCTTGCCCAAGAAGACTTTG	0.92
1	PY01204	glutathione reductase	PY01204_10	67	GTTGCAAGGAAGCTCTTGATGTGTATGTTCGACACCTTTAACTGTTGGGAAAACTGGGGTATTTCCAACTGCGATCAGGATATTTTTTCCTTCGATGATTTCATGATTTTTTTCATCATCCCCCATGTAAGCAGTTCTGTGGACGACTGA	MGDDEKNHEIIEGKNILIAVGNTPVFPTVKGVEHTHQELPCN	GTTGCAAGGAAGCTCTTGATG	TCAGTCGTCCACAGAACTGC	0.96
1	PY01204	glutathione reductase	PY01204_11	67	GTTGCAAGGAAGCTCTTGATGTCCAATGATTCCGATGCGTTTAGCTTCTTTGATATCAAAAAATTCATCACTGCTAATTGTATGTTCGACACCTTTAACTGTTGGGAAAACTGGGGTATTCCCCATGTAAGAAACTGCTGGGCGTTAATC	MGNTPVFPTVKGVEHTISSDEFFDIKEAKRIGIIGHQELPCN	GTTGCAAGGAAGCTCTTGATG	GATTAACGCCCAGCAGTTTC	0.96
1	PY01204	glutathione reductase	PY01204_12	67	GTTGCAAGGAAGCTCTTGATGTGATTCGATTCCCAGGCGTTTGATTACATTAATCAGTTCAACAGCGATATATCCACCTCCAATGATTCCGATGCGTTTAGCTTCTTTGATATCAAAAAACCCCATGTAAGCAGTTCTGTGGACGACTGA	MGFFDIKEAKRIGIIGGGYIAVELINVIKRLGIESHQELPCN	GTTGCAAGGAAGCTCTTGATG	TCAGTCGTCCACAGAACTGC	0.96
1	PY01204	glutathione reductase	PY01204_13	67	GTTGCAAGGAAGCTCTTGATGATTTACAATAGATTCATCAAATTTGCGCAGCAAGCGTTTTCCGCGTGCAAAAATATATGATTCGATTCCCAGGCGTTTGATTACATTAATCAGTTCAACCCCCATGTAAGAAACTGCTGGGCGTTAATC	MGVELINVIKRLGIESYIFARGKRLLRKFDESIVNHQELPCN	GTTGCAAGGAAGCTCTTGATG	GATTAACGCCCAGCAGTTTC	0.96
1	PY01204	glutathione reductase	PY01204_14	67	GTTGCAAGGAAGCTCTTGATGTACATTTGCCATTGTGATAATATTGATATTATTTTTTTTCATATCATTTTCCAGTTCATTTACAATAGATTCATCAAATTTGCGCAGCAAGCGTTTTCCCCCCATGTAAGCAGTTCTGTGGACGACTGA	MGGKRLLRKFDESIVNELENDMKKNNINIITMANVHQELPCN	GTTGCAAGGAAGCTCTTGATG	TCAGTCGTCCACAGAACTGC	0.96
1	PY01204	glutathione reductase	PY01204_15	67	GTTGCAAGGAAGCTCTTGATGGCGTCCATCATTCAGATAGATTGTCAGATTTTTATCATGAACTTTTTCGATTTCTTCTACATTTGCCATTGTGATAATATTGATATTATTTTTTTTCATCCCCATGTAAGAAACTGCTGGGCGTTAATC	MGMKKNNINIITMANVEEIEKVHDKNLTIYLNDGRHQELPCN	GTTGCAAGGAAGCTCTTGATG	GATTAACGCCCAGCAGTTTC	0.96
1	PY01204	glutathione reductase	PY01204_16	67	GTTGCAAGGAAGCTCTTGATGTTTTGTATTTGGAGAGCGACCAACACAATAGATTACATAGTCAAGATGCTCAAATTTGCGTCCATCATTCAGATAGATTGTCAGATTTTTATCATGAACCCCCATGTAAGCAGTTCTGTGGACGACTGA	MGVHDKNLTIYLNDGRKFEHLDYVIYCVGRSPNTKHQELPCN	GTTGCAAGGAAGCTCTTGATG	TCAGTCGTCCACAGAACTGC	0.96
1	PY01204	glutathione reductase	PY01204_17	67	GTTGCAAGGAAGCTCTTGATGATCAACAATAATATAATCATTTTTTGTTGTAATATTCAGCTTTTCCAGATTCAGATTTTTTGTATTTGGAGAGCGACCAACACAATAGATTACATAGTCCCCCATGTAAGAAACTGCTGGGCGTTAATC	MGDYVIYCVGRSPNTKNLNLEKLNITTKNDYIIVDHQELPCN	GTTGCAAGGAAGCTCTTGATG	GATTAACGCCCAGCAGTTTC	0.96
1	PY01204	glutathione reductase	PY01204_18	67	GTTGCAAGGAAGCTCTTGATGAACCATACAACAATCACCAACTGCAAAAATATTTTTCAAATTTGTGCGTTGATTATCATCAACAATAATATAATCATTTTTTGTTGTAATATTCAGCTTCCCCATGTAAGCAGTTCTGTGGACGACTGA	MGKLNITTKNDYIIVDDNQRTNLKNIFAVGDCCMVHQELPCN	GTTGCAAGGAAGCTCTTGATG	TCAGTCGTCCACAGAACTGC	0.96
1	PY01204	glutathione reductase	PY01204_19	67	GTTGCAAGGAAGCTCTTGATGGATTTGTTCATCATACAGTTTCAGCAGATTCAGATCTTCAAGTTCCTTTCCTTTTTTAACCATACAACAATCACCAACTGCAAAAATATTTTTCAAATTCCCCATGTAAGAAACTGCTGGGCGTTAATC	MGNLKNIFAVGDCCMVKKGKELEDLNLLKLYDEQIHQELPCN	GTTGCAAGGAAGCTCTTGATG	GATTAACGCCCAGCAGTTTC	0.96
1	PY01204	glutathione reductase	PY01204_2	68	GTTGCAAGGAAGCTCTTGATGTCCAATAACGATCAGATCATAAACCATATTTGTAGGTTTTTTCAGGTGTGCTTTGTTGGTATGAATATCGAAATTGTTAAGAAGACTGAAGCCAGTTGTCCCCATGTAAGCAGTTCTGTGGACGACTGA	MGTTGFSLLNNFDIHTNKAHLKKPTNMVYDLIVIGHQELPCN	GTTGCAAGGAAGCTCTTGATG	TCAGTCGTCCACAGAACTGC	0.96
1	PY01204	glutathione reductase	PY01204_20	68	GTTGCAAGGAAGCTCTTGATGTGTCAGTTGAACATTGTAAAATGAATCTTCTGTATCATTTTTTTTATTATTGATATAGATTTGTTCATCATACAGTTTCAGCAGATTCAGATCTTCAAGCCCCATGTAAGCAGTTCTGTGGACGACTGA	MGLEDLNLLKLYDEQIYINNKKNDTEDSFYNVQLTHQELPCN	GTTGCAAGGAAGCTCTTGATG	TCAGTCGTCCACAGAACTGC	0.96
1	PY01204	glutathione reductase	PY01204_21	68	GTTGCAAGGAAGCTCTTGATGTGTTTTATTCAGAAAAATGCGATCAGCCAGCAGGCGACCTGCATTGATAGCAACTGGTGTCAGTTGAACATTGTAAAATGAATCTTCTGTATCATTTTTCCCCATGTAAGAAACTGCTGGGCGTTAATC	MGKNDTEDSFYNVQLTPVAINAGRLLADRIFLNKTHQELPCN	GTTGCAAGGAAGCTCTTGATG	GATTAACGCCCAGCAGTTTC	0.96
1	PY01204	glutathione reductase	PY01204_22	68	GTTGCAAGGAAGCTCTTGATGACCGATAGGTGGGTGTGAAAAGATAACTGTTGGAATAAGACTATAATTTGTTTTGCGTGTTTTATTCAGAAAAATGCGATCAGCCAGCAGGCGACCTGCCCCCATGTAAGCAGTTCTGTGGACGACTGA	MGAGRLLADRIFLNKTRKTNYSLIPTVIFSHPPIGHQELPCN	GTTGCAAGGAAGCTCTTGATG	TCAGTCGTCCACAGAACTGC	0.96
1	PY01204	glutathione reductase	PY01204_23	68	GTTGCAAGGAAGCTCTTGATGTTTAACATTTTCTTTTCCATAGATATTGATTGCTTCTTCTTCTGACAGACCGATTGTACCGATAGGTGGGTGTGAAAAGATAACTGTTGGAATAAGACTCCCCATGTAAGAAACTGCTGGGCGTTAATC	MGSLIPTVIFSHPPIGTIGLSEEEAINIYGKENVKHQELPCN	GTTGCAAGGAAGCTCTTGATG	GATTAACGCCCAGCAGTTTC	0.96
1	PY01204	glutathione reductase	PY01204_24	68	GTTGCAAGGAAGCTCTTGATGACTTGGTTCGATATCATATACAGAAAAAAACAGGTTTGTAAATTTGGATTCATAGATTTTAACATTTTCTTTTCCATAGATATTGATTGCTTCTTCTTCCCCCATGTAAGCAGTTCTGTGGACGACTGA	MGEEEAINIYGKENVKIYESKFTNLFFSVYDIEPSHQELPCN	GTTGCAAGGAAGCTCTTGATG	TCAGTCGTCCACAGAACTGC	0.96
1	PY01204	glutathione reductase	PY01204_25	68	GTTGCAAGGAAGCTCTTGATGTTTAATCAGCTCTTCTTTTCCAACACATACCAGTTTAATATAAGTTTTTTCTTTTTGACTTGGTTCGATATCATATACAGAAAAAAACAGGTTTGTAAACCCCATGTAAGAAACTGCTGGGCGTTAATC	MGFTNLFFSVYDIEPSQKEKTYIKLVCVGKEELIKHQELPCN	GTTGCAAGGAAGCTCTTGATG	GATTAACGCCCAGCAGTTTC	0.96
1	PY01204	glutathione reductase	PY01204_26	68	GTTGCAAGGAAGCTCTTGATGTGCTACTGCAAAACCTTGGATGATTTCATCCGCATTCAGCCCGATGATATGCAGCCCTTTAATCAGCTCTTCTTTTCCAACACATACCAGTTTAATATACCCCATGTAAGCAGTTCTGTGGACGACTGA	MGYIKLVCVGKEELIKGLHIIGLNADEIIQGFAVAHQELPCN	GTTGCAAGGAAGCTCTTGATG	TCAGTCGTCCACAGAACTGC	0.96
1	PY01204	glutathione reductase	PY01204_27	68	GTTGCAAGGAAGCTCTTGATGTGTTGGATGAATTGGAATTGTCTCATCAAAATCTTTTTTGGTTGCATTCATTTTCAGTGCTACTGCAAAACCTTGGATGATTTCATCCGCATTCAGCCCCCCCATGTAAGAAACTGCTGGGCGTTAATC	MGGLNADEIIQGFAVALKMNATKKDFDETIPIHPTHQELPCN	GTTGCAAGGAAGCTCTTGATG	GATTAACGCCCAGCAGTTTC	0.96
1	PY01204	glutathione reductase	PY01204_28	68	GTTGCAAGGAAGCTCTTGATGTTTCATCCATGGATGCAGAGTTACAAGTTCTTCAGCAGCTGTTGGATGAATTGGAATTGTCTCATCAAAATCTTTTTTGGTTGCATTCATTTTCAGTGCCCCCATGTAAGCAGTTCTGTGGACGACTGA	MGALKMNATKKDFDETIPIHPTAAEELVTLHPWMKHQELPCN	GTTGCAAGGAAGCTCTTGATG	TCAGTCGTCCACAGAACTGC	0.96
1	PY01204	glutathione reductase	PY01204_3	69	GTTGCAAGGAAGCTCTTGATGAACTTTTGCCTTATTGCGGGCGGCGCGGCGAGCAGCTGCCATACCCCCACTTCCTCCTCCAATAACGATCAGATCATAAACCATATTTGTAGGTTTTTTCCCCATGTAAGAAACTGCTGGGCGTTAATC	MGKKPTNMVYDLIVIGGGSGGMAAARRAARNKAKVHQELPCN	GTTGCAAGGAAGCTCTTGATG	GATTAACGCCCAGCAGTTTC	0.96
1	PY01204	glutathione reductase	PY01204_4	69	GTTGCAAGGAAGCTCTTGATGTGGAACACATCCTACATTTACGCATGTTCCTCCCAGATAGGATTTTTCAACCAAAGCAACTTTTGCCTTATTGCGGGCGGCGCGGCGAGCAGCTGCCATCCCCATGTAAGCAGTTCTGTGGACGACTGA	MGMAAARRAARNKAKVALVEKSYLGGTCVNVGCVPHQELPCN	GTTGCAAGGAAGCTCTTGATG	TCAGTCGTCCACAGAACTGC	0.96
1	PY01204	glutathione reductase	PY01204_5	69	GTTGCAAGGAAGCTCTTGATGGTGGCGTGAGTTTTGCAGAATGTCATGAATTGATGCGGCGTTAAACATGATCTTTTTTGGAACACATCCTACATTTACGCATGTTCCTCCCAGATAGGACCCCATGTAAGAAACTGCTGGGCGTTAATC	MGSYLGGTCVNVGCVPKKIMFNAASIHDILQNSRHHQELPCN	GTTGCAAGGAAGCTCTTGATG	GATTAACGCCCAGCAGTTTC	0.96
1	PY01204	glutathione reductase	PY01204_6	69	GTTGCAAGGAAGCTCTTGATGATCGCGGCGTTCTACCAGTTGTGGAAGATTGAATGTAAAGCGGGTATCAAATCCGTAGTGGCGTGAGTTTTGCAGAATGTCATGAATTGATGCGGCGTTCCCCATGTAAGCAGTTCTGTGGACGACTGA	MGNAASIHDILQNSRHYGFDTRFTFNLPQLVERRDHQELPCN	GTTGCAAGGAAGCTCTTGATG	TCAGTCGTCCACAGAACTGC	0.96
1	PY01204	glutathione reductase	PY01204_7	69	GTTGCAAGGAAGCTCTTGATGAACATTATCATTCTTCAGATTATTGCGATAGATATCATTCAGGCGGCGGATATATTTATCGCGGCGTTCTACCAGTTGTGGAAGATTGAATGTAAAGCGCCCCATGTAAGAAACTGCTGGGCGTTAATC	MGRFTFNLPQLVERRDKYIRRLNDIYRNNLKNDNVHQELPCN	GTTGCAAGGAAGCTCTTGATG	GATTAACGCCCAGCAGTTTC	0.96
1	PY01204	glutathione reductase	PY01204_8	69	GTTGCAAGGAAGCTCTTGATGACTTTTGATAAGAACTTTACGTTCATTGATAAGACTAGCAGTTCCCTCATAAACCTCAACATTATCATTCTTCAGATTATTGCGATAGATATCATTCAGCCCCATGTAAGCAGTTCTGTGGACGACTGA	MGLNDIYRNNLKNDNVEVYEGTASLINERKVLIKSHQELPCN	GTTGCAAGGAAGCTCTTGATG	TCAGTCGTCCACAGAACTGC	0.96
1	PY01204	glutathione reductase	PY01204_9	69	GTTGCAAGGAAGCTCTTGATGGATATTTTTTCCTTCGATGATTTCATGATTTTTTTCATCATCTTCTGATTTGTTTTTACTTTTGATAAGAACTTTACGTTCATTGATAAGACTAGCAGTCCCCATGTAAGAAACTGCTGGGCGTTAATC	MGTASLINERKVLIKSKNKSEDDEKNHEIIEGKNIHQELPCN	GTTGCAAGGAAGCTCTTGATG	GATTAACGCCCAGCAGTTTC	0.96
1	PY01244	hypothetical protein	PY01244_1	69	GTTGCAAGGAAGCTCTTGATGGCGAGCTTTCTTGATATAAACATTCATAGATTCCTTCAGAAACAGAATATAGATCAGCAGATAAATCAGGCGTTTTTTATTTCCGGTGGCCAGGATCATCCCCATTTGTAGTCAAACAAGCGGCTCACT	MGMILATGNKKRLIYLLIYILFLKESMNVYIKKARHQELPCN	GTTGCAAGGAAGCTCTTGATG	AGTGAGCCGCTTGTTTGACT	0.98
1	PY01244	hypothetical protein	PY01244_10	69	GTTGCAAGGAAGCTCTTGATGGCGTGAATACAGAATCAGATCCAGATATTTTGCTTTCACATTTTCTTTAATATCTTTTTTTGAGATCCAGCGAATAAGAACAGGCAGTTCTGTATCGCGCCCCATTTGTGGTGTTTTTCTCGCCGTTTA	MGRDTELPVLIRWISKKDIKENVKAKYLDLILYSRHQELPCN	GTTGCAAGGAAGCTCTTGATG	TAAACGGCGAGAAAAACACC	0.98
1	PY01244	hypothetical protein	PY01244_11	69	GTTGCAAGGAAGCTCTTGATGAGTTGATTTTTCTTTTGGGATATGATTTGTTTCTTTATTTTCTTTTTCGATTTGTTCGCGTGAATACAGAATCAGATCCAGATATTTTGCTTTCACATTCCCCATTTGTAGTCAAACAAGCGGCTCACT	MGNVKAKYLDLILYSREQIEKENKETNHIPKEKSTHQELPCN	GTTGCAAGGAAGCTCTTGATG	AGTGAGCCGCTTGTTTGACT	0.98
1	PY01244	hypothetical protein	PY01244_12	70	GTTGCAAGGAAGCTCTTGATGCATGGGCAGTTCATAATCCTCATTTTGGGGTTTAATAGAAATGATTGAATACAGACAAGTTGATTTTTCTTTTGGGATATGATTTGTTTCTTTATTTTCCCCCATTTGTGGTGTTTTTCTCGCCGTTTA	MGENKETNHIPKEKSTCLYSIISIKPQNEDYELPMHQELPCN	GTTGCAAGGAAGCTCTTGATG	TAAACGGCGAGAAAAACACC	0.98
1	PY01244	hypothetical protein	PY01244_13	70	GTTGCAAGGAAGCTCTTGATGACTAATTCCACTACCCCCTTCTGTGATCAGAGTGTTGCGAAGCATAGTAATTGGAGTCATGGGCAGTTCATAATCCTCATTTTGGGGTTTAATAGAAATCCCCATTTGTAGTCAAACAAGCGGCTCACT	MGISIKPQNEDYELPMTPITMLRNTLITEGGSGISHQELPCN	GTTGCAAGGAAGCTCTTGATG	AGTGAGCCGCTTGTTTGACT	0.98
1	PY01244	hypothetical protein	PY01244_14	70	GTTGCAAGGAAGCTCTTGATGGATAGAGACATGATTGCGCCAATATTTAACAGATTCAAGATACTTCTCGCGATCCAGACTAATTCCACTACCCCCTTCTGTGATCAGAGTGTTGCGAAGCCCCATTTGTGGTGTTTTTCTCGCCGTTTA	MGLRNTLITEGGSGISLDREKYLESVKYWRNHVSIHQELPCN	GTTGCAAGGAAGCTCTTGATG	TAAACGGCGAGAAAAACACC	0.98
1	PY01244	hypothetical protein	PY01244_15	70	GTTGCAAGGAAGCTCTTGATGATTATCAAAGATAGAGACATGATTGCGCCAATATTTAACAGATTCAAGATACTTCTCGCGATCCAGACTAATTCCACTACCCCCTTCTGTGATCAGAGTCCCCATTTGTAGTCAAACAAGCGGCTCACT	MGTLITEGGSGISLDREKYLESVKYWRNHVSIFDNHQELPCN	GTTGCAAGGAAGCTCTTGATG	AGTGAGCCGCTTGTTTGACT	0.98
1	PY01244	hypothetical protein	PY01244_2	70	GTTGCAAGGAAGCTCTTGATGAAAATTAAACAGATTATTTTTGATGTAAAACAGGTTATTATTTTCGCGCAAACAATAGCGAGCTTTCTTGATATAAACATTCATAGATTCCTTCAGAAACCCCATTTGTGGTGTTTTTCTCGCCGTTTA	MGFLKESMNVYIKKARYCLRENNNLFYIKNNLFNFHQELPCN	GTTGCAAGGAAGCTCTTGATG	TAAACGGCGAGAAAAACACC	0.98
1	PY01244	hypothetical protein	PY01244_4	70	GTTGCAAGGAAGCTCTTGATGCAAATCCACTTGGCAAAAATCCATGATGCGGGTATTCTCAATATTGCTATTTTTATTATTGCTATTTTTATTTTTATTATTATGTGTGATGATACTGCGCCCCATTTGTGGTGTTTTTCTCGCCGTTTA	MGRSIITHNNKNKNSNNKNSNIENTRIMDFCQVDLHQELPCN	GTTGCAAGGAAGCTCTTGATG	TAAACGGCGAGAAAAACACC	0.98
1	PY01244	hypothetical protein	PY01244_5	70	GTTGCAAGGAAGCTCTTGATGAGGAATATGAGAACATGATTTATTTGTTTTGTCAAATTGTTTATAACAAAATTCATCCAAATCCACTTGGCAAAAATCCATGATGCGGGTATTCTCAATCCCCATTTGTAGTCAAACAAGCGGCTCACT	MGIENTRIMDFCQVDLDEFCYKQFDKTNKSCSHIPHQELPCN	GTTGCAAGGAAGCTCTTGATG	AGTGAGCCGCTTGTTTGACT	0.98
1	PY01244	hypothetical protein	PY01244_6	70	GTTGCAAGGAAGCTCTTGATGGATTTTTTTTTCTTTGATCAGTTCATTTACTTTATTAATAAATTCATTTTTATCATAAGGAATATGAGAACATGATTTATTTGTTTTGTCAAATTGTTTCCCCATTTGTGGTGTTTTTCTCGCCGTTTA	MGKQFDKTNKSCSHIPYDKNEFINKVNELIKEKKIHQELPCN	GTTGCAAGGAAGCTCTTGATG	TAAACGGCGAGAAAAACACC	0.98
1	PY01244	hypothetical protein	PY01244_7	70	GTTGCAAGGAAGCTCTTGATGTGTAAAATTTTCGATAAAGATATGCTTACAAAAGCTTGCATAGCCACCTACTACTTTGATTTTTTTTTCTTTGATCAGTTCATTTACTTTATTAATAAACCCCATTTGTAGTCAAACAAGCGGCTCACT	MGFINKVNELIKEKKIKVVGGYASFCKHIFIENFTHQELPCN	GTTGCAAGGAAGCTCTTGATG	AGTGAGCCGCTTGTTTGACT	0.98
1	PY01244	hypothetical protein	PY01244_8	70	GTTGCAAGGAAGCTCTTGATGTGTTTTGATCAGCCCACGATTTTTATTATTGATTTCAATTGCTTCAATGGTTGCATCTGTAAAATTTTCGATAAAGATATGCTTACAAAAGCTTGCATACCCCATTTGTGGTGTTTTTCTCGCCGTTTA	MGYASFCKHIFIENFTDATIEAIEINNKNRGLIKTHQELPCN	GTTGCAAGGAAGCTCTTGATG	TAAACGGCGAGAAAAACACC	0.98
1	PY01244	hypothetical protein	PY01244_9	71	GTTGCAAGGAAGCTCTTGATGTTTTGAGATCCAGCGAATAAGAACAGGCAGTTCTGTATCGCGGCGTGAGATATAATCTGTTTTGATCAGCCCACGATTTTTATTATTGATTTCAATTGCCCCCATTTGTAGTCAAACAAGCGGCTCACT	MGAIEINNKNRGLIKTDYISRRDTELPVLIRWISKHQELPCN	GTTGCAAGGAAGCTCTTGATG	AGTGAGCCGCTTGTTTGACT	0.98
1	PY01448	hypothetical protein	PY01448_1	71	GTTGCAAGGAAGCTCTTGATGTTTAGCGTCATTGTTGTTTGATTGATTATTTTCATTTGAACAATTGATACATACCAGAACAAGCAGATACAGAAGCACACAGCGAATCAACAGAGTCATCCCCATTTGTAGAGCGTACGTGCACC	MGMTLLIRCVLLYLLVLVCINCSNENNQSNNNDAKHQELPCN	GTTGCAAGGAAGCTCTTGATG	GGTGCACGTACGCTCTACAA	0.94
1	PY01448	hypothetical protein	PY01448_10	71	GTTGCAAGGAAGCTCTTGATGGCTTTGATTCCCAAGCAGTTTTGTCAGACCTTCAATTCCACTTCCTCCGCTTTGATCTCCATCTTTTTTCCCCAAATTTCCAAACAATTTTGTCAGACCCCCCATAGCGGTTCTAGACGTTCCAA	MGGLTKLFGNLGKKDGDQSGGSGIEGLTKLLGNQSHQELPCN	GTTGCAAGGAAGCTCTTGATG	TTGGAACGTCTAGAACCGCT	0.94
1	PY01448	hypothetical protein	PY01448_11	71	GTTGCAAGGAAGCTCTTGATGATCTTTTTTCCCCAAATCTCCAAACAATTTTGTCAGACCTTCAAGCCCACTTCCTCCGCTTTGATTCCCAAGCAGTTTTGTCAGACCTTCAATTCCACTCCCCATTTGTAGAGCGTACGTGCACC	MGSGIEGLTKLLGNQSGGSGLEGLTKLFGDLGKKDHQELPCN	GTTGCAAGGAAGCTCTTGATG	GGTGCACGTACGCTCTACAA	0.94
1	PY01448	hypothetical protein	PY01448_12	71	GTTGCAAGGAAGCTCTTGATGTTGATTCCCAAGCAGTTTTGTCAGACCTTCAATTCCACTTCCTCCGCTTTGATCTCCATCTTTTTTCCCCAAATCTCCAAACAATTTTGTCAGACCTTCCCCCATAGCGGTTCTAGACGTTCCAA	MGEGLTKLFGDLGKKDGDQSGGSGIEGLTKLLGNQHQELPCN	GTTGCAAGGAAGCTCTTGATG	TTGGAACGTCTAGAACCGCT	0.94
1	PY01448	hypothetical protein	PY01448_13	71	GTTGCAAGGAAGCTCTTGATGTTTTTTCCCCAAATTTCCAAACAATTTTGTCAGACCTTCAAGCCCACTTCCTCCGCTTTGATTCCCAAGCAGTTTTGTCAGACCTTCAATTCCACTTCCCCCCATTTGTAGAGCGTACGTGCACC	MGGSGIEGLTKLLGNQSGGSGLEGLTKLFGNLGKKHQELPCN	GTTGCAAGGAAGCTCTTGATG	GGTGCACGTACGCTCTACAA	0.94
1	PY01448	hypothetical protein	PY01448_14	71	GTTGCAAGGAAGCTCTTGATGATTCCCAAGCAACTTTGTCAGATTTTCAAGTCCACTTCCTCCGCTTTGATCTCCATCTTTTTTCCCCAAATTTCCAAACAATTTTGTCAGACCTTCAAGCCCCATAGCGGTTCTAGACGTTCCAA	MGLEGLTKLFGNLGKKDGDQSGGSGLENLTKLLGNHQELPCN	GTTGCAAGGAAGCTCTTGATG	TTGGAACGTCTAGAACCGCT	0.94
1	PY01448	hypothetical protein	PY01448_15	71	GTTGCAAGGAAGCTCTTGATGCTTTGTCAGACTTTCGAGGGGATTTTTCTCGTTTTGATCTCCATCCTTTTTCCCCAAATTCCCAAGCAACTTTGTCAGATTTTCAAGTCCACTTCCTCCCCCCATTTGTAGAGCGTACGTGCACC	MGGGSGLENLTKLLGNLGKKDGDQNEKNPLESLTKHQELPCN	GTTGCAAGGAAGCTCTTGATG	GGTGCACGTACGCTCTACAA	0.94
1	PY01448	hypothetical protein	PY01448_16	71	GTTGCAAGGAAGCTCTTGATGATCAAGCAGGTTTCCTACTTTTTCATTTCCTTCACCTTTACCTCCATTCCCAAACAGCTTTGTCAGACTTTCGAGGGGATTTTTCTCGTTTTGATCTCCCCCCATAGCGGTTCTAGACGTTCCAA	MGGDQNEKNPLESLTKLFGNGGKGEGNEKVGNLLDHQELPCN	GTTGCAAGGAAGCTCTTGATG	TTGGAACGTCTAGAACCGCT	0.94
1	PY01448	hypothetical protein	PY01448_17	71	GTTGCAAGGAAGCTCTTGATGCTTTTTATTTTCATCCCCACTTTTTTTACTAAAATTTCCAATCAAGCTTGACAGACCATCAAGCAGGTTTCCTACTTTTTCATTTCCTTCACCTTTACCCCCCATTTGTAGAGCGTACGTGCACC	MGGKGEGNEKVGNLLDGLSSLIGNFSKKSGDENKKHQELPCN	GTTGCAAGGAAGCTCTTGATG	GGTGCACGTACGCTCTACAA	0.94
1	PY01448	hypothetical protein	PY01448_18	72	GTTGCAAGGAAGCTCTTGATGAGAATTATCATCACTCAGCCAATTTCCAAACAGTGAATGAATATCATGAAACGGATTCTTTTTATTTTCATCCCCACTTTTTTTACTAAAATTTCCAATCCCCATAGCGGTTCTAGACGTTCCAA	MGIGNFSKKSGDENKKNPFHDIHSLFGNWLSDDNSHQELPCN	GTTGCAAGGAAGCTCTTGATG	TTGGAACGTCTAGAACCGCT	0.94
1	PY01448	hypothetical protein	PY01448_19	72	GTTGCAAGGAAGCTCTTGATGTTTTGATTTTTCGGAAAAATGATCAACACTATTATCCAGCAGAAATGGTGCATCTTTAGAATTATCATCACTCAGCCAATTTCCAAACAGTGAATGAATCCCCATTTGTAGAGCGTACGTGCACC	MGIHSLFGNWLSDDNSKDAPFLLDNSVDHFSEKSKHQELPCN	GTTGCAAGGAAGCTCTTGATG	GGTGCACGTACGCTCTACAA	0.94
1	PY01448	hypothetical protein	PY01448_2	72	GTTGCAAGGAAGCTCTTGATGAATGTTTTGAATCTGACTCAGATCGATCCCATTTTGGTTTCCTCCTACACCATTGTTTTTAGCGTCATTGTTGTTTGATTGATTATTTTCATTTGAACACCCCATAGCGGTTCTAGACGTTCCAA	MGCSNENNQSNNNDAKNNGVGGNQNGIDLSQIQNIHQELPCN	GTTGCAAGGAAGCTCTTGATG	TTGGAACGTCTAGAACCGCT	0.94
1	PY01448	hypothetical protein	PY01448_20	72	GTTGCAAGGAAGCTCTTGATGTTCCAGTTGGTTCAGCAGTTCGCGTTCATCACGATTATATTGTGACAAGATTGCCTGTTTTGATTTTTCGGAAAAATGATCAACACTATTATCCAGCAGCCCCATAGCGGTTCTAGACGTTCCAA	MGLLDNSVDHFSEKSKQAILSQYNRDERELLNQLEHQELPCN	GTTGCAAGGAAGCTCTTGATG	TTGGAACGTCTAGAACCGCT	0.94
1	PY01448	hypothetical protein	PY01448_22	72	GTTGCAAGGAAGCTCTTGATGATATGAATATGGATTATATTTCTCTTTCAGTGTAGAAATATGAGCTTTCAGTTTTGCATTTTTTTCATTGATTTCTTTAATATTAGTAAGAACTTTATTCCCCATAGCGGTTCTAGACGTTCCAA	MGNKVLTNIKEINEKNAKLKAHISTLKEKYNPYSYHQELPCN	GTTGCAAGGAAGCTCTTGATG	TTGGAACGTCTAGAACCGCT	0.94
1	PY01448	hypothetical protein	PY01448_23	72	GTTGCAAGGAAGCTCTTGATGATTATATTTATTTTTGATATCATCTTCATTGATCATATCATTCAGCAGTTGCCCTTCATATGAATATGGATTATATTTCTCTTTCAGTGTAGAAATATGCCCCATTTGTAGAGCGTACGTGCACC	MGHISTLKEKYNPYSYEGQLLNDMINEDDIKNKYNHQELPCN	GTTGCAAGGAAGCTCTTGATG	GGTGCACGTACGCTCTACAA	0.94
1	PY01448	hypothetical protein	PY01448_24	72	GTTGCAAGGAAGCTCTTGATGATATACGATACCTTTTTTTGCGATCTCATAGATCTTATTCTCAAATGTATCATCGATATTATATTTATTTTTGATATCATCTTCATTGATCATATCATTCCCCATAGCGGTTCTAGACGTTCCAA	MGNDMINEDDIKNKYNIDDTFENKIYEIAKKGIVYHQELPCN	GTTGCAAGGAAGCTCTTGATG	TTGGAACGTCTAGAACCGCT	0.94
1	PY01448	hypothetical protein	PY01448_25	72	GTTGCAAGGAAGCTCTTGATGATTGATATCTTCAAACATCTCACTTTTTTTATCTTTTTCCAGGTCACTCATTTCTTCATATACGATACCTTTTTTTGCGATCTCATAGATCTTATTCTCCCCCATTTGTAGAGCGTACGTGCACC	MGENKIYEIAKKGIVYEEMSDLEKDKKSEMFEDINHQELPCN	GTTGCAAGGAAGCTCTTGATG	GGTGCACGTACGCTCTACAA	0.94
1	PY01448	hypothetical protein	PY01448_26	72	GTTGCAAGGAAGCTCTTGATGTTTGATTGTATGAATATTAATTGTACCACTATCCTTTGCATCCTTATTATCCAGTTCATTGATATCTTCAAACATCTCACTTTTTTTATCTTTTTCCAGCCCCATAGCGGTTCTAGACGTTCCAA	MGLEKDKKSEMFEDINELDNKDAKDSGTINIHTIKHQELPCN	GTTGCAAGGAAGCTCTTGATG	TTGGAACGTCTAGAACCGCT	0.94
1	PY01448	hypothetical protein	PY01448_27	72	GTTGCAAGGAAGCTCTTGATGGTCTTTACCCCCATGCAGGATACCGCGCAGCAGTGAATCGTTTTCAATTTGATCATGTTTGATTGTATGAATATTAATTGTACCACTATCCTTTGCATCCCCCATTTGTAGAGCGTACGTGCACC	MGDAKDSGTINIHTIKHDQIENDSLLRGILHGGKDHQELPCN	GTTGCAAGGAAGCTCTTGATG	GGTGCACGTACGCTCTACAA	0.94
1	PY01448	hypothetical protein	PY01448_28	73	GTTGCAAGGAAGCTCTTGATGATATGAAAAGATACATTTTTTTACTTTGTTAGAAAAACAATTGCATTCATGCAGATTGTCTTTACCCCCATGCAGGATACCGCGCAGCAGTGAATCGTTCCCCATAGCGGTTCTAGACGTTCCAA	MGNDSLLRGILHGGKDNLHECNCFSNKVKKCIFSYHQELPCN	GTTGCAAGGAAGCTCTTGATG	TTGGAACGTCTAGAACCGCT	0.94
1	PY01448	hypothetical protein	PY01448_3	73	GTTGCAAGGAAGCTCTTGATGTTGGCTTCCATTATTTTGATTGCTACTATCCTTACTATTAGCTTTGATAGAATCCAAAATGTTTTGAATCTGACTCAGATCGATCCCATTTTGGTTTCCCCCCATTTGTAGAGCGTACGTGCACC	MGGNQNGIDLSQIQNILDSIKANSKDSSNQNNGSQHQELPCN	GTTGCAAGGAAGCTCTTGATG	GGTGCACGTACGCTCTACAA	0.94
1	PY01448	hypothetical protein	PY01448_30	73	GTTGCAAGGAAGCTCTTGATGTTTAGATTTTTTAAAATTATGATTTTTTGTGTTATCACTGATATATTTTGTTACCATAGAATTTACATCAATATTCAGACTTCCCAGCATATATTCCAGCCCCATAGCGGTTCTAGACGTTCCAA	MGLEYMLGSLNIDVNSMVTKYISDNTKNHNFKKSKHQELPCN	GTTGCAAGGAAGCTCTTGATG	TTGGAACGTCTAGAACCGCT	0.94
1	PY01448	hypothetical protein	PY01448_31	73	GTTGCAAGGAAGCTCTTGATGATTTACATTCTTGATATTAGATTTAGCATTCAGTGGTGGCAGAGGAACAAGAAAGCTTTTAGATTTTTTAAAATTATGATTTTTTGTGTTATCACTGATCCCCATTTGTAGAGCGTACGTGCACC	MGISDNTKNHNFKKSKSFLVPLPPLNAKSNIKNVNHQELPCN	GTTGCAAGGAAGCTCTTGATG	GGTGCACGTACGCTCTACAA	0.94
1	PY01448	hypothetical protein	PY01448_32	73	GTTGCAAGGAAGCTCTTGATGAGAAAATGATTTCTTTGTTGCCAAAAACAGAACACGTGGGACGCGCAGGATATATTCATTTACATTCTTGATATTAGATTTAGCATTCAGTGGTGGCAGCCCCATAGCGGTTCTAGACGTTCCAA	MGLPPLNAKSNIKNVNEYILRVPRVLFLATKKSFSHQELPCN	GTTGCAAGGAAGCTCTTGATG	TTGGAACGTCTAGAACCGCT	0.94
1	PY01448	hypothetical protein	PY01448_33	73	GTTGCAAGGAAGCTCTTGATGTTTCAGTTGACTCTCCATGATATCATACAAATTAAAAAAATAGCGATCTGTTGATGAAGAAAATGATTTCTTTGTTGCCAAAAACAGAACACGTGGGACCCCCATTTGTAGAGCGTACGTGCACC	MGVPRVLFLATKKSFSSSTDRYFFNLYDIMESQLKHQELPCN	GTTGCAAGGAAGCTCTTGATG	GGTGCACGTACGCTCTACAA	0.94
1	PY01448	hypothetical protein	PY01448_34	73	GTTGCAAGGAAGCTCTTGATGTTTTGTAAAAAACAGAGGATAATGTTTAAATCCATATCCCCAGATATACACATTCCATTTCAGTTGACTCTCCATGATATCATACAAATTAAAAAAATACCCCATAGCGGTTCTAGACGTTCCAA	MGYFFNLYDIMESQLKWNVYIWGYGFKHYPLFFTKHQELPCN	GTTGCAAGGAAGCTCTTGATG	TTGGAACGTCTAGAACCGCT	0.94
1	PY01448	hypothetical protein	PY01448_35	73	GTTGCAAGGAAGCTCTTGATGATCAAATGGTTCACGACCGATTTGATGATCATATTTATGCAGCAGTGTATGCAGATTTTTTGTAAAAAACAGAGGATAATGTTTAAATCCATATCCCCACCCCATTTGTAGAGCGTACGTGCACC	MGWGYGFKHYPLFFTKNLHTLLHKYDHQIGREPFDHQELPCN	GTTGCAAGGAAGCTCTTGATG	GGTGCACGTACGCTCTACAA	0.94
1	PY01448	hypothetical protein	PY01448_36	73	GTTGCAAGGAAGCTCTTGATGCAAAAAAAAATAATGATTATAATAATTAGAGATAAAGCTACTATGAACAAAGATCAGATCAAATGGTTCACGACCGATTTGATGATCATATTTATGCAGCCCCATAGCGGTTCTAGACGTTCCAA	MGLHKYDHQIGREPFDLIFVHSSFISNYYNHYFFLHQELPCN	GTTGCAAGGAAGCTCTTGATG	TTGGAACGTCTAGAACCGCT	0.94
1	PY01448	hypothetical protein	PY01448_37	73	GTTGCAAGGAAGCTCTTGATGATTACTGTCCCATCCATCATTGATAAAGATCAAGGTTGTCATTTTAGGCATATTTTTCAAAAAAAAATAATGATTATAATAATTAGAGATAAAGCTACTCCCCATTTGTAGAGCGTACGTGCACC	MGSSFISNYYNHYFFLKNMPKMTTLIFINDGWDSNHQELPCN	GTTGCAAGGAAGCTCTTGATG	GGTGCACGTACGCTCTACAA	0.94
1	PY01448	hypothetical protein	PY01448_38	74	GTTGCAAGGAAGCTCTTGATGATTTACTTGGTTTTGAAAAAAAATGTGCGGAATCAGATTCATATATGATTTTTTTACATTACTGTCCCATCCATCATTGATAAAGATCAAGGTTGTCATCCCCATAGCGGTTCTAGACGTTCCAA	MGMTTLIFINDGWDSNVKKSYMNLIPHIFFQNQVNHQELPCN	GTTGCAAGGAAGCTCTTGATG	TTGGAACGTCTAGAACCGCT	0.94
1	PY01448	hypothetical protein	PY01448_39	74	GTTGCAAGGAAGCTCTTGATGCAGCTTATTTTTCTCTGTTTCGATATCGATACTATTCAGTGGATTATATTCAAAGATATTTACTTGGTTTTGAAAAAAAATGTGCGGAATCAGATTCATCCCCATTTGTAGAGCGTACGTGCACC	MGMNLIPHIFFQNQVNIFEYNPLNSIDIETEKNKLHQELPCN	GTTGCAAGGAAGCTCTTGATG	GGTGCACGTACGCTCTACAA	0.94
1	PY01448	hypothetical protein	PY01448_4	74	GTTGCAAGGAAGCTCTTGATGACTAAGATTATTGATCAGGTTCATGATATTATTACTATTATTATTACTACTACTTGTTTGGCTTCCATTATTTTGATTGCTACTATCCTTACTATTAGCCCCCATAGCGGTTCTAGACGTTCCAA	MGANSKDSSNQNNGSQTSSSNNNSNNIMNLINNLSHQELPCN	GTTGCAAGGAAGCTCTTGATG	TTGGAACGTCTAGAACCGCT	0.94
1	PY01448	hypothetical protein	PY01448_40	74	GTTGCAAGGAAGCTCTTGATGATTTGTGATAACGTTGTTTGTACTATTATTAGATACTTTATTCCAGATATTGTTATTCAGCTTATTTTTCTCTGTTTCGATATCGATACTATTCAGTGGCCCCATAGCGGTTCTAGACGTTCCAA	MGPLNSIDIETEKNKLNNNIWNKVSNNSTNNVITNHQELPCN	GTTGCAAGGAAGCTCTTGATG	TTGGAACGTCTAGAACCGCT	0.94
1	PY01448	hypothetical protein	PY01448_42	74	GTTGCAAGGAAGCTCTTGATGATGTTCATTGATATTATCATCATCTGTATTCCACAGTTCATTATTATCTGAATCAATATTGTCATCAGAAAAAGTATTACTACTCTTCTTGATATCCTTCCCCATAGCGGTTCTAGACGTTCCAA	MGKDIKKSSNTFSDDNIDSDNNELWNTDDDNINEHHQELPCN	GTTGCAAGGAAGCTCTTGATG	TTGGAACGTCTAGAACCGCT	0.94
1	PY01448	hypothetical protein	PY01448_43	74	GTTGCAAGGAAGCTCTTGATGATCCACATGTTTAGAACAACATGGATTGATACCATGGGGCAGAAATGCCCACAGGGTATGTTCATTGATATTATCATCATCTGTATTCCACAGTTCATTCCCCATGTAAATTATGTCAAGTGGCCGGAG	MGNELWNTDDDNINEHTLWAFLPHGINPCCSKHVDHQELPCN	GTTGCAAGGAAGCTCTTGATG	CTCCGGCCACTTGACATAAT	0.94
1	PY01448	hypothetical protein	PY01448_44	74	GTTGCAAGGAAGCTCTTGATGATAAAAGCGAGGATTCTTTTTATATCCATTTTCATTCCCTTTTACCTCAAAACACATATCCACATGTTTAGAACAACATGGATTGATACCATGGGGCAGCCCCATGTAATTGTTCCTCCGTGCTTCTTT	MGLPHGINPCCSKHVDMCFEVKGNENGYKKNPRFYHQELPCN	GTTGCAAGGAAGCTCTTGATG	AAAGAAGCACGGAGGAACAA	0.94
1	PY01448	hypothetical protein	PY01448_46	74	GTTGCAAGGAAGCTCTTGATGAATACCAATGGGTGGTTCTTTAAAAGCACATTCAGGTACAAACAGATCAAGCAGTGAATAACTCAGTTTGATGCTGCGGCGATATTTATTTTCGATCTTCCCCATGTAATTGTTCCTCCGTGCTTCTTT	MGKIENKYRRSIKLSYSLLDLFVPECAFKEPPIGIHQELPCN	GTTGCAAGGAAGCTCTTGATG	AAAGAAGCACGGAGGAACAA	0.94
1	PY01448	hypothetical protein	PY01448_47	74	GTTGCAAGGAAGCTCTTGATGATCATTATAGTTACTGCTTGTTGTATTATACAGATACAGAATATCGATATCGCGATTAATACCAATGGGTGGTTCTTTAAAAGCACATTCAGGTACAAACCCCATGTAAATTATGTCAAGTGGCCGGAG	MGFVPECAFKEPPIGINRDIDILYLYNTTSSNYNDHQELPCN	GTTGCAAGGAAGCTCTTGATG	CTCCGGCCACTTGACATAAT	0.94
1	PY01448	hypothetical protein	PY01448_48	74	GTTGCAAGGAAGCTCTTGATGTTTCAGATTATTGATATTCTTATTATAGATATGATCCATAATTTTTTGGATAAGAAAATCATTATAGTTACTGCTTGTTGTATTATACAGATACAGAATCCCCATGTAATTGTTCCTCCGTGCTTCTTT	MGILYLYNTTSSNYNDFLIQKIMDHIYNKNINNLKHQELPCN	GTTGCAAGGAAGCTCTTGATG	AAAGAAGCACGGAGGAACAA	0.94
1	PY01448	hypothetical protein	PY01448_49	75	GTTGCAAGGAAGCTCTTGATGTTGCAATCCCCAAACTTTCCAATAATAAGAATCCACTTCATATTTATGGATGCGATCTTTCAGATTATTGATATTCTTATTATAGATATGATCCATAATCCCCATGTAAATTATGTCAAGTGGCCGGAG	MGIMDHIYNKNINNLKDRIHKYEVDSYYWKVWGLQHQELPCN	GTTGCAAGGAAGCTCTTGATG	CTCCGGCCACTTGACATAAT	0.94
1	PY01448	hypothetical protein	PY01448_5	75	GTTGCAAGGAAGCTCTTGATGCCCAAGCAATTTTGTCAGATTGTCAAGTCCGTTTCCTGCGCTTGCATTATTAGAATTACTAAGATTATTGATCAGGTTCATGATATTATTACTATTATTCCCCATTTGTAGAGCGTACGTGCACC	MGNNSNNIMNLINNLSNSNNASAGNGLDNLTKLLGHQELPCN	GTTGCAAGGAAGCTCTTGATG	GGTGCACGTACGCTCTACAA	0.94
1	PY01448	hypothetical protein	PY01448_50	75	GTTGCAAGGAAGCTCTTGATGGCGTTTCAGGATGTCTGAATATTCTTTCATTTTATTTTTGATAAGTTTATGAGTTGTTTGCAATCCCCAAACTTTCCAATAATAAGAATCCACTTCATACCCCATGTAATTGTTCCTCCGTGCTTCTTT	MGYEVDSYYWKVWGLQTTHKLIKNKMKEYSDILKRHQELPCN	GTTGCAAGGAAGCTCTTGATG	AAAGAAGCACGGAGGAACAA	0.94
1	PY01448	hypothetical protein	PY01448_51	75	GTTGCAAGGAAGCTCTTGATGGATAACCATTTTATTCAGCATACCTGCATATTTTGAACTAATTACACAAATTTTACTGCGTTTCAGGATGTCTGAATATTCTTTCATTTTATTTTTGATCCCCATGTAAATTATGTCAAGTGGCCGGAG	MGIKNKMKEYSDILKRSKICVISSKYAGMLNKMVIHQELPCN	GTTGCAAGGAAGCTCTTGATG	CTCCGGCCACTTGACATAAT	0.94
1	PY01448	hypothetical protein	PY01448_52	75	GTTGCAAGGAAGCTCTTGATGAATATCTTTATTATGACTTTTATCAGTGATAACAATACAACCACTAAAGATGGCATCGATAACCATTTTATTCAGCATACCTGCATATTTTGAACTAATCCCCATGTAATTGTTCCTCCGTGCTTCTTT	MGISSKYAGMLNKMVIDAIFSGCIVITDKSHNKDIHQELPCN	GTTGCAAGGAAGCTCTTGATG	AAAGAAGCACGGAGGAACAA	0.94
1	PY01448	hypothetical protein	PY01448_53	75	GTTGCAAGGAAGCTCTTGATGCAGATCAGGAATTTCATAATATTCATATGGGATTTGTGTCAATACGATATATTTGTTAATATCTTTATTATGACTTTTATCAGTGATAACAATACAACCCCCCATGTAAATTATGTCAAGTGGCCGGAG	MGGCIVITDKSHNKDINKYIVLTQIPYEYYEIPDLHQELPCN	GTTGCAAGGAAGCTCTTGATG	CTCCGGCCACTTGACATAAT	0.94
1	PY01448	hypothetical protein	PY01448_54	75	GTTGCAAGGAAGCTCTTGATGAGTAATTTTCTTAATCAGATCGATTGCCAAAGAATTGATATTTTCATTATTATAGATCAGATCAGGAATTTCATAATATTCATATGGGATTTGTGTCAACCCCATGTAATTGTTCCTCCGTGCTTCTTT	MGLTQIPYEYYEIPDLIYNNENINSLAIDLIKKITHQELPCN	GTTGCAAGGAAGCTCTTGATG	AAAGAAGCACGGAGGAACAA	0.94
1	PY01448	hypothetical protein	PY01448_55	75	GTTGCAAGGAAGCTCTTGATGAAATGCATCGATGCGCATCTGATCGCGTGCGCCACTATATACTTCATTAAGAGTTGTAGTAATTTTCTTAATCAGATCGATTGCCAAAGAATTGATATTCCCCATGTAAATTATGTCAAGTGGCCGGAG	MGNINSLAIDLIKKITTTLNEVYSGARDQMRIDAFHQELPCN	GTTGCAAGGAAGCTCTTGATG	CTCCGGCCACTTGACATAAT	0.94
1	PY01448	hypothetical protein	PY01448_56	75	GTTGCAAGGAAGCTCTTGATGAGGCAAAATCCAATTCAGAATGATACCAGGATAAGTATATGTATTCAGAACTGCTTTAAATGCATCGATGCGCATCTGATCGCGTGCGCCACTATATACCCCCATGTAATTGTTCCTCCGTGCTTCTTT	MGVYSGARDQMRIDAFKAVLNTYTYPGIILNWILPHQELPCN	GTTGCAAGGAAGCTCTTGATG	AAAGAAGCACGGAGGAACAA	0.94
1	PY01448	hypothetical protein	PY01448_57	75	GTTGCAAGGAAGCTCTTGATGAACAAAATAATTATTGTTAATTTCGTATTTTTCTTTATTATGATGGAAATACAGTGTAGGCAAAATCCAATTCAGAATGATACCAGGATAAGTATATGTCCCCATGTAAATTATGTCAAGTGGCCGGAG	MGTYTYPGIILNWILPTLYFHHNKEKYEINNNYFVHQELPCN	GTTGCAAGGAAGCTCTTGATG	CTCCGGCCACTTGACATAAT	0.94
1	PY01448	hypothetical protein	PY01448_58	76	GTTGCAAGGAAGCTCTTGATGTTTAGCACTACTTGTTTTCAGGCTCTTTGAGATAATACTTTTAAAATATTGTGGCAGAACAAAATAATTATTGTTAATTTCGTATTTTTCTTTATTATGCCCCATGTAATTGTTCCTCCGTGCTTCTTT	MGHNKEKYEINNNYFVLPQYFKSIISKSLKTSSAKHQELPCN	GTTGCAAGGAAGCTCTTGATG	AAAGAAGCACGGAGGAACAA	0.94
1	PY01448	hypothetical protein	PY01448_59_F	76	GTTGCAAGGAAGCTCTTGATGATTCATGATAAAATCTTCTTGCAGAGACAAATCAATATTCGCGATAATTTTTTCGCGTTTAGCACTACTTGTTTTCAGGCTCTTTGAGATAATACTTTTCCCCATGTAAATTATGTCAAGTGGCCGGAG	MGKSIISKSLKTSSAKREKIIANIDLSLQEDFIMNHQELPCN	GTTGCAAGGAAGCTCTTGATG	CTCCGGCCACTTGACATAAT	0.94
1	PY01448	hypothetical protein	PY01448_6	76	GTTGCAAGGAAGCTCTTGATGTGTCAGATTTTCAAGCCCACTTCCTCCGCTTTGATCTCCATCTTTTTTCCCCAAATTCCCAAGCAATTTTGTCAGATTGTCAAGTCCGTTTCCTGCGCTCCCCATAGCGGTTCTAGACGTTCCAA	MGSAGNGLDNLTKLLGNLGKKDGDQSGGSGLENLTHQELPCN	GTTGCAAGGAAGCTCTTGATG	TTGGAACGTCTAGAACCGCT	0.94
1	PY01448	hypothetical protein	PY01448_60_FNF	76	GTTGCAAGGAAGCTCTTGATGAAAGATACCAGAAAAAAAGATAACCCAGATGATAAACCAGATCAGGACTTCATTATTATTCATGATAAAATCTTCTTGCAGAGACAAATCAATATTCGCCCCCATGTAATTGTTCCTCCGTGCTTCTTT	MGANIDLSLQEDFIMNNNEVLIWFIIWVIFFSGIFHQELPCN	GTTGCAAGGAAGCTCTTGATG	AAAGAAGCACGGAGGAACAA	0.94
1	PY01448	hypothetical protein	PY01448_60_FNI	76	GTTGCAAGGAAGCTCTTGATGAAAGATACCAGAAAAAATGATAACCCAGATGATAAACCAGATCAGGACTTCATTATTATTCATGATAAAATCTTCTTGCAGAGACAAATCAATATTCGCCCCCATGTAATTGTTCCTCCGTGCTTCTTT	MGANIDLSLQEDFIMNNNEVLIWFIIWVIIFSGIFHQELPCN	GTTGCAAGGAAGCTCTTGATG	AAAGAAGCACGGAGGAACAA	0.94
1	PY01448	hypothetical protein	PY01448_60_FYF	76	GTTGCAAGGAAGCTCTTGATGAAAGATACCAGAAAAAAAGATAACCCAGATGATAAACCAGATCAGGACTTCATTATAATTCATGATAAAATCTTCTTGCAGAGACAAATCAATATTCGCCCCCATGTAATTGTTCCTCCGTGCTTCTTT	MGANIDLSLQEDFIMNYNEVLIWFIIWVIFFSGIFHQELPCN	GTTGCAAGGAAGCTCTTGATG	AAAGAAGCACGGAGGAACAA	0.94
1	PY01448	hypothetical protein	PY01448_60_FYI	76	GTTGCAAGGAAGCTCTTGATGAAAGATACCAGAAAAAATGATAACCCAGATGATAAACCAGATCAGGACTTCATTATAATTCATGATAAAATCTTCTTGCAGAGACAAATCAATATTCGCCCCCATGTAATTGTTCCTCCGTGCTTCTTT	MGANIDLSLQEDFIMNYNEVLIWFIIWVIIFSGIFHQELPCN	GTTGCAAGGAAGCTCTTGATG	AAAGAAGCACGGAGGAACAA	0.94
1	PY01448	hypothetical protein	PY01448_60_LNF	76	GTTGCAAGGAAGCTCTTGATGAAAGATACCAGAAAAAAAGATAACCCAGATGATAAACCAGATCAGGACTTCATTATTATTCATGATTAAATCTTCTTGCAGAGACAAATCAATATTCGCCCCCATGTAATTGTTCCTCCGTGCTTCTTT	MGANIDLSLQEDLIMNNNEVLIWFIIWVIFFSGIFHQELPCN	GTTGCAAGGAAGCTCTTGATG	AAAGAAGCACGGAGGAACAA	0.94
1	PY01448	hypothetical protein	PY01448_60_LNI	76	GTTGCAAGGAAGCTCTTGATGAAAGATACCAGAAAAAATGATAACCCAGATGATAAACCAGATCAGGACTTCATTATTATTCATGATTAAATCTTCTTGCAGAGACAAATCAATATTCGCCCCCATGTAATTGTTCCTCCGTGCTTCTTT	MGANIDLSLQEDLIMNNNEVLIWFIIWVIIFSGIFHQELPCN	GTTGCAAGGAAGCTCTTGATG	AAAGAAGCACGGAGGAACAA	0.94
1	PY01448	hypothetical protein	PY01448_60_LYF	76	GTTGCAAGGAAGCTCTTGATGAAAGATACCAGAAAAAAAGATAACCCAGATGATAAACCAGATCAGGACTTCATTATAATTCATGATTAAATCTTCTTGCAGAGACAAATCAATATTCGCCCCCATGTAATTGTTCCTCCGTGCTTCTTT	MGANIDLSLQEDLIMNYNEVLIWFIIWVIFFSGIFHQELPCN	GTTGCAAGGAAGCTCTTGATG	AAAGAAGCACGGAGGAACAA	0.94
1	PY01448	hypothetical protein	PY01448_60_LYI	77	GTTGCAAGGAAGCTCTTGATGAAAGATACCAGAAAAAATGATAACCCAGATGATAAACCAGATCAGGACTTCATTATAATTCATGATTAAATCTTCTTGCAGAGACAAATCAATATTCGCCCCCATGTAATTGTTCCTCCGTGCTTCTTT	MGANIDLSLQEDLIMNYNEVLIWFIIWVIIFSGIFHQELPCN	GTTGCAAGGAAGCTCTTGATG	AAAGAAGCACGGAGGAACAA	0.94
1	PY01448	hypothetical protein	PY01448_61_FNF	77	GTTGCAAGGAAGCTCTTGATGATTTTTCAGGATATACCAAAAGATACCAGAAAAAAAGATAACCCAGATGATAAACCAGATCAGGACTTCATTATTATTCATGATAAAATCTTCTTGCAGCCCCATGTAAATTATGTCAAGTGGCCGGAG	MGLQEDFIMNNNEVLIWFIIWVIFFSGIFWYILKNHQELPCN	GTTGCAAGGAAGCTCTTGATG	CTCCGGCCACTTGACATAAT	0.94
1	PY01448	hypothetical protein	PY01448_61_FNI	77	GTTGCAAGGAAGCTCTTGATGATTTTTCAGGATATACCAAAAGATACCAGAAAAAATGATAACCCAGATGATAAACCAGATCAGGACTTCATTATTATTCATGATAAAATCTTCTTGCAGCCCCATGTAAATTATGTCAAGTGGCCGGAG	MGLQEDFIMNNNEVLIWFIIWVIIFSGIFWYILKNHQELPCN	GTTGCAAGGAAGCTCTTGATG	CTCCGGCCACTTGACATAAT	0.94
1	PY01448	hypothetical protein	PY01448_61_FYF	77	GTTGCAAGGAAGCTCTTGATGATTTTTCAGGATATACCAAAAGATACCAGAAAAAAAGATAACCCAGATGATAAACCAGATCAGGACTTCATTATAATTCATGATAAAATCTTCTTGCAGCCCCATGTAAATTATGTCAAGTGGCCGGAG	MGLQEDFIMNYNEVLIWFIIWVIFFSGIFWYILKNHQELPCN	GTTGCAAGGAAGCTCTTGATG	CTCCGGCCACTTGACATAAT	0.94
1	PY01448	hypothetical protein	PY01448_61_FYI	77	GTTGCAAGGAAGCTCTTGATGATTTTTCAGGATATACCAAAAGATACCAGAAAAAATGATAACCCAGATGATAAACCAGATCAGGACTTCATTATAATTCATGATAAAATCTTCTTGCAGCCCCATGTAAATTATGTCAAGTGGCCGGAG	MGLQEDFIMNYNEVLIWFIIWVIIFSGIFWYILKNHQELPCN	GTTGCAAGGAAGCTCTTGATG	CTCCGGCCACTTGACATAAT	0.94
1	PY01448	hypothetical protein	PY01448_61_LNF	77	GTTGCAAGGAAGCTCTTGATGATTTTTCAGGATATACCAAAAGATACCAGAAAAAAAGATAACCCAGATGATAAACCAGATCAGGACTTCATTATTATTCATGATTAAATCTTCTTGCAGCCCCATGTAAATTATGTCAAGTGGCCGGAG	MGLQEDLIMNNNEVLIWFIIWVIFFSGIFWYILKNHQELPCN	GTTGCAAGGAAGCTCTTGATG	CTCCGGCCACTTGACATAAT	0.94
1	PY01448	hypothetical protein	PY01448_61_LNI	77	GTTGCAAGGAAGCTCTTGATGATTTTTCAGGATATACCAAAAGATACCAGAAAAAATGATAACCCAGATGATAAACCAGATCAGGACTTCATTATTATTCATGATTAAATCTTCTTGCAGCCCCATGTAAATTATGTCAAGTGGCCGGAG	MGLQEDLIMNNNEVLIWFIIWVIIFSGIFWYILKNHQELPCN	GTTGCAAGGAAGCTCTTGATG	CTCCGGCCACTTGACATAAT	0.94
1	PY01448	hypothetical protein	PY01448_61_LYF	77	GTTGCAAGGAAGCTCTTGATGATTTTTCAGGATATACCAAAAGATACCAGAAAAAAAGATAACCCAGATGATAAACCAGATCAGGACTTCATTATAATTCATGATTAAATCTTCTTGCAGCCCCATGTAAATTATGTCAAGTGGCCGGAG	MGLQEDLIMNYNEVLIWFIIWVIFFSGIFWYILKNHQELPCN	GTTGCAAGGAAGCTCTTGATG	CTCCGGCCACTTGACATAAT	0.94
1	PY01448	hypothetical protein	PY01448_61_LYI	77	GTTGCAAGGAAGCTCTTGATGATTTTTCAGGATATACCAAAAGATACCAGAAAAAATGATAACCCAGATGATAAACCAGATCAGGACTTCATTATAATTCATGATTAAATCTTCTTGCAGCCCCATGTAAATTATGTCAAGTGGCCGGAG	MGLQEDLIMNYNEVLIWFIIWVIIFSGIFWYILKNHQELPCN	GTTGCAAGGAAGCTCTTGATG	CTCCGGCCACTTGACATAAT	0.94
1	PY01448	hypothetical protein	PY01448_7	77	GTTGCAAGGAAGCTCTTGATGAAGTCCACTTCCTCCGCTTTGATCTCCATCTTTTTTCCCCAAATTTCCAAACAACTTTGTCAGATTTTCAAGCCCACTTCCTCCGCTTTGATCTCCATCCCCCATTTGTAGAGCGTACGTGCACC	MGDGDQSGGSGLENLTKLFGNLGKKDGDQSGGSGLHQELPCN	GTTGCAAGGAAGCTCTTGATG	GGTGCACGTACGCTCTACAA	0.94
1	PY01448	hypothetical protein	PY01448_9	78	GTTGCAAGGAAGCTCTTGATGTCCATCTTTTTTCCCCAAATTTCCAAACAATTTTGTCAGACCTTCAATTCCACTTCCTCCGCTTTGATCTCCATCTTTTTTCCCCAAATTTCCAAACAACCCCATTTGTAGAGCGTACGTGCACC	MGLFGNLGKKDGDQSGGSGIEGLTKLFGNLGKKDGHQELPCN	GTTGCAAGGAAGCTCTTGATG	GGTGCACGTACGCTCTACAA	0.94
1	PY01475	hypothetical protein	PY01475_1	78	GTTGCAAGGAAGCTCTTGATGTTTGGATACAAAATTCAGTGGCTTATTATGTGCCAGATTTTTAAAACACAGATAAACATTCAGCAGAATAGGGAAAATCAGAAAGATGATGCGTTTCATCCCCATTTGTCGGGTGTTTGAGTCTGAGGT	MGMKRIIFLIFPILLNVYLCFKNLAHNKPLNFVSKHQELPCN	GTTGCAAGGAAGCTCTTGATG	ACCTCAGACTCAAACACCCG	1
1	PY01475	hypothetical protein	PY01475_10	78	GTTGCAAGGAAGCTCTTGATGGATAGCAACATAGCGCCATGGGCGCATTCCCATAAAATAATTGCTTTTGTCTACAAGCATATTCATGCTTTCAGTAAATGAACTATTACCATCACTGATCCCCATTTGTAAATAGCTTCCGTCCGGAAT	MGISDGNSSFTESMNMLVDKSNYFMGMRPWRYVAIHQELPCN	GTTGCAAGGAAGCTCTTGATG	ATTCCGGACGGAAGCTATTT	1
1	PY01475	hypothetical protein	PY01475_11	78	GTTGCAAGGAAGCTCTTGATGAATATTATGCTGTTTCTCGTTTTCTTGAAAAATTTTAATCAGGATATTATTTTCAACGATAGCAACATAGCGCCATGGGCGCATTCCCATAAAATAATTCCCCATTTGTCGGGTGTTTGAGTCTGAGGT	MGNYFMGMRPWRYVAIVENNILIKIFQENEKQHNIHQELPCN	GTTGCAAGGAAGCTCTTGATG	ACCTCAGACTCAAACACCCG	1
1	PY01475	hypothetical protein	PY01475_12	78	GTTGCAAGGAAGCTCTTGATGATGCTTCAGAAATTCTTTAACATGATCAACGGATGAGATATCATATGGATCTGTTTGAATATTATGCTGTTTCTCGTTTTCTTGAAAAATTTTAATCAGCCCCATTTGTAAATAGCTTCCGTCCGGAAT	MGLIKIFQENEKQHNIQTDPYDISSVDHVKEFLKHHQELPCN	GTTGCAAGGAAGCTCTTGATG	ATTCCGGACGGAAGCTATTT	1
1	PY01475	hypothetical protein	PY01475_13	78	GTTGCAAGGAAGCTCTTGATGAATTTTATTATGCTTCAGAAATTCTTTAACATGATCAACGGATGAGATATCATATGGATCTGTTTGAATATTATGCTGTTTCTCGTTTTCTTGAAAAATCCCCATTTGTCGGGTGTTTGAGTCTGAGGT	MGIFQENEKQHNIQTDPYDISSVDHVKEFLKHNKIHQELPCN	GTTGCAAGGAAGCTCTTGATG	ACCTCAGACTCAAACACCCG	1
1	PY01475	hypothetical protein	PY01475_2	78	GTTGCAAGGAAGCTCTTGATGGTCGATATTTTTTGATTCCCCCAGTTTGTGGCTAAAGCGGTTATTGAAGTTCCAGCGTTTGGATACAAAATTCAGTGGCTTATTATGTGCCAGATTTTTCCCCATTTGTAAATAGCTTCCGTCCGGAAT	MGKNLAHNKPLNFVSKRWNFNNRFSHKLGESKNIDHQELPCN	GTTGCAAGGAAGCTCTTGATG	ATTCCGGACGGAAGCTATTT	1
1	PY01475	hypothetical protein	PY01475_3	78	GTTGCAAGGAAGCTCTTGATGATCAACCATAACTTTTACATTTGGGATCAGGTCATTTTCTTTAATATCATTTGCCAAGTCGATATTTTTTGATTCCCCCAGTTTGTGGCTAAAGCGGTTCCCCATTTGTCGGGTGTTTGAGTCTGAGGT	MGNRFSHKLGESKNIDLANDIKENDLIPNVKVMVDHQELPCN	GTTGCAAGGAAGCTCTTGATG	ACCTCAGACTCAAACACCCG	1
1	PY01475	hypothetical protein	PY01475_4	78	GTTGCAAGGAAGCTCTTGATGACCAGAGCTCTTCTTTTCCTCTTCCCCAAAGTTGTTAACAATTCCAATGTTACCAACATCAACCATAACTTTTACATTTGGGATCAGGTCATTTTCTTTCCCCATTTGTAAATAGCTTCCGTCCGGAAT	MGKENDLIPNVKVMVDVGNIGIVNNFGEEEKKSSGHQELPCN	GTTGCAAGGAAGCTCTTGATG	ATTCCGGACGGAAGCTATTT	1
1	PY01475	hypothetical protein	PY01475_5	78	GTTGCAAGGAAGCTCTTGATGAATGCGTTTACTTTTAAACAGCTCATGGGTGTCAATGCTGCGGAAGGGGGATTCTTCACCAGAGCTCTTCTTTTCCTCTTCCCCAAAGTTGTTAACAATCCCCATTTGTCGGGTGTTTGAGTCTGAGGT	MGIVNNFGEEEKKSSGEESPFRSIDTHELFKSKRIHQELPCN	GTTGCAAGGAAGCTCTTGATG	ACCTCAGACTCAAACACCCG	1
1	PY01475	hypothetical protein	PY01475_6	79	GTTGCAAGGAAGCTCTTGATGTGGAATCATTTTTGATGTGCACAGGGGGGTAAAAGCGCCTGGCAGACTGATCAGCAGAATGCGTTTACTTTTAAACAGCTCATGGGTGTCAATGCTGCGCCCCATTTGTAAATAGCTTCCGTCCGGAAT	MGRSIDTHELFKSKRILLISLPGAFTPLCTSKMIPHQELPCN	GTTGCAAGGAAGCTCTTGATG	ATTCCGGACGGAAGCTATTT	1
1	PY01475	hypothetical protein	PY01475_7	79	GTTGCAAGGAAGCTCTTGATGATAGATATCATCAAACTTGTTTTCGCGAATAAAATTATCATATTCTTTTTCATATTCTGGAATCATTTTTGATGTGCACAGGGGGGTAAAAGCGCCTGGCCCCATTTGTCGGGTGTTTGAGTCTGAGGT	MGPGAFTPLCTSKMIPEYEKEYDNFIRENKFDDIYHQELPCN	GTTGCAAGGAAGCTCTTGATG	ACCTCAGACTCAAACACCCG	1
1	PY01475	hypothetical protein	PY01475_8	79	GTTGCAAGGAAGCTCTTGATGGATATCCATACTCTTAAACCAACTTTTCAGTACATAAATATCATTATTAGTGATACAATAGATATCATCAAACTTGTTTTCGCGAATAAAATTATCATACCCCATTTGTAAATAGCTTCCGTCCGGAAT	MGYDNFIRENKFDDIYCITNNDIYVLKSWFKSMDIHQELPCN	GTTGCAAGGAAGCTCTTGATG	ATTCCGGACGGAAGCTATTT	1
1	PY01475	hypothetical protein	PY01475_9	79	GTTGCAAGGAAGCTCTTGATGCATATTCATGCTTTCAGTAAATGAACTATTACCATCACTGATATATTTGATCTTCTTGATATCCATACTCTTAAACCAACTTTTCAGTACATAAATATCCCCCATTTGTCGGGTGTTTGAGTCTGAGGT	MGDIYVLKSWFKSMDIKKIKYISDGNSSFTESMNMHQELPCN	GTTGCAAGGAAGCTCTTGATG	ACCTCAGACTCAAACACCCG	1
1	PY01557	m1-family aminopeptidase	PY01557_1	79	GTTGCAAGGAAGCTCTTGATGATTGATCATGCAAGTATTTTTTTTATCAAAGGTCAGATTTTCGAAAGTCAGGATGATGATCAAAAACAGATTAAAACTCAAAAGTTTCTTGGTTACCATCCCCATTGCTCAGGACAATACCGAGA	MGMVTKKLLSFNLFLIIILTFENLTFDKKNTCMINHQELPCN	GTTGCAAGGAAGCTCTTGATG	TCTCGGTATTGTCCTGAGCA	0.99
1	PY01557	m1-family aminopeptidase	PY01557_10	79	GTTGCAAGGAAGCTCTTGATGTGAGCGAACAATAGTTTCATTATCAAAAATATTGATATTCAGTGTAACATTATCAATTGTAAATCCACTTGGTTTGTAATCTGTGCGGTAATGGATTTGCCCCATGAGTCCCACACTCGTTTGGT	MGQIHYRTDYKPSGFTIDNVTLNINIFDNETIVRSHQELPCN	GTTGCAAGGAAGCTCTTGATG	ACCAAACGAGTGTGGGACTC	0.99
1	PY01557	m1-family aminopeptidase	PY01557_11	79	GTTGCAAGGAAGCTCTTGATGACCATCAAAAACAAGATCTTCATCAGCATAGTTTTCATTAGTACACATATTCAGGGATGAGCGAACAATAGTTTCATTATCAAAAATATTGATATTCAGCCCCATTGCTCAGGACAATACCGAGA	MGLNINIFDNETIVRSSLNMCTNENYADEDLVFDGHQELPCN	GTTGCAAGGAAGCTCTTGATG	TCTCGGTATTGTCCTGAGCA	0.99
1	PY01557	m1-family aminopeptidase	PY01557_12	79	GTTGCAAGGAAGCTCTTGATGTTCACCTTCATTCAGTTTATTATTGTTGATAGAGATTTCTTTAATAGACAGTCCTACACCATCAAAAACAAGATCTTCATCAGCATAGTTTTCATTAGTCCCCATGAGTCCCACACTCGTTTGGT	MGTNENYADEDLVFDGVGLSIKEISINNNKLNEGEHQELPCN	GTTGCAAGGAAGCTCTTGATG	ACCAAACGAGTGTGGGACTC	0.99
1	PY01557	m1-family aminopeptidase	PY01557_13	79	GTTGCAAGGAAGCTCTTGATGTTCTTTTGGGACATTTTTTGCAAAGATAGTCAGAAATTCATTATCATATGTATAATCTTCACCTTCATTCAGTTTATTATTGTTGATAGAGATTTCTTTCCCCATTGCTCAGGACAATACCGAGA	MGKEISINNNKLNEGEDYTYDNEFLTIFAKNVPKEHQELPCN	GTTGCAAGGAAGCTCTTGATG	TCTCGGTATTGTCCTGAGCA	0.99
1	PY01557	m1-family aminopeptidase	PY01557_14	79	GTTGCAAGGAAGCTCTTGATGAGTCAGGGCATAATTAGTTTCAGGGTGAATAACAACTTCAGACAGAAATACAAAATTTTCTTTTGGGACATTTTTTGCAAAGATAGTCAGAAATTCATTCCCCATGAGTCCCACACTCGTTTGGT	MGNEFLTIFAKNVPKENFVFLSEVVIHPETNYALTHQELPCN	GTTGCAAGGAAGCTCTTGATG	ACCAAACGAGTGTGGGACTC	0.99
1	PY01557	m1-family aminopeptidase	PY01557_15	80	GTTGCAAGGAAGCTCTTGATGACGAAAACCAGTAGCTTCACATTGTGATACAATGATATCCTTAGATTTGTACAGACCAGTCAGGGCATAATTAGTTTCAGGGTGAATAACAACTTCAGACCCCATTGCTCAGGACAATACCGAGA	MGSEVVIHPETNYALTGLYKSKDIIVSQCEATGFRHQELPCN	GTTGCAAGGAAGCTCTTGATG	TCTCGGTATTGTCCTGAGCA	0.99
1	PY01557	m1-family aminopeptidase	PY01557_16	80	GTTGCAAGGAAGCTCTTGATGCAGAGTTACATCGTATTTAGCCATCATATCGGGACGATCAATAAAAAATGTGATGCGACGAAAACCAGTAGCTTCACATTGTGATACAATGATATCCTTCCCCATGAGTCCCACACTCGTTTGGT	MGKDIIVSQCEATGFRRITFFIDRPDMMAKYDVTLHQELPCN	GTTGCAAGGAAGCTCTTGATG	ACCAAACGAGTGTGGGACTC	0.99
1	PY01557	m1-family aminopeptidase	PY01557_17	80	GTTGCAAGGAAGCTCTTGATGTTCATTAAGCTTATCACCATTACTCAGCAGTACTGGGTATTTTGTTTTATCTGCGGTCAGAGTTACATCGTATTTAGCCATCATATCGGGACGATCAATCCCCATTGCTCAGGACAATACCGAGA	MGIDRPDMMAKYDVTLTADKTKYPVLLSNGDKLNEHQELPCN	GTTGCAAGGAAGCTCTTGATG	TCTCGGTATTGTCCTGAGCA	0.99
1	PY01557	m1-family aminopeptidase	PY01557_18	80	GTTGCAAGGAAGCTCTTGATGTGGTTTCAGGTGTGGGTCATTAAAGCGAGCTCCATGGCGACCTCCTGGGATGTCAAATTCATTAAGCTTATCACCATTACTCAGCAGTACTGGGTATTTCCCCATGAGTCCCACACTCGTTTGGT	MGKYPVLLSNGDKLNEFDIPGGRHGARFNDPHLKPHQELPCN	GTTGCAAGGAAGCTCTTGATG	ACCAAACGAGTGTGGGACTC	0.99
1	PY01557	m1-family aminopeptidase	PY01557_19	80	GTTGCAAGGAAGCTCTTGATGAACATAGTTATCGCTCAGATGTTTCAGGTCACCAGCAACTACAGCAAACAGATAACATGGTTTCAGGTGTGGGTCATTAAAGCGAGCTCCATGGCGACCCCCCATTGCTCAGGACAATACCGAGA	MGGRHGARFNDPHLKPCYLFAVVAGDLKHLSDNYVHQELPCN	GTTGCAAGGAAGCTCTTGATG	TCTCGGTATTGTCCTGAGCA	0.99
1	PY01557	m1-family aminopeptidase	PY01557_2	80	GTTGCAAGGAAGCTCTTGATGTGGTTTTTCGCGCAGCACACGATTTACGATACCGCATGAATTTGGGCGGATAGTATTATTGATCATGCAAGTATTTTTTTTATCAAAGGTCAGATTTTCCCCCATGAGTCCCACACTCGTTTGGT	MGENLTFDKKNTCMINNTIRPNSCGIVNRVLREKPHQELPCN	GTTGCAAGGAAGCTCTTGATG	ACCAAACGAGTGTGGGACTC	0.99
1	PY01557	m1-family aminopeptidase	PY01557_20	80	GTTGCAAGGAAGCTCTTGATGTACATATTTTGCTTCACTATATACATACAGTTCGACAGGTTTTTTAGTATATTTTGTAACATAGTTATCGCTCAGATGTTTCAGGTCACCAGCAACTACCCCCATGAGTCCCACACTCGTTTGGT	MGVVAGDLKHLSDNYVTKYTKKPVELYVYSEAKYVHQELPCN	GTTGCAAGGAAGCTCTTGATG	ACCAAACGAGTGTGGGACTC	0.99
1	PY01557	m1-family aminopeptidase	PY01557_21	80	GTTGCAAGGAAGCTCTTGATGATCTTCATCAAATTTCATAGCTTTCTTCAGGCATTCCAGAGCCCATTTCAGTTTTGATACATATTTTGCTTCACTATATACATACAGTTCGACAGGTTTCCCCATTGCTCAGGACAATACCGAGA	MGKPVELYVYSEAKYVSKLKWALECLKKAMKFDEDHQELPCN	GTTGCAAGGAAGCTCTTGATG	TCTCGGTATTGTCCTGAGCA	0.99
1	PY01557	m1-family aminopeptidase	PY01557_22	80	GTTGCAAGGAAGCTCTTGATGAAAATCAGATACAGCGACCAGATTCAGGCGTGACAGATCATATTCCAGACCGAAATAATCTTCATCAAATTTCATAGCTTTCTTCAGGCATTCCAGAGCCCCCATGAGTCCCACACTCGTTTGGT	MGALECLKKAMKFDEDYFGLEYDLSRLNLVAVSDFHQELPCN	GTTGCAAGGAAGCTCTTGATG	ACCAAACGAGTGTGGGACTC	0.99
1	PY01557	m1-family aminopeptidase	PY01557_23	80	GTTGCAAGGAAGCTCTTGATGCAGCAGAGAGTCTGCATTGAAAATGTTCAGTCCCTTATTTTCCATAGCACCTACATTAAAATCAGATACAGCGACCAGATTCAGGCGTGACAGATCATACCCCATTGCTCAGGACAATACCGAGA	MGYDLSRLNLVAVSDFNVGAMENKGLNIFNADSLLHQELPCN	GTTGCAAGGAAGCTCTTGATG	TCTCGGTATTGTCCTGAGCA	0.99
1	PY01557	m1-family aminopeptidase	PY01557_24	81	GTTGCAAGGAAGCTCTTGATGACCAACAACTGTCAGGATGCGTTCGAATGAAAAATCAATGGATGTTTTTTTAGATGCCAGCAGAGAGTCTGCATTGAAAATGTTCAGTCCCTTATTTTCCCCCATGAGTCCCACACTCGTTTGGT	MGENKGLNIFNADSLLASKKTSIDFSFERILTVVGHQELPCN	GTTGCAAGGAAGCTCTTGATG	ACCAAACGAGTGTGGGACTC	0.99
1	PY01557	m1-family aminopeptidase	PY01557_25	81	GTTGCAAGGAAGCTCTTGATGTTGAAACCAATCGCGCAGAGTGACGCGGTTACCAGTATAGTTATGGAAATATTCGTGACCAACAACTGTCAGGATGCGTTCGAATGAAAAATCAATGGACCCCATTGCTCAGGACAATACCGAGA	MGSIDFSFERILTVVGHEYFHNYTGNRVTLRDWFQHQELPCN	GTTGCAAGGAAGCTCTTGATG	TCTCGGTATTGTCCTGAGCA	0.99
1	PY01557	m1-family aminopeptidase	PY01557_27	81	GTTGCAAGGAAGCTCTTGATGAAATTGTACACTGCGCAGCAGATCAATATGGGTCAGGCGAAATGTAGCTGTTTTAGTAGTTTCTTCAGAAAACAGATTTTCGCGATGTACAGTCAGACCCCCCATTGCTCAGGACAATACCGAGA	MGGLTVHRENLFSEETTKTATFRLTHIDLLRSVQFHQELPCN	GTTGCAAGGAAGCTCTTGATG	TCTCGGTATTGTCCTGAGCA	0.99
1	PY01557	m1-family aminopeptidase	PY01557_29	81	GTTGCAAGGAAGCTCTTGATGATACATGCGCATGACTTCACTTCCTTTATCATATACAGTATTAGTATAAAAGTTTTCCATACTGATATATGATTCTGGGCGAATAGGGTGAGACAGGGGCCCCATTGCTCAGGACAATACCGAGA	MGPLSHPIRPESYISMENFYTNTVYDKGSEVMRMYHQELPCN	GTTGCAAGGAAGCTCTTGATG	TCTCGGTATTGTCCTGAGCA	0.99
1	PY01557	m1-family aminopeptidase	PY01557_3	81	GTTGCAAGGAAGCTCTTGATGCAGTGAAAAATTTTGGATGAAGGGGATGCTTTTTGAGATTTTTGAGGAGTAATGGTATGGTTTTTCGCGCAGCACACGATTTACGATACCGCATGAATTCCCCATTGCTCAGGACAATACCGAGA	MGNSCGIVNRVLREKPYHYSSKISKSIPFIQNFSLHQELPCN	GTTGCAAGGAAGCTCTTGATG	TCTCGGTATTGTCCTGAGCA	0.99
1	PY01557	m1-family aminopeptidase	PY01557_30	81	GTTGCAAGGAAGCTCTTGATGTTTTTTCAGATAGATATCGATACCCTTTTTGTAATATTCGTCTCCCAGAATTGTTTGATACATGCGCATGACTTCACTTCCTTTATCATATACAGTATTCCCCATGAGTCCCACACTCGTTTGGT	MGNTVYDKGSEVMRMYQTILGDEYYKKGIDIYLKKHQELPCN	GTTGCAAGGAAGCTCTTGATG	ACCAAACGAGTGTGGGACTC	0.99
1	PY01557	m1-family aminopeptidase	PY01557_31	81	GTTGCAAGGAAGCTCTTGATGATATGCTTCATTCATAGCATCATTAAAATCTTCACAAGTAGCTGTACCACCATCATGTTTTTTCAGATAGATATCGATACCCTTTTTGTAATATTCGTCCCCCATTGCTCAGGACAATACCGAGA	MGDEYYKKGIDIYLKKHDGGTATCEDFNDAMNEAYHQELPCN	GTTGCAAGGAAGCTCTTGATG	TCTCGGTATTGTCCTGAGCA	0.99
1	PY01557	m1-family aminopeptidase	PY01557_32	81	GTTGCAAGGAAGCTCTTGATGTGAAAACCACAGCAGATATTGATCCAGATTTTCATCTGTATTTCCATTTTTCATTTGATATGCTTCATTCATAGCATCATTAAAATCTTCACAAGTAGCCCCCATGAGTCCCACACTCGTTTGGT	MGATCEDFNDAMNEAYQMKNGNTDENLDQYLLWFSHQELPCN	GTTGCAAGGAAGCTCTTGATG	ACCAAACGAGTGTGGGACTC	0.99
1	PY01557	m1-family aminopeptidase	PY01557_33	81	GTTGCAAGGAAGCTCTTGATGTGTTTTTTCATTTTCATCATAAATATATTCAGCTGTTACATGAGGAGTACCACTTTGTGAAAACCACAGCAGATATTGATCCAGATTTTCATCTGTATTCCCCATTGCTCAGGACAATACCGAGA	MGNTDENLDQYLLWFSQSGTPHVTAEYIYDENEKTHQELPCN	GTTGCAAGGAAGCTCTTGATG	TCTCGGTATTGTCCTGAGCA	0.99
1	PY01557	m1-family aminopeptidase	PY01557_34	81	GTTGCAAGGAAGCTCTTGATGATATTTTTCTTTTTGGTTATCATCTGGATATGTAATTTGTGACAGATTGATTGTAAATGTTTTTTCATTTTCATCATAAATATATTCAGCTGTTACATGCCCCATGAGTCCCACACTCGTTTGGT	MGHVTAEYIYDENEKTFTINLSQITYPDDNQKEKYHQELPCN	GTTGCAAGGAAGCTCTTGATG	ACCAAACGAGTGTGGGACTC	0.99
1	PY01557	m1-family aminopeptidase	PY01557_35	82	GTTGCAAGGAAGCTCTTGATGAACATCTTTACCATCTTTTGGACTAATAAAACCAACTTTGACTGGAATAAACAGAGGATATTTTTCTTTTTGGTTATCATCTGGATATGTAATTTGTGACCCCATTGCTCAGGACAATACCGAGA	MGSQITYPDDNQKEKYPLFIPVKVGFISPKDGKDVHQELPCN	GTTGCAAGGAAGCTCTTGATG	TCTCGGTATTGTCCTGAGCA	0.99
1	PY01557	m1-family aminopeptidase	PY01557_36	82	GTTGCAAGGAAGCTCTTGATGATTTTGAAATACAAAAGATTCTTTATCTTTCTTCAGTTCCAAAACAACTTCAGGAATAACATCTTTACCATCTTTTGGACTAATAAAACCAACTTTGACCCCCATGAGTCCCACACTCGTTTGGT	MGVKVGFISPKDGKDVIPEVVLELKKDKESFVFQNHQELPCN	GTTGCAAGGAAGCTCTTGATG	ACCAAACGAGTGTGGGACTC	0.99
1	PY01557	m1-family aminopeptidase	PY01557_37	82	GTTGCAAGGAAGCTCTTGATGAATATATACAGGTGCTGAAAATTCGCGAAACAGGGATGGGATAGGTTTTTCTGAGACATTTTGAAATACAAAAGATTCTTTATCTTTCTTCAGTTCCAACCCCATTGCTCAGGACAATACCGAGA	MGLELKKDKESFVFQNVSEKPIPSLFREFSAPVYIHQELPCN	GTTGCAAGGAAGCTCTTGATG	TCTCGGTATTGTCCTGAGCA	0.99
1	PY01557	m1-family aminopeptidase	PY01557_38	82	GTTGCAAGGAAGCTCTTGATGAGCATCACTATCATATTTCAGCAGTGCGATACGTTCTTCGTCAGTCAGATTATCTTTAATATATACAGGTGCTGAAAATTCGCGAAACAGGGATGGGATCCCCATGAGTCCCACACTCGTTTGGT	MGIPSLFREFSAPVYIKDNLTDEERIALLKYDSDAHQELPCN	GTTGCAAGGAAGCTCTTGATG	ACCAAACGAGTGTGGGACTC	0.99
1	PY01557	m1-family aminopeptidase	PY01557_39	82	GTTGCAAGGAAGCTCTTGATGATAATTTTTAATGATTTGTTTCATATACAGATCAATACATACATTATAGCGAACAAAAGCATCACTATCATATTTCAGCAGTGCGATACGTTCTTCGTCCCCCATTGCTCAGGACAATACCGAGA	MGDEERIALLKYDSDAFVRYNVCIDLYMKQIIKNYHQELPCN	GTTGCAAGGAAGCTCTTGATG	TCTCGGTATTGTCCTGAGCA	0.99
1	PY01557	m1-family aminopeptidase	PY01557_4	82	GTTGCAAGGAAGCTCTTGATGTTTATTAATATTATTCAGAATATTTTTTTGCAGTGATTCACCAGTGAAATTTTTTTCCAGTGAAAAATTTTGGATGAAGGGGATGCTTTTTGAGATTTTCCCCATGAGTCCCACACTCGTTTGGT	MGKISKSIPFIQNFSLEKNFTGESLQKNILNNINKHQELPCN	GTTGCAAGGAAGCTCTTGATG	ACCAAACGAGTGTGGGACTC	0.99
1	PY01557	m1-family aminopeptidase	PY01557_40	82	GTTGCAAGGAAGCTCTTGATGAGTCAGAGAAAGTTCTACCAGATCATTTTCTTTAGTTTTTTGAGATACCAGTTCATTATAATTTTTAATGATTTGTTTCATATACAGATCAATACATACCCCCATGAGTCCCACACTCGTTTGGT	MGVCIDLYMKQIIKNYNELVSQKTKENDLVELSLTHQELPCN	GTTGCAAGGAAGCTCTTGATG	ACCAAACGAGTGTGGGACTC	0.99
1	PY01557	m1-family aminopeptidase	PY01557_41	82	GTTGCAAGGAAGCTCTTGATGTGCATGTTTATCTTCCAGCAAGTGTTTAATTGCATTAATAAATTCATCATTAACTGGAGTCAGAGAAAGTTCTACCAGATCATTTTCTTTAGTTTTTTGCCCCATTTGTTAGCGTGGTTGACACGAGTC	MGQKTKENDLVELSLTPVNDEFINAIKHLLEDKHAHQELPCN	GTTGCAAGGAAGCTCTTGATG	GACTCGTGTCAACCACGCTA	0.99
1	PY01557	m1-family aminopeptidase	PY01557_42	82	GTTGCAAGGAAGCTCTTGATGGTTCATGATATAGCGATCACGTGGCAGTGCAATAATGTATGCTTTAAATCCTGGATCTGCATGTTTATCTTCCAGCAAGTGTTTAATTGCATTAATAAACCCCATTTGTGGTTATTCCCGTGTTTCCCT	MGFINAIKHLLEDKHADPGFKAYIIALPRDRYIMNHQELPCN	GTTGCAAGGAAGCTCTTGATG	AGGGAAACACGGGAATAACC	0.99
1	PY01557	m1-family aminopeptidase	PY01557_43	82	GTTGCAAGGAAGCTCTTGATGTTTATAGATATAATCTTTTGTATCTGCCAGAACAATTGGATCAACTTCTTTAATATAGTTCATGATATAGCGATCACGTGGCAGTGCAATAATGTATGCCCCCATTTGTTAGCGTGGTTGACACGAGTC	MGAYIIALPRDRYIMNYIKEVDPIVLADTKDYIYKHQELPCN	GTTGCAAGGAAGCTCTTGATG	GACTCGTGTCAACCACGCTA	0.99
1	PY01557	m1-family aminopeptidase	PY01557_44	83	GTTGCAAGGAAGCTCTTGATGGCTCTCAGTGTTTTGGAAGATGCTAAAAAGGATAGGATTCAGGCGGCTACCAATTTGTTTATAGATATAATCTTTTGTATCTGCCAGAACAATTGGATCCCCCATTTGTGGTTATTCCCGTGTTTCCCT	MGDPIVLADTKDYIYKQIGSRLNPILFSIFQNTESHQELPCN	GTTGCAAGGAAGCTCTTGATG	AGGGAAACACGGGAATAACC	0.99
1	PY01557	m1-family aminopeptidase	PY01557_45	83	GTTGCAAGGAAGCTCTTGATGCAGTTGATCAAAATCAATATATGATTCGTCTTTGAAATGAGTCATATCATTTGCTTTGCTCTCAGTGTTTTGGAAGATGCTAAAAAGGATAGGATTCAGCCCCATTTGTTAGCGTGGTTGACACGAGTC	MGLNPILFSIFQNTESKANDMTHFKDESYIDFDQLHQELPCN	GTTGCAAGGAAGCTCTTGATG	GACTCGTGTCAACCACGCTA	0.99
1	PY01557	m1-family aminopeptidase	PY01557_46	83	GTTGCAAGGAAGCTCTTGATGTGGATATTGAGCTTTACTCAGCATAACCAAAATAGAATTGCGCAGTTTGCGCATATTCAGTTGATCAAAATCAATATATGATTCGTCTTTGAAATGAGTCCCCATTTGTGGTTATTCCCGTGTTTCCCT	MGTHFKDESYIDFDQLNMRKLRNSILVMLSKAQYPHQELPCN	GTTGCAAGGAAGCTCTTGATG	AGGGAAACACGGGAATAACC	0.99
1	PY01557	m1-family aminopeptidase	PY01557_47	83	GTTGCAAGGAAGCTCTTGATGCAGCCAGTTAGATGGGTATGCGGACTTAGATTGTTCCTTAATATATTTCAGCATATGTGGATATTGAGCTTTACTCAGCATAACCAAAATAGAATTGCGCCCCATTTGTTAGCGTGGTTGACACGAGTC	MGRNSILVMLSKAQYPHMLKYIKEQSKSAYPSNWLHQELPCN	GTTGCAAGGAAGCTCTTGATG	GACTCGTGTCAACCACGCTA	0.99
1	PY01557	m1-family aminopeptidase	PY01557_48	83	GTTGCAAGGAAGCTCTTGATGGTCATACAGATCATAATAATCATCTCCAGAGAAATATGCAGATGCTGACAGACTAGCCAGCCAGTTAGATGGGTATGCGGACTTAGATTGTTCCTTAATCCCCATTTGTGGTTATTCCCGTGTTTCCCT	MGIKEQSKSAYPSNWLASLSASAYFSGDDYYDLYDHQELPCN	GTTGCAAGGAAGCTCTTGATG	AGGGAAACACGGGAATAACC	0.99
1	PY01557	m1-family aminopeptidase	PY01557_49	83	GTTGCAAGGAAGCTCTTGATGGGTTTTCAGCCATTCTTGCAGAAGCAGTTCATCATTTTTAGACAGTTTATATGTTTTGTCATACAGATCATAATAATCATCTCCAGAGAAATATGCAGACCCCATTTGTTAGCGTGGTTGACACGAGTC	MGSAYFSGDDYYDLYDKTYKLSKNDELLLQEWLKTHQELPCN	GTTGCAAGGAAGCTCTTGATG	GACTCGTGTCAACCACGCTA	0.99
1	PY01557	m1-family aminopeptidase	PY01557_50	83	GTTGCAAGGAAGCTCTTGATGTTCAACTTCCAGTTTTTTGATGATACTGTAAATATCTGAGCGATCTGAGCGTGAGACGGTTTTCAGCCATTCTTGCAGAAGCAGTTCATCATTTTTAGACCCCATTTGTGGTTATTCCCGTGTTTCCCT	MGSKNDELLLQEWLKTVSRSDRSDIYSIIKKLEVEHQELPCN	GTTGCAAGGAAGCTCTTGATG	AGGGAAACACGGGAATAACC	0.99
1	PY01557	m1-family aminopeptidase	PY01557_51	83	GTTGCAAGGAAGCTCTTGATGTGTAAATGGCAGATATACAGCGCGGATATTATTTGGGTTTTTACTATCTTTCAGGATTTCAACTTCCAGTTTTTTGATGATACTGTAAATATCTGAGCGCCCCATTTGTTAGCGTGGTTGACACGAGTC	MGRSDIYSIIKKLEVEILKDSKNPNNIRAVYLPFTHQELPCN	GTTGCAAGGAAGCTCTTGATG	GACTCGTGTCAACCACGCTA	0.99
1	PY01557	m1-family aminopeptidase	PY01557_52	83	GTTGCAAGGAAGCTCTTGATGATCTGCCATCAGTTTATATCCTTTACCTGAGATATCATTAAAGGCGCGCAGGTTAGCTGTAAATGGCAGATATACAGCGCGGATATTATTTGGGTTTTTCCCCATTTGTGGTTATTCCCGTGTTTCCCT	MGKNPNNIRAVYLPFTANLRAFNDISGKGYKLMADHQELPCN	GTTGCAAGGAAGCTCTTGATG	AGGGAAACACGGGAATAACC	0.99
1	PY01557	m1-family aminopeptidase	PY01557_53	83	GTTGCAAGGAAGCTCTTGATGTGGGTCACACAGTTGTGTTGCAACCATAGGGTTAAATTTGTCAACTTTCATGATAACATCTGCCATCAGTTTATATCCTTTACCTGAGATATCATTAAACCCCATTTGTTAGCGTGGTTGACACGAGTC	MGFNDISGKGYKLMADVIMKVDKFNPMVATQLCDPHQELPCN	GTTGCAAGGAAGCTCTTGATG	GACTCGTGTCAACCACGCTA	0.99
1	PY01557	m1-family aminopeptidase	PY01557_55	84	GTTGCAAGGAAGCTCTTGATGGCGAAGCAGATATTCTTTCAAGTTTGGAGAGATATTTTCCATGCTCAACATGCGGTTCATTTCATCATGCATCAAAGCTTGGCGTTTCAGGTCCAATTTCCCCATTTGTTAGCGTGGTTGACACGAGTC	MGKLDLKRQALMHDEMNRMLSMENISPNLKEYLLRHQELPCN	GTTGCAAGGAAGCTCTTGATG	GACTCGTGTCAACCACGCTA	0.99
1	PY01557	m1-family aminopeptidase	PY01557_56	84	GTTGCAAGGAAGCTCTTGATGCATTTTATTTGTCAGGCGAAGCAGATATTCTTTCAAGTTTGGAGAGATATTTTCCATGCTCAACATGCGGTTCATTTCATCATGCATCAAAGCTTGGCGCCCCATTTGTGGTTATTCCCGTGTTTCCCT	MGRQALMHDEMNRMLSMENISPNLKEYLLRLTNKMHQELPCN	GTTGCAAGGAAGCTCTTGATG	AGGGAAACACGGGAATAACC	0.99
1	PY01557	m1-family aminopeptidase	PY01557_6	84	GTTGCAAGGAAGCTCTTGATGGCGTTTAAATCCCTTAAACAGTTCAGTAGCTTCGCCAATAAACTCGGTATTTTTGTTACCTGCTTTGGCTGCCAGATGAGATTTTGAAATATGAAACAGCCCCATGAGTCCCACACTCGTTTGGT	MGLFHISKSHLAAKAGNKNTEFIGEATELFKGFKRHQELPCN	GTTGCAAGGAAGCTCTTGATG	ACCAAACGAGTGTGGGACTC	0.99
1	PY01557	m1-family aminopeptidase	PY01557_7	84	GTTGCAAGGAAGCTCTTGATGACACAACATGCGACCAATATTAGTTTGTTTATTTTCGGTCATATTAATTCCAAAATTGCGTTTAAATCCCTTAAACAGTTCAGTAGCTTCGCCAATAAACCCCATTGCTCAGGACAATACCGAGA	MGFIGEATELFKGFKRNFGINMTENKQTNIGRMLCHQELPCN	GTTGCAAGGAAGCTCTTGATG	TCTCGGTATTGTCCTGAGCA	0.99
1	PY01557	m1-family aminopeptidase	PY01557_8	84	GTTGCAAGGAAGCTCTTGATGTTTGAAAATTGTTTTTTCTGTAGAGGTAACTTCACCTCCGTTATTATTATCATCTTCACACAACATGCGACCAATATTAGTTTGTTTATTTTCGGTCATCCCCATGAGTCCCACACTCGTTTGGT	MGMTENKQTNIGRMLCEDDNNNGGEVTSTEKTIFKHQELPCN	GTTGCAAGGAAGCTCTTGATG	ACCAAACGAGTGTGGGACTC	0.99
1	PY01557	m1-family aminopeptidase	PY01557_9	84	GTTGCAAGGAAGCTCTTGATGTGTAAATCCACTTGGTTTGTAATCTGTGCGGTAATGGATTTGTGGATCTTTTGAATTTTTGAAAATTGTTTTTTCTGTAGAGGTAACTTCACCTCCGTTCCCCATTGCTCAGGACAATACCGAGA	MGNGGEVTSTEKTIFKNSKDPQIHYRTDYKPSGFTHQELPCN	GTTGCAAGGAAGCTCTTGATG	TCTCGGTATTGTCCTGAGCA	0.99
1	PY01589	hypothetical protein	PY01589_3	84	GTTGCAAGGAAGCTCTTGATGAGCAGTAGATTTTTCTTTATGTCCTTTAGTCAGACGCTCCTTTTCTTTGGCGCGAAAAATTTTCAACTCCTCGGTTGCTGTTGCTTCAGCTTCTTTCAGCCCCATTTGTCGCACTTTAGTTGCCGAACT	MGLKEAEATATEELKIFRAKEKERLTKGHKEKSTAHQELPCN	GTTGCAAGGAAGCTCTTGATG	AGTTCGGCAACTAAAGTGCG	0.27
1	PY01622	putative membrane glycoprotein yil173w precursor	PY01622_1	84	GTTGCAAGGAAGCTCTTGATGTTTATTGATACTTTTATAAAAAAAATTTTGCATCTTGCTTTCATCTGAATAGGAATACTTTTTGTGGCGCGGATTGTTTTGTTCGATTTTTTTTTTCATCCCCATTAAATGACACTGCGCCTCTG	MGMKKKIEQNNPRHKKYSYSDESKMQNFFYKSINKHQELPCN	GTTGCAAGGAAGCTCTTGATG	CAGAGGCGCAGTGTCATTTA	1
1	PY01622	putative membrane glycoprotein yil173w precursor	PY01622_10	84	GTTGCAAGGAAGCTCTTGATGACATTCCCCACTGCTATTATCTGTGCTAAAACAAGCAGATGTCCATGATGAAACCAGAGCCCATTGTGCCTTTTTATTATGAAATTGCCAAAAATTAATCCCCATGCAATATAGGCCGCGTTAAA	MGINFWQFHNKKAQWALVSSWTSACFSTDNSSGECHQELPCN	GTTGCAAGGAAGCTCTTGATG	TTTAACGCGGCCTATATTGC	1
1	PY01622	putative membrane glycoprotein yil173w precursor	PY01622_11	84	GTTGCAAGGAAGCTCTTGATGAATATCGATCAGCTGAAAACTTGCACCCAGATCTTTTGTCAGTGACAGAGTTTGCATACATTCCCCACTGCTATTATCTGTGCTAAAACAAGCAGATGTCCCCATTAAATGACACTGCGCCTCTG	MGTSACFSTDNSSGECMQTLSLTKDLGASFQLIDIHQELPCN	GTTGCAAGGAAGCTCTTGATG	CAGAGGCGCAGTGTCATTTA	1
1	PY01622	putative membrane glycoprotein yil173w precursor	PY01622_12	85	GTTGCAAGGAAGCTCTTGATGATAAATAGTATCTTCGGAGTGTGAACTTACATCTCCCCAATTAAATTGAACAACATAAATATCGATCAGCTGAAAACTTGCACCCAGATCTTTTGTCAGCCCCATGCAATATAGGCCGCGTTAAA	MGLTKDLGASFQLIDIYVVQFNWGDVSSHSEDTIYHQELPCN	GTTGCAAGGAAGCTCTTGATG	TTTAACGCGGCCTATATTGC	1
1	PY01622	putative membrane glycoprotein yil173w precursor	PY01622_13	85	GTTGCAAGGAAGCTCTTGATGTTTAGACCATCCACTAAAGCGTTGTTGGTGACCATTGCGATTGCGATGGCGAGTGTAATAAATAGTATCTTCGGAGTGTGAACTTACATCTCCCCAATTCCCCATTAAATGACACTGCGCCTCTG	MGNWGDVSSHSEDTIYYTRHRNRNGHQQRFSGWSKHQELPCN	GTTGCAAGGAAGCTCTTGATG	CAGAGGCGCAGTGTCATTTA	1
1	PY01622	putative membrane glycoprotein yil173w precursor	PY01622_14	85	GTTGCAAGGAAGCTCTTGATGCTTTACCAGCACTTCGACATCTTTTCCAAAGTTATTTGTAGATACAAAATCGACATCTTTAGACCATCCACTAAAGCGTTGTTGGTGACCATTGCGATTCCCCATGCAATATAGGCCGCGTTAAA	MGNRNGHQQRFSGWSKDVDFVSTNNFGKDVEVLVKHQELPCN	GTTGCAAGGAAGCTCTTGATG	TTTAACGCGGCCTATATTGC	1
1	PY01622	putative membrane glycoprotein yil173w precursor	PY01622_15	85	GTTGCAAGGAAGCTCTTGATGATCATTCAGCTTAGCAACAAAGATGTACCCATTTGAGATCAGAAACTTATTTCCGTGCTTTACCAGCACTTCGACATCTTTTCCAAAGTTATTTGTAGACCCCATTAAATGACACTGCGCCTCTG	MGSTNNFGKDVEVLVKHGNKFLISNGYIFVAKLNDHQELPCN	GTTGCAAGGAAGCTCTTGATG	CAGAGGCGCAGTGTCATTTA	1
1	PY01622	putative membrane glycoprotein yil173w precursor	PY01622_16	85	GTTGCAAGGAAGCTCTTGATGATTAAATGTTTTTCCTCCGTCTGTTGATACCATCATATTAACTGTTTGTTTAATTACATCATTCAGCTTAGCAACAAAGATGTACCCATTTGAGATCAGCCCCATGCAATATAGGCCGCGTTAAA	MGLISNGYIFVAKLNDVIKQTVNMMVSTDGGKTFNHQELPCN	GTTGCAAGGAAGCTCTTGATG	TTTAACGCGGCCTATATTGC	1
1	PY01622	putative membrane glycoprotein yil173w precursor	PY01622_17	85	GTTGCAAGGAAGCTCTTGATGTGAAGTATCCAGAATTGTATATGATTTCTCATGGATATCTTTTGGCAGATTCGCTTTATTAAATGTTTTTCCTCCGTCTGTTGATACCATCATATTAACCCCCATTAAATGACACTGCGCCTCTG	MGVNMMVSTDGGKTFNKANLPKDIHEKSYTILDTSHQELPCN	GTTGCAAGGAAGCTCTTGATG	CAGAGGCGCAGTGTCATTTA	1
1	PY01622	putative membrane glycoprotein yil173w precursor	PY01622_18	85	GTTGCAAGGAAGCTCTTGATGAGTATTCAGTTTTTCAGATGTTGATCCATGATTTACGTGCAGCATGATAGCACCTTCTGAAGTATCCAGAATTGTATATGATTTCTCATGGATATCTTTCCCCATGCAATATAGGCCGCGTTAAA	MGKDIHEKSYTILDTSEGAIMLHVNHGSTSEKLNTHQELPCN	GTTGCAAGGAAGCTCTTGATG	TTTAACGCGGCCTATATTGC	1
1	PY01622	putative membrane glycoprotein yil173w precursor	PY01622_19	85	GTTGCAAGGAAGCTCTTGATGGTTTGGCAGTGAAAGGGTATAATTCAGCCCGGACGCATCAGAAATATATACATTTCCAGTATTCAGTTTTTCAGATGTTGATCCATGATTTACGTGCAGCCCCATTAAATGACACTGCGCCTCTG	MGLHVNHGSTSEKLNTGNVYISDASGLNYTLSLPNHQELPCN	GTTGCAAGGAAGCTCTTGATG	CAGAGGCGCAGTGTCATTTA	1
1	PY01622	putative membrane glycoprotein yil173w precursor	PY01622_2	85	GTTGCAAGGAAGCTCTTGATGCGCCAGATGTGTCAGTGAGCTAAAAAGGAACAGAAAAAACAGAAGGTAAAAGCGATTTTTATTGATACTTTTATAAAAAAAATTTTGCATCTTGCTTTCCCCCATGCAATATAGGCCGCGTTAAA	MGESKMQNFFYKSINKNRFYLLFFLFLFSSLTHLAHQELPCN	GTTGCAAGGAAGCTCTTGATG	TTTAACGCGGCCTATATTGC	1
1	PY01622	putative membrane glycoprotein yil173w precursor	PY01622_20	85	GTTGCAAGGAAGCTCTTGATGACCATCCAGACTCAGAACGCGATCAAATTCACATTCACCAGATGCGGTGCGGATATTGTTTGGCAGTGAAAGGGTATAATTCAGCCCGGACGCATCAGACCCCATGCAATATAGGCCGCGTTAAA	MGSDASGLNYTLSLPNNIRTASGECEFDRVLSLDGHQELPCN	GTTGCAAGGAAGCTCTTGATG	TTTAACGCGGCCTATATTGC	1
1	PY01622	putative membrane glycoprotein yil173w precursor	PY01622_21	86	GTTGCAAGGAAGCTCTTGATGCTTCAGATCTTCATCTTTCATCTCATCTTGATCATCCAGAAAATTTGCAATATATACACCATCCAGACTCAGAACGCGATCAAATTCACATTCACCAGACCCCATTAAATGACACTGCGCCTCTG	MGSGECEFDRVLSLDGVYIANFLDDQDEMKDEDLKHQELPCN	GTTGCAAGGAAGCTCTTGATG	CAGAGGCGCAGTGTCATTTA	1
1	PY01622	putative membrane glycoprotein yil173w precursor	PY01622_22	86	GTTGCAAGGAAGCTCTTGATGTGTATTTGTTTCAACTGGACCTACTTCTTCTTCCAGCTGCAGTTTAAAATTTGTGAACTTCAGATCTTCATCTTTCATCTCATCTTGATCATCCAGAAACCCCATGCAATATAGGCCGCGTTAAA	MGFLDDQDEMKDEDLKFTNFKLQLEEEVGPVETNTHQELPCN	GTTGCAAGGAAGCTCTTGATG	TTTAACGCGGCCTATATTGC	1
1	PY01622	putative membrane glycoprotein yil173w precursor	PY01622_23	86	GTTGCAAGGAAGCTCTTGATGAACAGTGCGTACGATTTCTTCATTTTTTCCTTTTGTCAGTTGTTTTTTGCGTTTTTGTGTATTTGTTTCAACTGGACCTACTTCTTCTTCCAGCTGCAGCCCCATTAAATGACACTGCGCCTCTG	MGLQLEEEVGPVETNTQKRKKQLTKGKNEEIVRTVHQELPCN	GTTGCAAGGAAGCTCTTGATG	CAGAGGCGCAGTGTCATTTA	1
1	PY01622	putative membrane glycoprotein yil173w precursor	PY01622_24	86	GTTGCAAGGAAGCTCTTGATGACTATCTACTTTTGGTGCTTTCAAATATGACCAATGTCCACCTTTATTAAAAGAAATAACAGTGCGTACGATTTCTTCATTTTTTCCTTTTGTCAGTTGCCCCATGCAATATAGGCCGCGTTAAA	MGQLTKGKNEEIVRTVISFNKGGHWSYLKAPKVDSHQELPCN	GTTGCAAGGAAGCTCTTGATG	TTTAACGCGGCCTATATTGC	1
1	PY01622	putative membrane glycoprotein yil173w precursor	PY01622_25	86	GTTGCAAGGAAGCTCTTGATGTGTGATACCATGCAGATGCAGATAACATTCATCTCCACAATCATATTTATTTCCGATACTATCTACTTTTGGTGCTTTCAAATATGACCAATGTCCACCCCCCATTAAATGACACTGCGCCTCTG	MGGGHWSYLKAPKVDSIGNKYDCGDECYLHLHGITHQELPCN	GTTGCAAGGAAGCTCTTGATG	CAGAGGCGCAGTGTCATTTA	1
1	PY01622	putative membrane glycoprotein yil173w precursor	PY01622_26	86	GTTGCAAGGAAGCTCTTGATGCATAATGATTCCAACCGCATTTTCGATTGAATAAAATGGAGCATATTGATGATAGTTTGTGATACCATGCAGATGCAGATAACATTCATCTCCACAATCCCCCATGCAATATAGGCCGCGTTAAA	MGDCGDECYLHLHGITNYHQYAPFYSIENAVGIIMHQELPCN	GTTGCAAGGAAGCTCTTGATG	TTTAACGCGGCCTATATTGC	1
1	PY01622	putative membrane glycoprotein yil173w precursor	PY01622_27	86	GTTGCAAGGAAGCTCTTGATGAAATGTATTTACTTCATCGCTTTTATATTTCAGATGGCTACCAACATTACCTGTACCCATAATGATTCCAACCGCATTTTCGATTGAATAAAATGGAGCCCCCATTAAATGACACTGCGCCTCTG	MGAPFYSIENAVGIIMGTGNVGSHLKYKSDEVNTFHQELPCN	GTTGCAAGGAAGCTCTTGATG	CAGAGGCGCAGTGTCATTTA	1
1	PY01622	putative membrane glycoprotein yil173w precursor	PY01622_28	86	GTTGCAAGGAAGCTCTTGATGATAAATATATGGGCCTTTGTGTGCCTCGATCCATGTCACACCACCATCGCGTGACAGAAATGTATTTACTTCATCGCTTTTATATTTCAGATGGCTACCCCCCATGCAATATAGGCCGCGTTAAA	MGGSHLKYKSDEVNTFLSRDGGVTWIEAHKGPYIYHQELPCN	GTTGCAAGGAAGCTCTTGATG	TTTAACGCGGCCTATATTGC	1
1	PY01622	putative membrane glycoprotein yil173w precursor	PY01622_29	86	GTTGCAAGGAAGCTCTTGATGATTAGTTTTACGCAAATCATCTGACATAACGATCAGACCACCATGATCACCAAATTCATAAATATATGGGCCTTTGTGTGCCTCGATCCATGTCACACCCCCCATTAAATGACACTGCGCCTCTG	MGGVTWIEAHKGPYIYEFGDHGGLIVMSDDLRKTNHQELPCN	GTTGCAAGGAAGCTCTTGATG	CAGAGGCGCAGTGTCATTTA	1
1	PY01622	putative membrane glycoprotein yil173w precursor	PY01622_3	86	GTTGCAAGGAAGCTCTTGATGCACGGCACTATCGAAATTGATTTCACTAACAGAAACTTTTTTTTTTACTTGACATTGCGCCAGATGTGTCAGTGAGCTAAAAAGGAACAGAAAAAACAGCCCCATTAAATGACACTGCGCCTCTG	MGLFFLFLFSSLTHLAQCQVKKKVSVSEINFDSAVHQELPCN	GTTGCAAGGAAGCTCTTGATG	CAGAGGCGCAGTGTCATTTA	1
1	PY01622	putative membrane glycoprotein yil173w precursor	PY01622_30	87	GTTGCAAGGAAGCTCTTGATGTTGTCCCAGTTCAAAATCAAACCAACTTTGCCCTTCATTCCAGCTAAAAACAATTTGATTAGTTTTACGCAAATCATCTGACATAACGATCAGACCACCCCCCATGCAATATAGGCCGCGTTAAA	MGGGLIVMSDDLRKTNQIVFSWNEGQSWFDFELGQHQELPCN	GTTGCAAGGAAGCTCTTGATG	TTTAACGCGGCCTATATTGC	1
1	PY01622	putative membrane glycoprotein yil173w precursor	PY01622_31	87	GTTGCAAGGAAGCTCTTGATGAAATTCAACAGAAGAAGAAGTTGGCTCAGCTACAATATTATCAACATCGATTGGGAATTGTCCCAGTTCAAAATCAAACCAACTTTGCCCTTCATTCCACCCCATTAAATGACACTGCGCCTCTG	MGWNEGQSWFDFELGQFPIDVDNIVAEPTSSSVEFHQELPCN	GTTGCAAGGAAGCTCTTGATG	CAGAGGCGCAGTGTCATTTA	1
1	PY01622	putative membrane glycoprotein yil173w precursor	PY01622_32	87	GTTGCAAGGAAGCTCTTGATGAGCATTAAAATCAAGATGATACAGAACCCCGATATCATTGCGTGTACCATAAACCAGAAATTCAACAGAAGAAGAAGTTGGCTCAGCTACAATATTATCCCCCATGCAATATAGGCCGCGTTAAA	MGDNIVAEPTSSSVEFLVYGTRNDIGVLYHLDFNAHQELPCN	GTTGCAAGGAAGCTCTTGATG	TTTAACGCGGCCTATATTGC	1
1	PY01622	putative membrane glycoprotein yil173w precursor	PY01622_33	87	GTTGCAAGGAAGCTCTTGATGATAATCAGAAGAAACTGAGTCTGCTGCCCACAGCCCTTTACACAGAGGTTGTCCAAGAGCATTAAAATCAAGATGATACAGAACCCCGATATCATTGCGCCCCATTAAATGACACTGCGCCTCTG	MGRNDIGVLYHLDFNALGQPLCKGLWAADSVSSDYHQELPCN	GTTGCAAGGAAGCTCTTGATG	CAGAGGCGCAGTGTCATTTA	1
1	PY01622	putative membrane glycoprotein yil173w precursor	PY01622_34	87	GTTGCAAGGAAGCTCTTGATGTTTGCGTCCCAGGATACATTTATCTGTGAAGGAGCCACTAGAGGGAGACCATGTTTCATAATCAGAAGAAACTGAGTCTGCTGCCCACAGCCCTTTACACCCCATGCAATATAGGCCGCGTTAAA	MGCKGLWAADSVSSDYETWSPSSGSFTDKCILGRKHQELPCN	GTTGCAAGGAAGCTCTTGATG	TTTAACGCGGCCTATATTGC	1
1	PY01622	putative membrane glycoprotein yil173w precursor	PY01622_35	87	GTTGCAAGGAAGCTCTTGATGTTTCAGATCTTTTCCATTAAAACATTCAGATGTTTGTTTGCGGCGTGTGTAAGTAATTTTGCGTCCCAGGATACATTTATCTGTGAAGGAGCCACTAGACCCCATTAAATGACACTGCGCCTCTG	MGSSGSFTDKCILGRKITYTRRKQTSECFNGKDLKHQELPCN	GTTGCAAGGAAGCTCTTGATG	CAGAGGCGCAGTGTCATTTA	1
1	PY01622	putative membrane glycoprotein yil173w precursor	PY01622_36	87	GTTGCAAGGAAGCTCTTGATGAGTTTCACATTCGTAATCTTCTGGTGTACAATCACAAAGTTTTTTATCAACAATGCGTTTCAGATCTTTTCCATTAAAACATTCAGATGTTTGTTTGCGCCCCATGCAATATAGGCCGCGTTAAA	MGRKQTSECFNGKDLKRIVDKKLCDCTPEDYECETHQELPCN	GTTGCAAGGAAGCTCTTGATG	TTTAACGCGGCCTATATTGC	1
1	PY01622	putative membrane glycoprotein yil173w precursor	PY01622_37	87	GTTGCAAGGAAGCTCTTGATGTGTCAGTGTTGAATCAGTTGGTTTACATTCAAAGCTTCCAACTTTGCGTGTAAAACCAGTTTCACATTCGTAATCTTCTGGTGTACAATCACAAAGTTTCCCCATTAAATGACACTGCGCCTCTG	MGKLCDCTPEDYECETGFTRKVGSFECKPTDSTLTHQELPCN	GTTGCAAGGAAGCTCTTGATG	CAGAGGCGCAGTGTCATTTA	1
1	PY01622	putative membrane glycoprotein yil173w precursor	PY01622_38	87	GTTGCAAGGAAGCTCTTGATGAGGAACTTTGCGATAAGCTGTTGCATAAAAATAAGAACTACTTGTGCATCCTTCAATTGTCAGTGTTGAATCAGTTGGTTTACATTCAAAGCTTCCAACCCCCATGCAATATAGGCCGCGTTAAA	MGVGSFECKPTDSTLTIEGCTSSSYFYATAYRKVPHQELPCN	GTTGCAAGGAAGCTCTTGATG	TTTAACGCGGCCTATATTGC	1
1	PY01622	putative membrane glycoprotein yil173w precursor	PY01622_39	87	GTTGCAAGGAAGCTCTTGATGGTCTGGGCAAGGAACAGGAACCTTTTCAGGAACCCAACCATTAACACATACGTCACCAGGAACTTTGCGATAAGCTGTTGCATAAAAATAAGAACTACTCCCCATTAAATGACACTGCGCCTCTG	MGSSSYFYATAYRKVPGDVCVNGWVPEKVPVPCPDHQELPCN	GTTGCAAGGAAGCTCTTGATG	CAGAGGCGCAGTGTCATTTA	1
1	PY01622	putative membrane glycoprotein yil173w precursor	PY01622_4	88	GTTGCAAGGAAGCTCTTGATGCTTGATGGTTTTTACCAGAACGGTGCTATGGTTGTTACCACACCACTGGACATCATCCACGGCACTATCGAAATTGATTTCACTAACAGAAACTTTTTTCCCCATGCAATATAGGCCGCGTTAAA	MGKKVSVSEINFDSAVDDVQWCGNNHSTVLVKTIKHQELPCN	GTTGCAAGGAAGCTCTTGATG	TTTAACGCGGCCTATATTGC	1
1	PY01622	putative membrane glycoprotein yil173w precursor	PY01622_40	88	GTTGCAAGGAAGCTCTTGATGTCCCATAATAAACAGGATGAACAAAATTGATTTTGCGCTATTATTAAATGGGGAATAGTCTGGGCAAGGAACAGGAACCTTTTCAGGAACCCAACCATTCCCCATGCAATATAGGCCGCGTTAAA	MGNGWVPEKVPVPCPDYSPFNNSAKSILFILFIMGHQELPCN	GTTGCAAGGAAGCTCTTGATG	TTTAACGCGGCCTATATTGC	1
1	PY01622	putative membrane glycoprotein yil173w precursor	PY01622_41	88	GTTGCAAGGAAGCTCTTGATGAAACATGTTGCGAAATTTAGGGTTGCGGCAGATGTATGTAATGATAAGCATAACGAGTCCCATAATAAACAGGATGAACAAAATTGATTTTGCGCTATTCCCCATTAAATGACACTGCGCCTCTG	MGNSAKSILFILFIMGLVMLIITYICRNPKFRNMFHQELPCN	GTTGCAAGGAAGCTCTTGATG	CAGAGGCGCAGTGTCATTTA	1
1	PY01622	putative membrane glycoprotein yil173w precursor	PY01622_42	88	GTTGCAAGGAAGCTCTTGATGTTTGGTTTTAACAACTGAATATTTGACATGCTCAAATGTATCAAAACCATAATTATAAAACATGTTGCGAAATTTAGGGTTGCGGCAGATGTATGTAATCCCCATGCAATATAGGCCGCGTTAAA	MGITYICRNPKFRNMFYNYGFDTFEHVKYSVVKTKHQELPCN	GTTGCAAGGAAGCTCTTGATG	TTTAACGCGGCCTATATTGC	1
1	PY01622	putative membrane glycoprotein yil173w precursor	PY01622_43	88	GTTGCAAGGAAGCTCTTGATGTTCCGCGTCGATAAATTCCATTTCCGGTTCAAACACATTGTTATTGATGTTTCCTTTTTTGGTTTTAACAACTGAATATTTGACATGCTCAAATGTATCCCCCATTAAATGACACTGCGCCTCTG	MGDTFEHVKYSVVKTKKGNINNNVFEPEMEFIDAEHQELPCN	GTTGCAAGGAAGCTCTTGATG	CAGAGGCGCAGTGTCATTTA	1
1	PY01622	putative membrane glycoprotein yil173w precursor	PY01622_44	88	GTTGCAAGGAAGCTCTTGATGTCCATTGCGTTCGTTATATGACATAAGGGTAGGAACATCTTCTTCGTTGTTATCTTGTTCCGCGTCGATAAATTCCATTTCCGGTTCAAACACATTGTTCCCCATGCAATATAGGCCGCGTTAAA	MGNNVFEPEMEFIDAEQDNNEEDVPTLMSYNERNGHQELPCN	GTTGCAAGGAAGCTCTTGATG	TTTAACGCGGCCTATATTGC	1
1	PY01622	putative membrane glycoprotein yil173w precursor	PY01622_45	88	GTTGCAAGGAAGCTCTTGATGTGTAACATAATTATTATGATTTGAGCGGTTGCGAGTCAGTTCGAAATCGTTGCGTTGTCCATTGCGTTCGTTATATGACATAAGGGTAGGAACATCTTCCCCCATTAAATGACACTGCGCCTCTG	MGEDVPTLMSYNERNGQRNDFELTRNRSNHNNYVTHQELPCN	GTTGCAAGGAAGCTCTTGATG	CAGAGGCGCAGTGTCATTTA	1
1	PY01622	putative membrane glycoprotein yil173w precursor	PY01622_46	88	GTTGCAAGGAAGCTCTTGATGCAGCAGTTCAATGTTTTCTGGATATTTTTTTTGTGAATTGCTTGCGCGGGATGTAACATAATTATTATGATTTGAGCGGTTGCGAGTCAGTTCGAAATCCCCCATGCAATATAGGCCGCGTTAAA	MGDFELTRNRSNHNNYVTSRASNSQKKYPENIELLHQELPCN	GTTGCAAGGAAGCTCTTGATG	TTTAACGCGGCCTATATTGC	1
1	PY01622	putative membrane glycoprotein yil173w precursor	PY01622_5	88	GTTGCAAGGAAGCTCTTGATGATTACTTGTGATATTTGTCCAGATTTTACCTCCATCTGAACTGCGATACAGTTTTCCCTTGATGGTTTTTACCAGAACGGTGCTATGGTTGTTACCACACCCCATTAAATGACACTGCGCCTCTG	MGCGNNHSTVLVKTIKGKLYRSSDGGKIWTNITSNHQELPCN	GTTGCAAGGAAGCTCTTGATG	CAGAGGCGCAGTGTCATTTA	1
1	PY01622	putative membrane glycoprotein yil173w precursor	PY01622_6	88	GTTGCAAGGAAGCTCTTGATGAGTTTCAGGGGTGTGTCCTGATGTGCTATCATTTTTGTTACTGGAATTTTCGCTCAGATTACTTGTGATATTTGTCCAGATTTTACCTCCATCTGAACTCCCCATGCAATATAGGCCGCGTTAAA	MGSSDGGKIWTNITSNLSENSSNKNDSTSGHTPETHQELPCN	GTTGCAAGGAAGCTCTTGATG	TTTAACGCGGCCTATATTGC	1
1	PY01622	putative membrane glycoprotein yil173w precursor	PY01622_7	89	GTTGCAAGGAAGCTCTTGATGAATAACCAGTACGATATTTTTGTTAATAGGATTAACCATAATCAGATCGACTACAGTAGTTTCAGGGGTGTGTCCTGATGTGCTATCATTTTTGTTACTCCCCATTAAATGACACTGCGCCTCTG	MGSNKNDSTSGHTPETTVVDLIMVNPINKNIVLVIHQELPCN	GTTGCAAGGAAGCTCTTGATG	CAGAGGCGCAGTGTCATTTA	1
1	PY01622	putative membrane glycoprotein yil173w precursor	PY01622_8	89	GTTGCAAGGAAGCTCTTGATGGATCAGTTTAAATGTTTCTCCAGCATCATCTGAGATATAATGACTATTTTGAGCTCCAATAACCAGTACGATATTTTTGTTAATAGGATTAACCATAATCCCCATGCAATATAGGCCGCGTTAAA	MGIMVNPINKNIVLVIGAQNSHYISDDAGETFKLIHQELPCN	GTTGCAAGGAAGCTCTTGATG	TTTAACGCGGCCTATATTGC	1
1	PY01622	putative membrane glycoprotein yil173w precursor	PY01622_9	89	GTTGCAAGGAAGCTCTTGATGAGCCCATTGTGCCTTTTTATTATGAAATTGCCAAAAATTAATTTTATTTTTATAATTGATCAGTTTAAATGTTTCTCCAGCATCATCTGAGATATAATGCCCCATTAAATGACACTGCGCCTCTG	MGHYISDDAGETFKLINYKNKINFWQFHNKKAQWAHQELPCN	GTTGCAAGGAAGCTCTTGATG	CAGAGGCGCAGTGTCATTTA	1
1	PY01695	acetyl-CoA carboxylase 1 precursor-related	PY01695_1	89	GTTGCAAGGAAGCTCTTGATGATACATGTGCATATAATAAGTGTTGCGAATTTTGATAGATTTTGTTGGATTTTCAAAGATGAGAACAAACAGCAGGATTGACAGAAAGATACTAATCATCCCCATTAGTGGATGCAGCGAGTCAC	MGMISIFLSILLFVLIFENPTKSIKIRNTYYMHMYHQELPCN	GTTGCAAGGAAGCTCTTGATG	GTGACTCGCTGCATCCACTA	0.96
1	PY01695	acetyl-CoA carboxylase 1 precursor-related	PY01695_10	89	GTTGCAAGGAAGCTCTTGATGATTGGAATCATCGCGAAAGCCACTTTGAGCATCTTTGCGATTTGATGTAAAGCTGAAAATTTTTTTCTCGGGATCTTCATTCAGATTATTTCCGATATGCCCCATGGCGTAACGTAAGTCACCGT	MGHIGNNLNEDPEKKIFSFTSNRKDAQSGFRDDSNHQELPCN	GTTGCAAGGAAGCTCTTGATG	ACGGTGACTTACGTTACGCC	0.96
1	PY01695	acetyl-CoA carboxylase 1 precursor-related	PY01695_100	89	GTTGCAAGGAAGCTCTTGATGAAAAGGAAGGAGATAGATTTTATTATTGATAGTAGAATCATTTTTATTAGTTTCGATTGGACTTTTTTCGAGGTTGTCTTGGATTTTTTCGCGTTCTTTCCCCATGGGCTGCTTGGTCACTTTAG	MGKEREKIQDNLEKSPIETNKNDSTINNKIYLLPFHQELPCN	GTTGCAAGGAAGCTCTTGATG	CTAAAGTGACCAAGCAGCCC	0.96
1	PY01695	acetyl-CoA carboxylase 1 precursor-related	PY01695_101	89	GTTGCAAGGAAGCTCTTGATGTACATTTTTCAGTTCAAAATTTGATGCAATATTCTCTGAAGTAAGAATTTCTTCTTCAAAAGGAAGGAGATAGATTTTATTATTGATAGTAGAATCATTCCCCATCGATTCCTCGATGGTCACTT	MGNDSTINNKIYLLPFEEEILTSENIASNFELKNVHQELPCN	GTTGCAAGGAAGCTCTTGATG	AAGTGACCATCGAGGAATCG	0.96
1	PY01695	acetyl-CoA carboxylase 1 precursor-related	PY01695_102	89	GTTGCAAGGAAGCTCTTGATGATTGTTTTGTTTGTATGTTCCCAGCAGGATTTTAGTCTTATTAAATACTTCCTGTCCTACATTTTTCAGTTCAAAATTTGATGCAATATTCTCTGAAGTCCCCATGGGCTGCTTGGTCACTTTAG	MGTSENIASNFELKNVGQEVFNKTKILLGTYKQNNHQELPCN	GTTGCAAGGAAGCTCTTGATG	CTAAAGTGACCAAGCAGCCC	0.96
1	PY01695	acetyl-CoA carboxylase 1 precursor-related	PY01695_103	89	GTTGCAAGGAAGCTCTTGATGTTGTTTTTGCAGATCATTGATATCAATGATGCGTTGAGCAAACAGGCTAGTGTATTTATTGTTTTGTTTGTATGTTCCCAGCAGGATTTTAGTCTTATTCCCCATCGATTCCTCGATGGTCACTT	MGNKTKILLGTYKQNNKYTSLFAQRIIDINDLQKQHQELPCN	GTTGCAAGGAAGCTCTTGATG	AAGTGACCATCGAGGAATCG	0.96
1	PY01695	acetyl-CoA carboxylase 1 precursor-related	PY01695_104	89	GTTGCAAGGAAGCTCTTGATGTTTGGTCATTCCAACATTCTCTTGTTCATCATATACCTTGATATTGTCTGAATCAACTTGTTTTTGCAGATCATTGATATCAATGATGCGTTGAGCAAACCCCATGGGCTGCTTGGTCACTTTAG	MGFAQRIIDINDLQKQVDSDNIKVYDEQENVGMTKHQELPCN	GTTGCAAGGAAGCTCTTGATG	CTAAAGTGACCAAGCAGCCC	0.96
1	PY01695	acetyl-CoA carboxylase 1 precursor-related	PY01695_105	90	GTTGCAAGGAAGCTCTTGATGATTGTTCATTTGACCATTTTCGATATTTTTTGACAACAGGATATTATTTTTTCCATTTTTGGTCATTCCAACATTCTCTTGTTCATCATATACCTTGATCCCCATCGATTCCTCGATGGTCACTT	MGIKVYDEQENVGMTKNGKNNILLSKNIENGQMNNHQELPCN	GTTGCAAGGAAGCTCTTGATG	AAGTGACCATCGAGGAATCG	0.96
1	PY01695	acetyl-CoA carboxylase 1 precursor-related	PY01695_106	90	GTTGCAAGGAAGCTCTTGATGAATGCTGATATCTTCGATAGATTCTTTCAGTTCAGACATAAAGATATCATAAATTTGATTGTTCATTTGACCATTTTCGATATTTTTTGACAACAGGATCCCCATGGGCTGCTTGGTCACTTTAG	MGILLSKNIENGQMNNQIYDIFMSELKESIEDISIHQELPCN	GTTGCAAGGAAGCTCTTGATG	CTAAAGTGACCAAGCAGCCC	0.96
1	PY01695	acetyl-CoA carboxylase 1 precursor-related	PY01695_107	90	GTTGCAAGGAAGCTCTTGATGATGATAGATGATATTGCTACTAATTTTAATATCGCGAATTGATGGGTTCAGGCGATAAATGCTGATATCTTCGATAGATTCTTTCAGTTCAGACATAAACCCCATCGATTCCTCGATGGTCACTT	MGFMSELKESIEDISIYRLNPSIRDIKISSNIIYHHQELPCN	GTTGCAAGGAAGCTCTTGATG	AAGTGACCATCGAGGAATCG	0.96
1	PY01695	acetyl-CoA carboxylase 1 precursor-related	PY01695_108	90	GTTGCAAGGAAGCTCTTGATGAATTTCTTTAATTCCATTGATTTGATCTTCGATATTTGAGTTATTAGGCAGTACGATATGATAGATGATATTGCTACTAATTTTAATATCGCGAATTGACCCCATGGGCTGCTTGGTCACTTTAG	MGSIRDIKISSNIIYHIVLPNNSNIEDQINGIKEIHQELPCN	GTTGCAAGGAAGCTCTTGATG	CTAAAGTGACCAAGCAGCCC	0.96
1	PY01695	acetyl-CoA carboxylase 1 precursor-related	PY01695_109	90	GTTGCAAGGAAGCTCTTGATGATTATTAACATAGTTTTCGATGAAAAGTTCATTATATTTATTGAGGAAATTTTTATAAATTTCTTTAATTCCATTGATTTGATCTTCGATATTTGAGTTCCCCATCGATTCCTCGATGGTCACTT	MGNSNIEDQINGIKEIYKNFLNKYNELFIENYVNNHQELPCN	GTTGCAAGGAAGCTCTTGATG	AAGTGACCATCGAGGAATCG	0.96
1	PY01695	acetyl-CoA carboxylase 1 precursor-related	PY01695_11	90	GTTGCAAGGAAGCTCTTGATGGCGATTATTTACACTATCGCTTTTTTTCTTCAGATTGTCCTTAGTGATGTAGCTGGAATTGGAATCATCGCGAAAGCCACTTTGAGCATCTTTGCGATTCCCCATTAGTGGATGCAGCGAGTCAC	MGNRKDAQSGFRDDSNSSYITKDNLKKKSDSVNNRHQELPCN	GTTGCAAGGAAGCTCTTGATG	GTGACTCGCTGCATCCACTA	0.96
1	PY01695	acetyl-CoA carboxylase 1 precursor-related	PY01695_111	90	GTTGCAAGGAAGCTCTTGATGAATAACCTCTTTTTCATTATCAAAAAGAACATGCAATTTCAACAATTGGTTAAGCTCCAGTTTTGTTTCATTATTTTTTTCTTCTTCAATTTCTTTATACCCCATCGATTCCTCGATGGTCACTT	MGYKEIEEEKNNETKLELNQLLKLHVLFDNEKEVIHQELPCN	GTTGCAAGGAAGCTCTTGATG	AAGTGACCATCGAGGAATCG	0.96
1	PY01695	acetyl-CoA carboxylase 1 precursor-related	PY01695_112	90	GTTGCAAGGAAGCTCTTGATGCTTGCGTTTCAGGTACAATGCATCGATAATAACTGGATTGATTTTATCCACTTTTTCAATAACCTCTTTTTCATTATCAAAAAGAACATGCAATTTCAACCCCATGGGCTGCTTGGTCACTTTAG	MGLKLHVLFDNEKEVIEKVDKINPVIIDALYLKRKHQELPCN	GTTGCAAGGAAGCTCTTGATG	CTAAAGTGACCAAGCAGCCC	0.96
1	PY01695	acetyl-CoA carboxylase 1 precursor-related	PY01695_113	90	GTTGCAAGGAAGCTCTTGATGGATGTTGATAAGCTTAACAAAATCATAAGCATAGATAGTATCTACATCGCGTGCGCGCTTGCGTTTCAGGTACAATGCATCGATAATAACTGGATTGATCCCCATCGATTCCTCGATGGTCACTT	MGINPVIIDALYLKRKRARDVDTIYAYDFVKLINIHQELPCN	GTTGCAAGGAAGCTCTTGATG	AAGTGACCATCGAGGAATCG	0.96
1	PY01695	acetyl-CoA carboxylase 1 precursor-related	PY01695_116	90	GTTGCAAGGAAGCTCTTGATGCCATTTAGATTGTTTATCATTTTTGTTAGGTTGAGATTTTTCTTTCTTTCCCACACTTACTGTATCATTGATTTCTTCGGAGTTTTCGCGACTATAATCCCCCATGGGCTGCTTGGTCACTTTAG	MGDYSRENSEEINDTVSVGKKEKSQPNKNDKQSKWHQELPCN	GTTGCAAGGAAGCTCTTGATG	CTAAAGTGACCAAGCAGCCC	0.96
1	PY01695	acetyl-CoA carboxylase 1 precursor-related	PY01695_117	91	GTTGCAAGGAAGCTCTTGATGAAGTGATTTTTTGATGCGAATTTCATCACTACTCAGATTGTCAAAATTTTCAAAAAGCCATTTAGATTGTTTATCATTTTTGTTAGGTTGAGATTTTTCCCCCATCGATTCCTCGATGGTCACTT	MGEKSQPNKNDKQSKWLFENFDNLSSDEIRIKKSLHQELPCN	GTTGCAAGGAAGCTCTTGATG	AAGTGACCATCGAGGAATCG	0.96
1	PY01695	acetyl-CoA carboxylase 1 precursor-related	PY01695_118	91	GTTGCAAGGAAGCTCTTGATGCAGCAATCCGATTACGCTCATTTTATTTTGTCCGATTTCCAAAGAGTTTGACAGATAAAGTGATTTTTTGATGCGAATTTCATCACTACTCAGATTGTCCCCCATGGGCTGCTTGGTCACTTTAG	MGDNLSSDEIRIKKSLYLSNSLEIGQNKMSVIGLLHQELPCN	GTTGCAAGGAAGCTCTTGATG	CTAAAGTGACCAAGCAGCCC	0.96
1	PY01695	acetyl-CoA carboxylase 1 precursor-related	PY01695_119	91	GTTGCAAGGAAGCTCTTGATGATTGATGATAAAAGCAATATCGCGTCCTTCTTTATATTCATCTGTCTTTACATTCATCAGCAATCCGATTACGCTCATTTTATTTTGTCCGATTTCCAACCCCATCGATTCCTCGATGGTCACTT	MGLEIGQNKMSVIGLLMNVKTDEYKEGRDIAFIINHQELPCN	GTTGCAAGGAAGCTCTTGATG	AAGTGACCATCGAGGAATCG	0.96
1	PY01695	acetyl-CoA carboxylase 1 precursor-related	PY01695_12	91	GTTGCAAGGAAGCTCTTGATGATTAGACCAGTTCAGATTTGAAAAATTGTCGATCAAATTTTCCAGAACTTTTTTTTCGCGATTATTTACACTATCGCTTTTTTTCTTCAGATTGTCCTTCCCCATGGCGTAACGTAAGTCACCGT	MGKDNLKKKSDSVNNREKKVLENLIDNFSNLNWSNHQELPCN	GTTGCAAGGAAGCTCTTGATG	ACGGTGACTTACGTTACGCC	0.96
1	PY01695	acetyl-CoA carboxylase 1 precursor-related	PY01695_120	91	GTTGCAAGGAAGCTCTTGATGTCCATAAAACAGTTCGTCTTCCAGAACACTAAATGCACCTCCATTTGTTGTAATATCATTGATGATAAAAGCAATATCGCGTCCTTCTTTATATTCATCCCCCATGTAATCCTTCAATCTTCGGACCTG	MGDEYKEGRDIAFIINDITTNGGAFSVLEDELFYGHQELPCN	GTTGCAAGGAAGCTCTTGATG	CAGGTCCGAAGATTGAAGGA	0.96
1	PY01695	acetyl-CoA carboxylase 1 precursor-related	PY01695_122	91	GTTGCAAGGAAGCTCTTGATGATTCCAGCATACTTTAATTTTATCCATAAGATAATTATACAGTCCAATTTTTGCTCCGGAATTGCAAGAGATACAGATACGTGGGATTTTTTTTTCGCGCCCCATGTAATCCTTCAATCTTCGGACCTG	MGREKKIPRICISCNSGAKIGLYNYLMDKIKVCWNHQELPCN	GTTGCAAGGAAGCTCTTGATG	CAGGTCCGAAGATTGAAGGA	0.96
1	PY01695	acetyl-CoA carboxylase 1 precursor-related	PY01695_124	91	GTTGCAAGGAAGCTCTTGATGTTCTCCATTTTCATAAATTTCGCGCAGATAAATAATATCTTTTTTAGGAATTGTTTCTTTTACTTCTTCTGTGATATAGATATATTTATATCCAAGTTCCCCCATGTAATCCTTCAATCTTCGGACCTG	MGELGYKYIYITEEVKETIPKKDIIYLREIYENGEHQELPCN	GTTGCAAGGAAGCTCTTGATG	CAGGTCCGAAGATTGAAGGA	0.96
1	PY01695	acetyl-CoA carboxylase 1 precursor-related	PY01695_125	91	GTTGCAAGGAAGCTCTTGATGTTCTACTCCGATATGATTATTCAGATTTCCTACGATAGCATCAATGATATAGCGTTTTTCTCCATTTTCATAAATTTCGCGCAGATAAATAATATCTTTCCCCATGTAACGCACTTTAGTTGCCGAACT	MGKDIIYLREIYENGEKRYIIDAIVGNLNNHIGVEHQELPCN	GTTGCAAGGAAGCTCTTGATG	AGTTCGGCAACTAAAGTGCG	0.96
1	PY01695	acetyl-CoA carboxylase 1 precursor-related	PY01695_126	91	GTTGCAAGGAAGCTCTTGATGAATCTCATCATAAGCCTTTGAGGTTTCTCCTGCGATCAGTCCACTACCGCGCAGATTTTCTACTCCGATATGATTATTCAGATTTCCTACGATAGCATCCCCCATGTAATCCTTCAATCTTCGGACCTG	MGDAIVGNLNNHIGVENLRGSGLIAGETSKAYDEIHQELPCN	GTTGCAAGGAAGCTCTTGATG	CAGGTCCGAAGATTGAAGGA	0.96
1	PY01695	acetyl-CoA carboxylase 1 precursor-related	PY01695_127	91	GTTGCAAGGAAGCTCTTGATGGCGAACCAGATAAGCACCAATTCCAACACTGCGTCCAGTGACATATGAAAGAGTAAAAATCTCATCATAAGCCTTTGAGGTTTCTCCTGCGATCAGTCCCCCCATGTAACGCACTTTAGTTGCCGAACT	MGGLIAGETSKAYDEIFTLSYVTGRSVGIGAYLVRHQELPCN	GTTGCAAGGAAGCTCTTGATG	AGTTCGGCAACTAAAGTGCG	0.96
1	PY01695	acetyl-CoA carboxylase 1 precursor-related	PY01695_128	92	GTTGCAAGGAAGCTCTTGATGATTAAAACCAGTCAGCAGAAGAGAGCTTCCTTTTTTTTGAATAGTGCGTTTACCCAGGCGAACCAGATAAGCACCAATTCCAACACTGCGTCCAGTGACCCCCATGTAATCCTTCAATCTTCGGACCTG	MGVTGRSVGIGAYLVRLGKRTIQKKGSSLLLTGFNHQELPCN	GTTGCAAGGAAGCTCTTGATG	CAGGTCCGAAGATTGAAGGA	0.96
1	PY01695	acetyl-CoA carboxylase 1 precursor-related	PY01695_129	92	GTTGCAAGGAAGCTCTTGATGACCTCCCAGTTGTTCATTACTGATATATACCTTTTCACCCAGGATTTTATTCAGAGCATTAAAACCAGTCAGCAGAAGAGAGCTTCCTTTTTTTTGAATCCCCATGTAACGCACTTTAGTTGCCGAACT	MGIQKKGSSLLLTGFNALNKILGEKVYISNEQLGGHQELPCN	GTTGCAAGGAAGCTCTTGATG	AGTTCGGCAACTAAAGTGCG	0.96
1	PY01695	acetyl-CoA carboxylase 1 precursor-related	PY01695_13	92	GTTGCAAGGAAGCTCTTGATGAGAGCCAAATTCTTTTGAATATTGTGGTTGATTCAGATTTGCATCATCAATGATATTATTAGACCAGTTCAGATTTGAAAAATTGTCGATCAAATTTTCCCCCATTAGTGGATGCAGCGAGTCAC	MGENLIDNFSNLNWSNNIIDDANLNQPQYSKEFGSHQELPCN	GTTGCAAGGAAGCTCTTGATG	GTGACTCGCTGCATCCACTA	0.96
1	PY01695	acetyl-CoA carboxylase 1 precursor-related	PY01695_130	92	GTTGCAAGGAAGCTCTTGATGATCCTGGTCATTTTCAGCTTCCAGTTGAGAGATTCCATTTTTCATCATAATATTTACACCTCCCAGTTGTTCATTACTGATATATACCTTTTCACCCAGCCCCATGTAATCCTTCAATCTTCGGACCTG	MGLGEKVYISNEQLGGVNIMMKNGISQLEAENDQDHQELPCN	GTTGCAAGGAAGCTCTTGATG	CAGGTCCGAAGATTGAAGGA	0.96
1	PY01695	acetyl-CoA carboxylase 1 precursor-related	PY01695_131	92	GTTGCAAGGAAGCTCTTGATGATAATTGTCACTAGTTTTAGGAACATATGACAGCCATTTGAAAATTTTATTTACTCCATCCTGGTCATTTTCAGCTTCCAGTTGAGAGATTCCATTTTTCCCCATGTAACGCACTTTAGTTGCCGAACT	MGKNGISQLEAENDQDGVNKIFKWLSYVPKTSDNYHQELPCN	GTTGCAAGGAAGCTCTTGATG	AGTTCGGCAACTAAAGTGCG	0.96
1	PY01695	acetyl-CoA carboxylase 1 precursor-related	PY01695_132	92	GTTGCAAGGAAGCTCTTGATGGTTATCTTCTTGCAGTTTATTGTGAAATGATTTTGTTGATTCCCCAAGAACATCAAAATAATTGTCACTAGTTTTAGGAACATATGACAGCCATTTGAACCCCATGTAATCCTTCAATCTTCGGACCTG	MGFKWLSYVPKTSDNYFDVLGESTKSFHNKLQEDNHQELPCN	GTTGCAAGGAAGCTCTTGATG	CAGGTCCGAAGATTGAAGGA	0.96
1	PY01695	acetyl-CoA carboxylase 1 precursor-related	PY01695_133	92	GTTGCAAGGAAGCTCTTGATGTTGTTGGTCAGAATCAATTGAATTGTTCAGGTTGCGAGATTTGGTAATATCACATTTGTTATCTTCTTGCAGTTTATTGTGAAATGATTTTGTTGATTCCCCCATGTAACGCACTTTAGTTGCCGAACT	MGESTKSFHNKLQEDNKCDITKSRNLNNSIDSDQQHQELPCN	GTTGCAAGGAAGCTCTTGATG	AGTTCGGCAACTAAAGTGCG	0.96
1	PY01695	acetyl-CoA carboxylase 1 precursor-related	PY01695_134	92	GTTGCAAGGAAGCTCTTGATGTTTTGCATACTCTTGGATGTCTTGATCATTAATGTATCCATTTGGATAATTATTGGATTGTTGGTCAGAATCAATTGAATTGTTCAGGTTGCGAGATTTCCCCATGTAATCCTTCAATCTTCGGACCTG	MGKSRNLNNSIDSDQQSNNYPNGYINDQDIQEYAKHQELPCN	GTTGCAAGGAAGCTCTTGATG	CAGGTCCGAAGATTGAAGGA	0.96
1	PY01695	acetyl-CoA carboxylase 1 precursor-related	PY01695_135	92	GTTGCAAGGAAGCTCTTGATGTTTGATACTTTCTGGTTCAACAGTAGTACTATCTGAACTGCTGTGCAAACTGTTCTTTTTTGCATACTCTTGGATGTCTTGATCATTAATGTATCCATTCCCCATGTAACGCACTTTAGTTGCCGAACT	MGNGYINDQDIQEYAKKNSLHSSSDSTTVEPESIKHQELPCN	GTTGCAAGGAAGCTCTTGATG	AGTTCGGCAACTAAAGTGCG	0.96
1	PY01695	acetyl-CoA carboxylase 1 precursor-related	PY01695_136	92	GTTGCAAGGAAGCTCTTGATGCCCTGATTCTTCATCACCATTATTTCCATTGATGTGGATAAGTGAAGTATCACATTCTTTGATACTTTCTGGTTCAACAGTAGTACTATCTGAACTGCTCCCCATGTAATCCTTCAATCTTCGGACCTG	MGSSSDSTTVEPESIKECDTSLIHINGNNGDEESGHQELPCN	GTTGCAAGGAAGCTCTTGATG	CAGGTCCGAAGATTGAAGGA	0.96
1	PY01695	acetyl-CoA carboxylase 1 precursor-related	PY01695_137	93	GTTGCAAGGAAGCTCTTGATGCATATCTACATCATTGATTTTGTTCCAGTTATCTGAAATGGTATCACTAATTTCGTTCCCTGATTCTTCATCACCATTATTTCCATTGATGTGGATAAGCCCCATGTAACGCACTTTAGTTGCCGAACT	MGLIHINGNNGDEESGNEISDTISDNWNKINDVDMHQELPCN	GTTGCAAGGAAGCTCTTGATG	AGTTCGGCAACTAAAGTGCG	0.96
1	PY01695	acetyl-CoA carboxylase 1 precursor-related	PY01695_138	93	GTTGCAAGGAAGCTCTTGATGTTGTTTTTTATCTGACCCTTTCAGCAGTTCGATAATATCTGCTTCATTTACATTGTCCATATCTACATCATTGATTTTGTTCCAGTTATCTGAAATGGTCCCCATGTAATCCTTCAATCTTCGGACCTG	MGTISDNWNKINDVDMDNVNEADIIELLKGSDKKQHQELPCN	GTTGCAAGGAAGCTCTTGATG	CAGGTCCGAAGATTGAAGGA	0.96
1	PY01695	acetyl-CoA carboxylase 1 precursor-related	PY01695_139	93	GTTGCAAGGAAGCTCTTGATGAATACCTTTTCCCCATTCATTCATATATTCAAAGTAACTATTTTTGTCCAGAAATCCTTGTTTTTTATCTGACCCTTTCAGCAGTTCGATAATATCTGCCCCCATGTAACGCACTTTAGTTGCCGAACT	MGADIIELLKGSDKKQGFLDKNSYFEYMNEWGKGIHQELPCN	GTTGCAAGGAAGCTCTTGATG	AGTTCGGCAACTAAAGTGCG	0.96
1	PY01695	acetyl-CoA carboxylase 1 precursor-related	PY01695_14	93	GTTGCAAGGAAGCTCTTGATGGTCCAGGATACCATCTGAATAGTAGTGCAGTGATTTATCGTTTTCGCTTTTGATATAAGAGCCAAATTCTTTTGAATATTGTGGTTGATTCAGATTTGCCCCCATGGCGTAACGTAAGTCACCGT	MGANLNQPQYSKEFGSYIKSENDKSLHYYSDGILDHQELPCN	GTTGCAAGGAAGCTCTTGATG	ACGGTGACTTACGTTACGCC	0.96
1	PY01695	acetyl-CoA carboxylase 1 precursor-related	PY01695_140	93	GTTGCAAGGAAGCTCTTGATGTTTATTTACAGCAATAAAACCAATTGGGATTGATCCCAGTTTTCCGCGTCCAGTGATAATACCTTTTCCCCATTCATTCATATATTCAAAGTAACTATTCCCCATGTAATCCTTCAATCTTCGGACCTG	MGNSYFEYMNEWGKGIITGRGKLGSIPIGFIAVNKHQELPCN	GTTGCAAGGAAGCTCTTGATG	CAGGTCCGAAGATTGAAGGA	0.96
1	PY01695	acetyl-CoA carboxylase 1 precursor-related	PY01695_141	93	GTTGCAAGGAAGCTCTTGATGTTTGATAGCCTTAGTTTTCAATGCTGGATCACATGGAACAGTTTGGGTAACCAGATTTTTATTTACAGCAATAAAACCAATTGGGATTGATCCCAGTTTCCCCATGTAACGCACTTTAGTTGCCGAACT	MGKLGSIPIGFIAVNKNLVTQTVPCDPALKTKAIKHQELPCN	GTTGCAAGGAAGCTCTTGATG	AGTTCGGCAACTAAAGTGCG	0.96
1	PY01695	acetyl-CoA carboxylase 1 precursor-related	PY01695_142	93	GTTGCAAGGAAGCTCTTGATGAGATTGGGCAGTTTTGTAGCTATTATCAGGCACAAAAACACATGGGGCATTTGTTGTTTTGATAGCCTTAGTTTTCAATGCTGGATCACATGGAACAGTCCCCATGTAATCCTTCAATCTTCGGACCTG	MGTVPCDPALKTKAIKTTNAPCVFVPDNSYKTAQSHQELPCN	GTTGCAAGGAAGCTCTTGATG	CAGGTCCGAAGATTGAAGGA	0.96
1	PY01695	acetyl-CoA carboxylase 1 precursor-related	PY01695_143	93	GTTGCAAGGAAGCTCTTGATGACCGCGCCAATTTGCAAAGACAAACAGAGGCAGATTTTCTTTATTAAAATCTTCAATAGATTGGGCAGTTTTGTAGCTATTATCAGGCACAAAAACACACCCCATGTAACGCACTTTAGTTGCCGAACT	MGCVFVPDNSYKTAQSIEDFNKENLPLFVFANWRGHQELPCN	GTTGCAAGGAAGCTCTTGATG	AGTTCGGCAACTAAAGTGCG	0.96
1	PY01695	acetyl-CoA carboxylase 1 precursor-related	PY01695_144	93	GTTGCAAGGAAGCTCTTGATGGATCATTGATCCAAATTTCAGGATACTGTTAAACATATCCATAGTACCTCCTGAAAAACCGCGCCAATTTGCAAAGACAAACAGAGGCAGATTTTCTTTCCCCATGTAATCCTTCAATCTTCGGACCTG	MGKENLPLFVFANWRGFSGGTMDMFNSILKFGSMIHQELPCN	GTTGCAAGGAAGCTCTTGATG	CAGGTCCGAAGATTGAAGGA	0.96
1	PY01695	acetyl-CoA carboxylase 1 precursor-related	PY01695_145	93	GTTGCAAGGAAGCTCTTGATGTCCCAAAATAGGGATGTATACAAAAACGGGATGCTTATAATTAACCAGTTGATTAACGATCATTGATCCAAATTTCAGGATACTGTTAAACATATCCATCCCCATGTAACGCACTTTAGTTGCCGAACT	MGMDMFNSILKFGSMIVNQLVNYKHPVFVYIPILGHQELPCN	GTTGCAAGGAAGCTCTTGATG	AGTTCGGCAACTAAAGTGCG	0.96
1	PY01695	acetyl-CoA carboxylase 1 precursor-related	PY01695_146	94	GTTGCAAGGAAGCTCTTGATGGATGATTTGGCTGTTCAATGTTTCATCTACTACTACCCAAGACCCACCGCGAAGTTCTCCCAAAATAGGGATGTATACAAAAACGGGATGCTTATAATTCCCCATGTAATCCTTCAATCTTCGGACCTG	MGNYKHPVFVYIPILGELRGGSWVVVDETLNSQIIHQELPCN	GTTGCAAGGAAGCTCTTGATG	CAGGTCCGAAGATTGAAGGA	0.96
1	PY01695	acetyl-CoA carboxylase 1 precursor-related	PY01695_147	94	GTTGCAAGGAAGCTCTTGATGTACCAGTCCTGGAGGTTCCAGGATTCCACCTTTACTATTAGTATCTGCATACATTTCGATGATTTGGCTGTTCAATGTTTCATCTACTACTACCCAAGACCCCATGTAACGCACTTTAGTTGCCGAACT	MGSWVVVDETLNSQIIEMYADTNSKGGILEPPGLVHQELPCN	GTTGCAAGGAAGCTCTTGATG	AGTTCGGCAACTAAAGTGCG	0.96
1	PY01695	acetyl-CoA carboxylase 1 precursor-related	PY01695_148	94	GTTGCAAGGAAGCTCTTGATGATATGGATCACTGTTATTCATCAGTTTCTTAATTTCTGCGAACTTAAATTTGACTTCTACCAGTCCTGGAGGTTCCAGGATTCCACCTTTACTATTAGTCCCCATGTAATCCTTCAATCTTCGGACCTG	MGTNSKGGILEPPGLVEVKFKFAEIKKLMNNSDPYHQELPCN	GTTGCAAGGAAGCTCTTGATG	CAGGTCCGAAGATTGAAGGA	0.96
1	PY01695	acetyl-CoA carboxylase 1 precursor-related	PY01695_149	94	GTTGCAAGGAAGCTCTTGATGACTCAGAATTTCTTCTTCATTCTGAAGAGTCGCGAGTTTCTGATTCAGTTCGATGATATATGGATCACTGTTATTCATCAGTTTCTTAATTTCTGCGAACCCCATGTAACGCACTTTAGTTGCCGAACT	MGFAEIKKLMNNSDPYIIELNQKLATLQNEEEILSHQELPCN	GTTGCAAGGAAGCTCTTGATG	AGTTCGGCAACTAAAGTGCG	0.96
1	PY01695	acetyl-CoA carboxylase 1 precursor-related	PY01695_15	94	GTTGCAAGGAAGCTCTTGATGATTCAAATTTTTTTTTTTCTTATTTTTTGTACTAAATTTTTTATAGCTATAAAGATGGTCCAGGATACCATCTGAATAGTAGTGCAGTGATTTATCGTTCCCCATTAGTGGATGCAGCGAGTCAC	MGNDKSLHYYSDGILDHLYSYKKFSTKNKKKKNLNHQELPCN	GTTGCAAGGAAGCTCTTGATG	GTGACTCGCTGCATCCACTA	0.96
1	PY01695	acetyl-CoA carboxylase 1 precursor-related	PY01695_150	94	GTTGCAAGGAAGCTCTTGATGCACTTGCAGATAAAATGGAAGCATTTCCTTTTCCTTCTTTTCGATTTCCTTTTTTACACTCAGAATTTCTTCTTCATTCTGAAGAGTCGCGAGTTTCTGCCCCATGTAATCCTTCAATCTTCGGACCTG	MGQKLATLQNEEEILSVKKEIEKKEKEMLPFYLQVHQELPCN	GTTGCAAGGAAGCTCTTGATG	CAGGTCCGAAGATTGAAGGA	0.96
1	PY01695	acetyl-CoA carboxylase 1 precursor-related	PY01695_151	94	GTTGCAAGGAAGCTCTTGATGAACACCTTTCTCCTTCATACATGATGATACATCATGCAGATCTGCATATTTATGACACACTTGCAGATAAAATGGAAGCATTTCCTTTTCCTTCTTTTCCCCCATGTAACGCACTTTAGTTGCCGAACT	MGEKKEKEMLPFYLQVCHKYADLHDVSSCMKEKGVHQELPCN	GTTGCAAGGAAGCTCTTGATG	AGTTCGGCAACTAAAGTGCG	0.96
1	PY01695	acetyl-CoA carboxylase 1 precursor-related	PY01695_152	94	GTTGCAAGGAAGCTCTTGATGCAGCAGGCGATAATAGAAAAAGGAGCGAGATTTTTCCCATGGAACAATTTTGCGAATAACACCTTTCTCCTTCATACATGATGATACATCATGCAGATCCCCCATGTAATCCTTCAATCTTCGGACCTG	MGDLHDVSSCMKEKGVIRKIVPWEKSRSFFYYRLLHQELPCN	GTTGCAAGGAAGCTCTTGATG	CAGGTCCGAAGATTGAAGGA	0.96
1	PY01695	acetyl-CoA carboxylase 1 precursor-related	PY01695_153	94	GTTGCAAGGAAGCTCTTGATGCTTCAGTGTATGCAGGATCAAGCGGCGCAGCAGGCGATAATAGAAAAAGGAGCGAGATTTTTCCCATGGAACAATTTTGCGAATAACACCTTTCTCCTTCCCCATGTAACGCACTTTAGTTGCCGAACT	MGKEKGVIRKIVPWEKSRSFFYYRLLRRLILHTLKHQELPCN	GTTGCAAGGAAGCTCTTGATG	AGTTCGGCAACTAAAGTGCG	0.96
1	PY01695	acetyl-CoA carboxylase 1 precursor-related	PY01695_16	94	GTTGCAAGGAAGCTCTTGATGAGTTCCTTTTTTGATGGTATGAACATTTTCCAATGGCTTAAAGCTGTAAAACAGTTTATTCAAATTTTTTTTTTTCTTATTTTTTGTACTAAATTTTTTCCCCATGGCGTAACGTAAGTCACCGT	MGKKFSTKNKKKKNLNKLFYSFKPLENVHTIKKGTHQELPCN	GTTGCAAGGAAGCTCTTGATG	ACGGTGACTTACGTTACGCC	0.96
1	PY01695	acetyl-CoA carboxylase 1 precursor-related	PY01695_17	95	GTTGCAAGGAAGCTCTTGATGACTGTGGGACAGAGGTGTCCCGATTTCCGCATTATTTTGAATAGGCTGCGCAGTGATAGTTCCTTTTTTGATGGTATGAACATTTTCCAATGGCTTAAACCCCATTAGTGGATGCAGCGAGTCAC	MGFKPLENVHTIKKGTITAQPIQNNAEIGTPLSHSHQELPCN	GTTGCAAGGAAGCTCTTGATG	GTGACTCGCTGCATCCACTA	0.96
1	PY01695	acetyl-CoA carboxylase 1 precursor-related	PY01695_18	95	GTTGCAAGGAAGCTCTTGATGATCTCCGAATTTGATTTGGCGTTTGTTGATATTGCTCATAGAGATTCCATTTTTGTCACTGTGGGACAGAGGTGTCCCGATTTCCGCATTATTTTGAATCCCCATGGCGTAACGTAAGTCACCGT	MGIQNNAEIGTPLSHSDKNGISMSNINKRQIKFGDHQELPCN	GTTGCAAGGAAGCTCTTGATG	ACGGTGACTTACGTTACGCC	0.96
1	PY01695	acetyl-CoA carboxylase 1 precursor-related	PY01695_19	95	GTTGCAAGGAAGCTCTTGATGAATATGTTCATTTTCATCGCGTTCACAAGTATCCCCTTTTTTCATGTAGATGCGTTTATCTCCGAATTTGATTTGGCGTTTGTTGATATTGCTCATAGACCCCATTAGTGGATGCAGCGAGTCAC	MGSMSNINKRQIKFGDKRIYMKKGDTCERDENEHIHQELPCN	GTTGCAAGGAAGCTCTTGATG	GTGACTCGCTGCATCCACTA	0.96
1	PY01695	acetyl-CoA carboxylase 1 precursor-related	PY01695_2	95	GTTGCAAGGAAGCTCTTGATGATTTGGATATTGGCCGCGGGTTTCTTTTTCTGCAAAATTATTGATATTAACATTATTATACATGTGCATATAATAAGTGTTGCGAATTTTGATAGATTTCCCCATGGCGTAACGTAAGTCACCGT	MGKSIKIRNTYYMHMYNNVNINNFAEKETRGQYPNHQELPCN	GTTGCAAGGAAGCTCTTGATG	ACGGTGACTTACGTTACGCC	0.96
1	PY01695	acetyl-CoA carboxylase 1 precursor-related	PY01695_20	95	GTTGCAAGGAAGCTCTTGATGATATGCTTTTTTTTTGATATTATTTGTTTCTTCGTATGTCAGAAATTCGGTATCATCAATATGTTCATTTTCATCGCGTTCACAAGTATCCCCTTTTTTCCCCATGGCGTAACGTAAGTCACCGT	MGKKGDTCERDENEHIDDTEFLTYEETNNIKKKAYHQELPCN	GTTGCAAGGAAGCTCTTGATG	ACGGTGACTTACGTTACGCC	0.96
1	PY01695	acetyl-CoA carboxylase 1 precursor-related	PY01695_21	95	GTTGCAAGGAAGCTCTTGATGTTTCAGATAATTGATATATGGATAGCGGCGTTCATTGATATAATTAATATAATCTTTATATGCTTTTTTTTTGATATTATTTGTTTCTTCGTATGTCAGCCCCATTAGTGGATGCAGCGAGTCAC	MGLTYEETNNIKKKAYKDYINYINERRYPYINYLKHQELPCN	GTTGCAAGGAAGCTCTTGATG	GTGACTCGCTGCATCCACTA	0.96
1	PY01695	acetyl-CoA carboxylase 1 precursor-related	PY01695_22	95	GTTGCAAGGAAGCTCTTGATGTGCAGCCATACCATTATTAGCAATCAGCAGTTTTTTGATGATTTTTTCATTTTTCATTTTCAGATAATTGATATATGGATAGCGGCGTTCATTGATATACCCCATGGCGTAACGTAAGTCACCGT	MGYINERRYPYINYLKMKNEKIIKKLLIANNGMAAHQELPCN	GTTGCAAGGAAGCTCTTGATG	ACGGTGACTTACGTTACGCC	0.96
1	PY01695	acetyl-CoA carboxylase 1 precursor-related	PY01695_23	95	GTTGCAAGGAAGCTCTTGATGATTTTCATCATTAAATGTTTTAAACAGCCATTCTTTCAGTGACAAGATACATTTCAGTGCAGCCATACCATTATTAGCAATCAGCAGTTTTTTGATGATCCCCATTAGTGGATGCAGCGAGTCAC	MGIIKKLLIANNGMAALKCILSLKEWLFKTFNDENHQELPCN	GTTGCAAGGAAGCTCTTGATG	GTGACTCGCTGCATCCACTA	0.96
1	PY01695	acetyl-CoA carboxylase 1 precursor-related	PY01695_24	95	GTTGCAAGGAAGCTCTTGATGGTATTTGGAATTACTTTTGATATCATCTTCAGTAGCCAGCACGATGATTTGGATCAAATTTTCATCATTAAATGTTTTAAACAGCCATTCTTTCAGTGACCCCATGGCGTAACGTAAGTCACCGT	MGSLKEWLFKTFNDENLIQIIVLATEDDIKSNSKYHQELPCN	GTTGCAAGGAAGCTCTTGATG	ACGGTGACTTACGTTACGCC	0.96
1	PY01695	acetyl-CoA carboxylase 1 precursor-related	PY01695_25	95	GTTGCAAGGAAGCTCTTGATGATAATTATAACTGTTTTTTCCCGGTGGAACTTTAATAACTTTATCTGACAGAGAGATGTATTTGGAATTACTTTTGATATCATCTTCAGTAGCCAGCACCCCCATTAGTGGATGCAGCGAGTCAC	MGVLATEDDIKSNSKYISLSDKVIKVPPGKNSYNYHQELPCN	GTTGCAAGGAAGCTCTTGATG	GTGACTCGCTGCATCCACTA	0.96
1	PY01695	acetyl-CoA carboxylase 1 precursor-related	PY01695_26	96	GTTGCAAGGAAGCTCTTGATGCCAAACTGCATCAACATTTTCTTTTTTTGCAATGTCAACAATCAGAGAAACATTTGCATAATTATAACTGTTTTTTCCCGGTGGAACTTTAATAACTTTCCCCATGGCGTAACGTAAGTCACCGT	MGKVIKVPPGKNSYNYANVSLIVDIAKKENVDAVWHQELPCN	GTTGCAAGGAAGCTCTTGATG	ACGGTGACTTACGTTACGCC	0.96
1	PY01695	acetyl-CoA carboxylase 1 precursor-related	PY01695_27	96	GTTGCAAGGAAGCTCTTGATGTTCCTTTTCCAGCATAGATGACAACAGTGGATTTTCTGAGCAATGTCCCCAACCTGGCCAAACTGCATCAACATTTTCTTTTTTTGCAATGTCAACAATCCCCATTAGTGGATGCAGCGAGTCAC	MGIVDIAKKENVDAVWPGWGHCSENPLLSSMLEKEHQELPCN	GTTGCAAGGAAGCTCTTGATG	GTGACTCGCTGCATCCACTA	0.96
1	PY01695	acetyl-CoA carboxylase 1 precursor-related	PY01695_28	96	GTTGCAAGGAAGCTCTTGATGGATTTTATCACCCAGTGCTTCCATAACATTATCAGTCGGTCCAACAAAAATGATATTTTCCTTTTCCAGCATAGATGACAACAGTGGATTTTCTGAGCACCCCATGGCGTAACGTAAGTCACCGT	MGCSENPLLSSMLEKENIIFVGPTDNVMEALGDKIHQELPCN	GTTGCAAGGAAGCTCTTGATG	ACGGTGACTTACGTTACGCC	0.96
1	PY01695	acetyl-CoA carboxylase 1 precursor-related	PY01695_29	96	GTTGCAAGGAAGCTCTTGATGATCGCCACTCCATTTAACAACAGGTACATTAACACTTTGAGCCAGAATGTTGGCTGAGATTTTATCACCCAGTGCTTCCATAACATTATCAGTCGGTCCCCCCATTAGTGGATGCAGCGAGTCAC	MGGPTDNVMEALGDKISANILAQSVNVPVVKWSGDHQELPCN	GTTGCAAGGAAGCTCTTGATG	GTGACTCGCTGCATCCACTA	0.96
1	PY01695	acetyl-CoA carboxylase 1 precursor-related	PY01695_3	96	GTTGCAAGGAAGCTCTTGATGCAGAGGCATAAACTTATTGCGATAATTTTCAGACAGAACATCATTTGTCCCTTTGCGATTTGGATATTGGCCGCGGGTTTCTTTTTCTGCAAAATTATTCCCCATTAGTGGATGCAGCGAGTCAC	MGNNFAEKETRGQYPNRKGTNDVLSENYRNKFMPLHQELPCN	GTTGCAAGGAAGCTCTTGATG	GTGACTCGCTGCATCCACTA	0.96
1	PY01695	acetyl-CoA carboxylase 1 precursor-related	PY01695_30	96	GTTGCAAGGAAGCTCTTGATGTTTATTATAGATATCTTGACTAATTGAATTATTTTCAAAATCTTTAATTTTCAGATTATCGCCACTCCATTTAACAACAGGTACATTAACACTTTGAGCCCCCATGGCGTAACGTAAGTCACCGT	MGAQSVNVPVVKWSGDNLKIKDFENNSISQDIYNKHQELPCN	GTTGCAAGGAAGCTCTTGATG	ACGGTGACTTACGTTACGCC	0.96
1	PY01695	acetyl-CoA carboxylase 1 precursor-related	PY01695_31	96	GTTGCAAGGAAGCTCTTGATGAGGATAGCCAATGCGTTTGCATTCGCGGATACATTCTTCCAGGCTATGAATAGTAGATTTATTATAGATATCTTGACTAATTGAATTATTTTCAAAATCCCCCATTAGTGGATGCAGCGAGTCAC	MGDFENNSISQDIYNKSTIHSLEECIRECKRIGYPHQELPCN	GTTGCAAGGAAGCTCTTGATG	GTGACTCGCTGCATCCACTA	0.96
1	PY01695	acetyl-CoA carboxylase 1 precursor-related	PY01695_32	96	GTTGCAAGGAAGCTCTTGATGGTTTTCTACCTTGCGAATACCTTTACCACCACCACCTTGTGACGCTTTGATCATAACAGGATAGCCAATGCGTTTGCATTCGCGGATACATTCTTCCAGCCCCATGGCGTAACGTAAGTCACCGT	MGLEECIRECKRIGYPVMIKASQGGGGKGIRKVENHQELPCN	GTTGCAAGGAAGCTCTTGATG	ACGGTGACTTACGTTACGCC	0.96
1	PY01695	acetyl-CoA carboxylase 1 precursor-related	PY01695_33	96	GTTGCAAGGAAGCTCTTGATGTGGTGAATTTGGCAGTTCATTTTGAACTTGTTCATAATATTTTTTGATTTCATTTTCGTTTTCTACCTTGCGAATACCTTTACCACCACCACCTTGTGACCCCATTAGTGGATGCAGCGAGTCAC	MGSQGGGGKGIRKVENENEIKKYYEQVQNELPNSPHQELPCN	GTTGCAAGGAAGCTCTTGATG	GTGACTCGCTGCATCCACTA	0.96
1	PY01695	acetyl-CoA carboxylase 1 precursor-related	PY01695_34	96	GTTGCAAGGAAGCTCTTGATGACCAACAACTTGGATTTCAATATGGCGAACATTGCTACATACTTTCATCAGAAAGATTGGTGAATTTGGCAGTTCATTTTGAACTTGTTCATAATATTTCCCCATGGCGTAACGTAAGTCACCGT	MGKYYEQVQNELPNSPIFLMKVCSNVRHIEIQVVGHQELPCN	GTTGCAAGGAAGCTCTTGATG	ACGGTGACTTACGTTACGCC	0.96
1	PY01695	acetyl-CoA carboxylase 1 precursor-related	PY01695_35	97	GTTGCAAGGAAGCTCTTGATGGCGGCGTTGTGTAGTACAATCGCGACCACTCAGTGAACAAACATTTCCATACATATCACCAACAACTTGGATTTCAATATGGCGAACATTGCTACATACCCCCATTAGTGGATGCAGCGAGTCAC	MGVCSNVRHIEIQVVGDMYGNVCSLSGRDCTTQRRHQELPCN	GTTGCAAGGAAGCTCTTGATG	GTGACTCGCTGCATCCACTA	0.96
1	PY01695	acetyl-CoA carboxylase 1 precursor-related	PY01695_36	97	GTTGCAAGGAAGCTCTTGATGGCGAAAAGTATGTGGAGGAACAATAGAAGGTGGTCCCTCTTCAAAGATTTTTTGAAAGCGGCGTTGTGTAGTACAATCGCGACCACTCAGTGAACAAACCCCCATGGCGTAACGTAAGTCACCGT	MGVCSLSGRDCTTQRRFQKIFEEGPPSIVPPHTFRHQELPCN	GTTGCAAGGAAGCTCTTGATG	ACGGTGACTTACGTTACGCC	0.96
1	PY01695	acetyl-CoA carboxylase 1 precursor-related	PY01695_37	97	GTTGCAAGGAAGCTCTTGATGTCCTGCACCGCGATATTTGATCATTTTTGTCAGACGGATAGATGCTTTTTCCATTTCGCGAAAAGTATGTGGAGGAACAATAGAAGGTGGTCCCTCTTCCCCCATTAGTGGATGCAGCGAGTCAC	MGEEGPPSIVPPHTFREMEKASIRLTKMIKYRGAGHQELPCN	GTTGCAAGGAAGCTCTTGATG	GTGACTCGCTGCATCCACTA	0.96
1	PY01695	acetyl-CoA carboxylase 1 precursor-related	PY01695_38	97	GTTGCAAGGAAGCTCTTGATGATTCAGTTCCAGAAAATAATATTTGTTATTAACTTGATCATACAGATATTCAATGGTTCCTGCACCGCGATATTTGATCATTTTTGTCAGACGGATAGACCCCATGGCGTAACGTAAGTCACCGT	MGSIRLTKMIKYRGAGTIEYLYDQVNNKYYFLELNHQELPCN	GTTGCAAGGAAGCTCTTGATG	ACGGTGACTTACGTTACGCC	0.96
1	PY01695	acetyl-CoA carboxylase 1 precursor-related	PY01695_39	97	GTTGCAAGGAAGCTCTTGATGGACAATATTGGTATCTGTGATTCCTTCTGAAACAGGATGCTCTACTTGCAGACGGGTATTCAGTTCCAGAAAATAATATTTGTTATTAACTTGATCATACCCCATTAGTGGATGCAGCGAGTCAC	MGYDQVNNKYYFLELNTRLQVEHPVSEGITDTNIVHQELPCN	GTTGCAAGGAAGCTCTTGATG	GTGACTCGCTGCATCCACTA	0.96
1	PY01695	acetyl-CoA carboxylase 1 precursor-related	PY01695_4	97	GTTGCAAGGAAGCTCTTGATGGCGAAAGGTTTTATTTTTCAGAATGGAATTCAGGATATTTGTTCCTTTAGACACAAACAGAGGCATAAACTTATTGCGATAATTTTCAGACAGAACATCCCCCATGGCGTAACGTAAGTCACCGT	MGDVLSENYRNKFMPLFVSKGTNILNSILKNKTFRHQELPCN	GTTGCAAGGAAGCTCTTGATG	ACGGTGACTTACGTTACGCC	0.96
1	PY01695	acetyl-CoA carboxylase 1 precursor-related	PY01695_40	97	GTTGCAAGGAAGCTCTTGATGTTTGATATCATCGATATTTTGAAGAGGGATGCCCATAGCAACTTGAAGTTGAATAGCGACAATATTGGTATCTGTGATTCCTTCTGAAACAGGATGCTCCCCCATGGCGTAACGTAAGTCACCGT	MGEHPVSEGITDTNIVAIQLQVAMGIPLQNIDDIKHQELPCN	GTTGCAAGGAAGCTCTTGATG	ACGGTGACTTACGTTACGCC	0.96
1	PY01695	acetyl-CoA carboxylase 1 precursor-related	PY01695_42	97	GTTGCAAGGAAGCTCTTGATGCACTGTTTTATTATTATCTTTTTCGCTGATTGGAAGTTTCAGCTTATCATTTACAATACTAACACTGCTTGAGCTTGTGTTTTTTTTTGTTTTCTCTTCCCCCATGTCCACTCCGTCCGGTTATA	MGEEKTKKNTSSSSVSIVNDKLKLPISEKDNNKTVHQELPCN	GTTGCAAGGAAGCTCTTGATG	TATAACCGGACGGAGTGGAC	0.96
1	PY01695	acetyl-CoA carboxylase 1 precursor-related	PY01695_44	97	GTTGCAAGGAAGCTCTTGATGAAAACTATCATTACTGTTTTCGGCTGTGATGCGAGCAGCAATAACATGATTTTTAGTGTGGGGCATGTTGTTGTAAAAATCAAACATGCCAAGTTGTTCCCCCATGTCCACTCCGTCCGGTTATA	MGEQLGMFDFYNNMPHTKNHVIAARITAENSNDSFHQELPCN	GTTGCAAGGAAGCTCTTGATG	TATAACCGGACGGAGTGGAC	0.96
1	PY01695	acetyl-CoA carboxylase 1 precursor-related	PY01695_46	97	GTTGCAAGGAAGCTCTTGATGGCCAATTTGTGAATCTGAAAATTCATGAACAAACCCATTATTGATAGAGAAATAACCCCATACATCTTTGCTATTTTGAAAATTAACATTTTTTACCAGCCCCATGTCCACTCCGTCCGGTTATA	MGLVKNVNFQNSKDVWGYFSINNGFVHEFSDSQIGHQELPCN	GTTGCAAGGAAGCTCTTGATG	TATAACCGGACGGAGTGGAC	0.96
1	PY01695	acetyl-CoA carboxylase 1 precursor-related	PY01695_48	98	GTTGCAAGGAAGCTCTTGATGTTTTGCCAGATATTTTGTAACTGTCTTAATTTCTCCATCGATGCTCAGTTTGCGCAGCGCCAGAATCAGATTTTTGCGAGCAATTTCGCGTGTTTCCCCCCCCATGTCCACTCCGTCCGGTTATA	MGGETREIARKNLILALRKLSIDGEIKTVTKYLAKHQELPCN	GTTGCAAGGAAGCTCTTGATG	TATAACCGGACGGAGTGGAC	0.96
1	PY01695	acetyl-CoA carboxylase 1 precursor-related	PY01695_49	98	GTTGCAAGGAAGCTCTTGATGAACATCCAGCCAATTTGTTGTGATATTGTTATCGATAAATGCTTTAGATTCCAGGATTTTTGCCAGATATTTTGTAACTGTCTTAATTTCTCCATCGATCCCCATCCCCTACGTGTGCGTCTTAT	MGIDGEIKTVTKYLAKILESKAFIDNNITTNWLDVHQELPCN	GTTGCAAGGAAGCTCTTGATG	ATAAGACGCACACGTAGGGG	0.96
1	PY01695	acetyl-CoA carboxylase 1 precursor-related	PY01695_5	98	GTTGCAAGGAAGCTCTTGATGCTTAGAATTATTCTTTGAATTTTTTTTTGTATTGCGTTCTGGATCATTATAGATATAGCGAAAGGTTTTATTTTTCAGAATGGAATTCAGGATATTTGTCCCCATTAGTGGATGCAGCGAGTCAC	MGTNILNSILKNKTFRYIYNDPERNTKKNSKNNSKHQELPCN	GTTGCAAGGAAGCTCTTGATG	GTGACTCGCTGCATCCACTA	0.96
1	PY01695	acetyl-CoA carboxylase 1 precursor-related	PY01695_50	98	GTTGCAAGGAAGCTCTTGATGACACAAAATAATGATATGAAAAGCATTATAATAAATGTTTTTTTTGCGTTCGATTACAACATCCAGCCAATTTGTTGTGATATTGTTATCGATAAATGCCCCCATGTCCACTCCGTCCGGTTATA	MGAFIDNNITTNWLDVVIERKKNIYYNAFHIIILCHQELPCN	GTTGCAAGGAAGCTCTTGATG	TATAACCGGACGGAGTGGAC	0.96
1	PY01695	acetyl-CoA carboxylase 1 precursor-related	PY01695_52	98	GTTGCAAGGAAGCTCTTGATGACTGATGTCATTGATATTATTTTCTGATTTGATAGCAATGTCTTCGCGATTCAGGCTATCTTCGGTATTTTCCATTTCTTTCATAAAATAAATCAACAGCCCCATGTCCACTCCGTCCGGTTATA	MGLLIYFMKEMENTEDSLNREDIAIKSENNINDISHQELPCN	GTTGCAAGGAAGCTCTTGATG	TATAACCGGACGGAGTGGAC	0.96
1	PY01695	acetyl-CoA carboxylase 1 precursor-related	PY01695_54	98	GTTGCAAGGAAGCTCTTGATGATCATTGATATTCAATTTGTACAGATCTTCACCAGTATTATATCCTTTAAACTTATATTTTACATTTTGAAAAATGATATCAAAAATGTGTGCGCGTTTCCCCATGTCCACTCCGTCCGGTTATA	MGKRAHIFDIIFQNVKYKFKGYNTGEDLYKLNINDHQELPCN	GTTGCAAGGAAGCTCTTGATG	TATAACCGGACGGAGTGGAC	0.96
1	PY01695	acetyl-CoA carboxylase 1 precursor-related	PY01695_55	98	GTTGCAAGGAAGCTCTTGATGTGATGCAAAGATTTTATTATTTTCTTTATCATATTTTGCCAGGATTTCGATTTCTTGATCATTGATATTCAATTTGTACAGATCTTCACCAGTATTATACCCCATCCCCTACGTGTGCGTCTTAT	MGYNTGEDLYKLNINDQEIEILAKYDKENNKIFASHQELPCN	GTTGCAAGGAAGCTCTTGATG	ATAAGACGCACACGTAGGGG	0.96
1	PY01695	acetyl-CoA carboxylase 1 precursor-related	PY01695_56	98	GTTGCAAGGAAGCTCTTGATGCATATGTGTTCCCAGGGAATCTTCGATACATGTATAGATATATGTTTGATTATGGAATGATGCAAAGATTTTATTATTTTCTTTATCATATTTTGCCAGCCCCATGTCCACTCCGTCCGGTTATA	MGLAKYDKENNKIFASFHNQTYIYTCIEDSLGTHMHQELPCN	GTTGCAAGGAAGCTCTTGATG	TATAACCGGACGGAGTGGAC	0.96
1	PY01695	acetyl-CoA carboxylase 1 precursor-related	PY01695_58	98	GTTGCAAGGAAGCTCTTGATGGTTAATTTTTTCACCATCTTTGATCAGATATTTTACAATTTTTCCATTTGTATTTGAGATCAGATGATATGGATTAGTAATAACAGGAATAAATACATTCCCCATGTCCACTCCGTCCGGTTATA	MGNVFIPVITNPYHLISNTNGKIVKYLIKDGEKINHQELPCN	GTTGCAAGGAAGCTCTTGATG	TATAACCGGACGGAGTGGAC	0.96
1	PY01695	acetyl-CoA carboxylase 1 precursor-related	PY01695_59	98	GTTGCAAGGAAGCTCTTGATGAGATTTAAAAGTCATAATCATTTTCATCGCTTCTACTTCGATGTAATCATCAAATTTGTTAATTTTTTCACCATCTTTGATCAGATATTTTACAATTTTCCCCATCCCCTACGTGTGCGTCTTAT	MGKIVKYLIKDGEKINKFDDYIEVEAMKMIMTFKSHQELPCN	GTTGCAAGGAAGCTCTTGATG	ATAAGACGCACACGTAGGGG	0.96
1	PY01695	acetyl-CoA carboxylase 1 precursor-related	PY01695_6	99	GTTGCAAGGAAGCTCTTGATGTGAAATGCGACTCAGTGTATTGCTATGTTTATGAAGGGTGTAAAGAAATGCCAAATTCTTAGAATTATTCTTTGAATTTTTTTTTGTATTGCGTTCTGGCCCCATGGCGTAACGTAAGTCACCGT	MGPERNTKKNSKNNSKNLAFLYTLHKHSNTLSRISHQELPCN	GTTGCAAGGAAGCTCTTGATG	ACGGTGACTTACGTTACGCC	0.96
1	PY01695	acetyl-CoA carboxylase 1 precursor-related	PY01695_60	99	GTTGCAAGGAAGCTCTTGATGACCAATTTTGATCATAGCACCTTCTGACATCTTATGCTTCAGGATACCAGTTTCAGTAGATTTAAAAGTCATAATCATTTTCATCGCTTCTACTTCGATCCCCATGTCCACTCCGTCCGGTTATA	MGIEVEAMKMIMTFKSTETGILKHKMSEGAMIKIGHQELPCN	GTTGCAAGGAAGCTCTTGATG	TATAACCGGACGGAGTGGAC	0.96
1	PY01695	acetyl-CoA carboxylase 1 precursor-related	PY01695_62	99	GTTGCAAGGAAGCTCTTGATGTGCATTTTTGTTTGACAAATTCAGATGCCCAATAAAATCAATAATTTTGTTATTATTATCATCATTTTGGTAATTTTGATTATCCTTTTCCTTTTCGATCCCCATGTCCACTCCGTCCGGTTATA	MGIEKEKDNQNYQNDDNNNKIIDFIGHLNLSNKNAHQELPCN	GTTGCAAGGAAGCTCTTGATG	TATAACCGGACGGAGTGGAC	0.96
1	PY01695	acetyl-CoA carboxylase 1 precursor-related	PY01695_64	99	GTTGCAAGGAAGCTCTTGATGATCTTCAATTTTGCGGAGGTTTTCCATTTTTTCTTTTTCAATGTTTTTACAGCATACTTCGTTATTATGTGACTCTTCTGCCAGGTCTGGAACAAATGTCCCCATGTCCACTCCGTCCGGTTATA	MGTFVPDLAEESHNNEVCCKNIEKEKMENLRKIEDHQELPCN	GTTGCAAGGAAGCTCTTGATG	TATAACCGGACGGAGTGGAC	0.96
1	PY01695	acetyl-CoA carboxylase 1 precursor-related	PY01695_66	99	GTTGCAAGGAAGCTCTTGATGATCTTTTTTCATATTTTCGGTTTTGATATCTTGAACAGACACTGATTCATTTGTTGTATTAACCTGTGAATTGCGATTGGTGTGTTTTGTGGGATAAATCCCCATGTCCACTCCGTCCGGTTATA	MGIYPTKHTNRNSQVNTTNESVSVQDIKTENMKKDHQELPCN	GTTGCAAGGAAGCTCTTGATG	TATAACCGGACGGAGTGGAC	0.96
1	PY01695	acetyl-CoA carboxylase 1 precursor-related	PY01695_68	99	GTTGCAAGGAAGCTCTTGATGACGAAACATATTATTTTTGTTATTTTTTCCATTATTTTTTTTCAAAAACAATTTATTGCGGCGATTTACTTGGTTATTTTGGATTTGTTTATCTTCTGTCCCCATGTCCACTCCGTCCGGTTATA	MGTEDKQIQNNQVNRRNKLFLKKNNGKNNKNNMFRHQELPCN	GTTGCAAGGAAGCTCTTGATG	TATAACCGGACGGAGTGGAC	0.96
1	PY01695	acetyl-CoA carboxylase 1 precursor-related	PY01695_7	99	GTTGCAAGGAAGCTCTTGATGTTCATCATTATTATTTTCCAATTTTTCGATATCATCTCCCTGGAAGCTCTTGCTTTTTGAAATGCGACTCAGTGTATTGCTATGTTTATGAAGGGTGTACCCCATTAGTGGATGCAGCGAGTCAC	MGYTLHKHSNTLSRISKSKSFQGDDIEKLENNNDEHQELPCN	GTTGCAAGGAAGCTCTTGATG	GTGACTCGCTGCATCCACTA	0.96
1	PY01695	acetyl-CoA carboxylase 1 precursor-related	PY01695_70	99	GTTGCAAGGAAGCTCTTGATGATTGTTAGTATTTTTTTTATTGATCTTATCATAACTCAGAGTATCATCGCGGGAGTTACTTTCGATATTGCTATCGATGATTTTACTGTCATTATCATTCCCCATGTCCACTCCGTCCGGTTATA	MGNDNDSKIIDSNIESNSRDDTLSYDKINKKNTNNHQELPCN	GTTGCAAGGAAGCTCTTGATG	TATAACCGGACGGAGTGGAC	0.96
1	PY01695	acetyl-CoA carboxylase 1 precursor-related	PY01695_71	99	GTTGCAAGGAAGCTCTTGATGTGTTTCGAGCATATTTGTAGCATCTTTTGGTTCTTTTTTGGTGGCTTTCAGTGATTCATTGTTAGTATTTTTTTTATTGATCTTATCATAACTCAGAGTCCCCATCCCCTACGTGTGCGTCTTAT	MGTLSYDKINKKNTNNESLKATKKEPKDATNMLETHQELPCN	GTTGCAAGGAAGCTCTTGATG	ATAAGACGCACACGTAGGGG	0.96
1	PY01695	acetyl-CoA carboxylase 1 precursor-related	PY01695_72	99	GTTGCAAGGAAGCTCTTGATGAACAGAATTCAGTTTTTCATTCAGATAATTTTTTGATCCGATAGAGGTTTCTTTAGTTGTTTCGAGCATATTTGTAGCATCTTTTGGTTCTTTTTTGGTCCCCATGTCCACTCCGTCCGGTTATA	MGTKKEPKDATNMLETTKETSIGSKNYLNEKLNSVHQELPCN	GTTGCAAGGAAGCTCTTGATG	TATAACCGGACGGAGTGGAC	0.96
1	PY01695	acetyl-CoA carboxylase 1 precursor-related	PY01695_74	100	GTTGCAAGGAAGCTCTTGATGTGTAGTAGACAGATTATTTTCAGAAATATCATTGATCAGTTCTTCATTAGGTGTTGTACTCATTTTATTGATGGTATTTGTGATGCTCAGATTCAGATTCCCCATGTCCACTCCGTCCGGTTATA	MGNLNLSITNTINKMSTTPNEELINDISENNLSTTHQELPCN	GTTGCAAGGAAGCTCTTGATG	TATAACCGGACGGAGTGGAC	0.96
1	PY01695	acetyl-CoA carboxylase 1 precursor-related	PY01695_76	100	GTTGCAAGGAAGCTCTTGATGAGAGATCAATTTTTTATTATTATCGATCTTTTCTTCTGAGATATTATTGGTGCGTTGACTAACAAGTGAATCATTGCTACCAGAATTAACGATTGAATCCCCCATGTCCACTCCGTCCGGTTATA	MGDSIVNSGSNDSLVSQRTNNISEEKIDNNKKLISHQELPCN	GTTGCAAGGAAGCTCTTGATG	TATAACCGGACGGAGTGGAC	0.96
1	PY01695	acetyl-CoA carboxylase 1 precursor-related	PY01695_78	100	GTTGCAAGGAAGCTCTTGATGGTCACTAATGATTTTCATTTTATCCAATTTTTTATCTTTGGTATTATTTACCGGAAAATCAATTTCACTAGAAACGATTTTGTCTTTATATGATTGATTCCCCATGTCCACTCCGTCCGGTTATA	MGNQSYKDKIVSSEIDFPVNNTKDKKLDKMKIISDHQELPCN	GTTGCAAGGAAGCTCTTGATG	TATAACCGGACGGAGTGGAC	0.96
1	PY01695	acetyl-CoA carboxylase 1 precursor-related	PY01695_79	100	GTTGCAAGGAAGCTCTTGATGATTGGTGCGATTGCGACTACTTTGTGAATTGTCATCATTGCTGCGGCTCATTTCGGTGTCACTAATGATTTTCATTTTATCCAATTTTTTATCTTTGGTCCCCATCCCCTACGTGTGCGTCTTAT	MGTKDKKLDKMKIISDTEMSRSNDDNSQSSRNRTNHQELPCN	GTTGCAAGGAAGCTCTTGATG	ATAAGACGCACACGTAGGGG	0.96
1	PY01695	acetyl-CoA carboxylase 1 precursor-related	PY01695_8	100	GTTGCAAGGAAGCTCTTGATGTTTATCAATATCATTGCTATTACTGCGACTACTGATATTGTTTGTGCTGTCGTTATCTTCATCATTATTATTTTCCAATTTTTCGATATCATCTCCCTGCCCCATGGCGTAACGTAAGTCACCGT	MGQGDDIEKLENNNDEDNDSTNNISSRSNSNDIDKHQELPCN	GTTGCAAGGAAGCTCTTGATG	ACGGTGACTTACGTTACGCC	0.96
1	PY01695	acetyl-CoA carboxylase 1 precursor-related	PY01695_80	100	GTTGCAAGGAAGCTCTTGATGATTTTCTTTATCTTTCTTGTTATCAAAATTCAGTTCAATCTTTTCATTGTAATTTGTATTGGTGCGATTGCGACTACTTTGTGAATTGTCATCATTGCTCCCCATGTCCACTCCGTCCGGTTATA	MGSNDDNSQSSRNRTNTNYNEKIELNFDNKKDKENHQELPCN	GTTGCAAGGAAGCTCTTGATG	TATAACCGGACGGAGTGGAC	0.96
1	PY01695	acetyl-CoA carboxylase 1 precursor-related	PY01695_81	100	GTTGCAAGGAAGCTCTTGATGATATCCTTTCAGCAGATATTCAATGCGTTTCATGTTTGACAGTTCAAGGAAAAATTCATTTTCTTTATCTTTCTTGTTATCAAAATTCAGTTCAATCTTCCCCATCGATTCCTCGATGGTCACTT	MGKIELNFDNKKDKENEFFLELSNMKRIEYLLKGYHQELPCN	GTTGCAAGGAAGCTCTTGATG	AAGTGACCATCGAGGAATCG	0.96
1	PY01695	acetyl-CoA carboxylase 1 precursor-related	PY01695_82_D	100	GTTGCAAGGAAGCTCTTGATGATCAAAATTATTTTTGTCTTTCAGGAAATCTTCAAAGCATTTTTCATAGTCTTGGTCATATCCTTTCAGCAGATATTCAATGCGTTTCATGTTTGACAGCCCCATGGGCTGCTTGGTCACTTTAG	MGLSNMKRIEYLLKGYDQDYEKCFEDFLKDKNNFDHQELPCN	GTTGCAAGGAAGCTCTTGATG	CTAAAGTGACCAAGCAGCCC	0.96
1	PY01695	acetyl-CoA carboxylase 1 precursor-related	PY01695_82_E	100	GTTGCAAGGAAGCTCTTGATGATCAAAATTATTTTTGTCTTTCAGGAAATCTTCAAAGCATTTTTCATAGTCTTGTTCATATCCTTTCAGCAGATATTCAATGCGTTTCATGTTTGACAGCCCCATGGGCTGCTTGGTCACTTTAG	MGLSNMKRIEYLLKGYEQDYEKCFEDFLKDKNNFDHQELPCN	GTTGCAAGGAAGCTCTTGATG	CTAAAGTGACCAAGCAGCCC	0.96
1	PY01695	acetyl-CoA carboxylase 1 precursor-related	PY01695_83	100	GTTGCAAGGAAGCTCTTGATGTTTAGAAAACAGATGATTATATTCGATAAATTTATCCAGGATATAATTCAGATTTTTATCAAAATTATTTTTGTCTTTCAGGAAATCTTCAAAGCATTTCCCCATCGATTCCTCGATGGTCACTT	MGKCFEDFLKDKNNFDKNLNYILDKFIEYNHLFSKHQELPCN	GTTGCAAGGAAGCTCTTGATG	AAGTGACCATCGAGGAATCG	0.96
1	PY01695	acetyl-CoA carboxylase 1 precursor-related	PY01695_84	101	GTTGCAAGGAAGCTCTTGATGATCACTAATGCTTTTATACAGAATATAATAAATTTCTACTTCGCTAATAATTTCCTTTTTAGAAAACAGATGATTATATTCGATAAATTTATCCAGGATCCCCATGGGCTGCTTGGTCACTTTAG	MGILDKFIEYNHLFSKKEIISEVEIYYILYKSISDHQELPCN	GTTGCAAGGAAGCTCTTGATG	CTAAAGTGACCAAGCAGCCC	0.96
1	PY01695	acetyl-CoA carboxylase 1 precursor-related	PY01695_85	101	GTTGCAAGGAAGCTCTTGATGTTTGATACTCAGATAGTTGTATGTATATGCATGGATAATTTCATATTGTTTTTTCTTATCACTAATGCTTTTATACAGAATATAATAAATTTCTACTTCCCCCATCGATTCCTCGATGGTCACTT	MGEVEIYYILYKSISDKKKQYEIIHAYTYNYLSIKHQELPCN	GTTGCAAGGAAGCTCTTGATG	AAGTGACCATCGAGGAATCG	0.96
1	PY01695	acetyl-CoA carboxylase 1 precursor-related	PY01695_86	101	GTTGCAAGGAAGCTCTTGATGCAAAGACAAATTAGTTTGTTTACTATTGATCAGATTGTTCAGGATTTTTTCCAGAAGTTTGATACTCAGATAGTTGTATGTATATGCATGGATAATTTCCCCCATGGGCTGCTTGGTCACTTTAG	MGEIIHAYTYNYLSIKLLEKILNNLINSKQTNLSLHQELPCN	GTTGCAAGGAAGCTCTTGATG	CTAAAGTGACCAAGCAGCCC	0.96
1	PY01695	acetyl-CoA carboxylase 1 precursor-related	PY01695_87	101	GTTGCAAGGAAGCTCTTGATGAGATCCAAAAATCTTTCCTTTGAATTCTTTCAGGATTTTGATTTTATTCAGAATTTGCAAAGACAAATTAGTTTGTTTACTATTGATCAGATTGTTCAGCCCCATCGATTCCTCGATGGTCACTT	MGLNNLINSKQTNLSLQILNKIKILKEFKGKIFGSHQELPCN	GTTGCAAGGAAGCTCTTGATG	AAGTGACCATCGAGGAATCG	0.96
1	PY01695	acetyl-CoA carboxylase 1 precursor-related	PY01695_88	101	GTTGCAAGGAAGCTCTTGATGATGAATTTTTTCATTCTGTTCATACAGGTAGATAATGTAGCGTGACAGCAAAATGATAGATCCAAAAATCTTTCCTTTGAATTCTTTCAGGATTTTGATCCCCATGGGCTGCTTGGTCACTTTAG	MGIKILKEFKGKIFGSIILLSRYIIYLYEQNEKIHHQELPCN	GTTGCAAGGAAGCTCTTGATG	CTAAAGTGACCAAGCAGCCC	0.96
1	PY01695	acetyl-CoA carboxylase 1 precursor-related	PY01695_9	101	GTTGCAAGGAAGCTCTTGATGAATTTTTTTCTCGGGATCTTCATTCAGATTATTTCCGATATGGTCAAATGAATAGGTTTTATCAATATCATTGCTATTACTGCGACTACTGATATTGTTCCCCATTAGTGGATGCAGCGAGTCAC	MGNNISSRSNSNDIDKTYSFDHIGNNLNEDPEKKIHQELPCN	GTTGCAAGGAAGCTCTTGATG	GTGACTCGCTGCATCCACTA	0.96
1	PY01695	acetyl-CoA carboxylase 1 precursor-related	PY01695_90	101	GTTGCAAGGAAGCTCTTGATGGATTTTATAATTATCCATATTGCTGCTCTTAGTAAGAAAACGGATATAATTTTGCAGACTTTGCTTCTTCATATCTTCCATATTTTTATTATATTGAAACCCCATGGGCTGCTTGGTCACTTTAG	MGFQYNKNMEDMKKQSLQNYIRFLTKSSNMDNYKIHQELPCN	GTTGCAAGGAAGCTCTTGATG	CTAAAGTGACCAAGCAGCCC	0.96
1	PY01695	acetyl-CoA carboxylase 1 precursor-related	PY01695_91	101	GTTGCAAGGAAGCTCTTGATGTGATTTCAGAAACAGTTTGATCTTTTCTTCATAATTTGTATTATTCAGGATTTGATCGATTTTATAATTATCCATATTGCTGCTCTTAGTAAGAAAACGCCCCATCGATTCCTCGATGGTCACTT	MGRFLTKSSNMDNYKIDQILNNTNYEEKIKLFLKSHQELPCN	GTTGCAAGGAAGCTCTTGATG	AAGTGACCATCGAGGAATCG	0.96
1	PY01695	acetyl-CoA carboxylase 1 precursor-related	PY01695_92	101	GTTGCAAGGAAGCTCTTGATGATAATTAACATTTTCAGTTTTAAACAGAAATGGCAGAGAATAATGGATATCAGATGGTGATTTCAGAAACAGTTTGATCTTTTCTTCATAATTTGTATTCCCCATGGGCTGCTTGGTCACTTTAG	MGNTNYEEKIKLFLKSPSDIHYSLPFLFKTENVNYHQELPCN	GTTGCAAGGAAGCTCTTGATG	CTAAAGTGACCAAGCAGCCC	0.96
1	PY01695	acetyl-CoA carboxylase 1 precursor-related	PY01695_93	101	GTTGCAAGGAAGCTCTTGATGAGCTTTGATAGTAGAATATTTGTACAGATTATGCAGATATGTATTGAACATTTCTTGATAATTAACATTTTCAGTTTTAAACAGAAATGGCAGAGAATACCCCATCGATTCCTCGATGGTCACTT	MGYSLPFLFKTENVNYQEMFNTYLHNLYKYSTIKAHQELPCN	GTTGCAAGGAAGCTCTTGATG	AAGTGACCATCGAGGAATCG	0.96
1	PY01695	acetyl-CoA carboxylase 1 precursor-related	PY01695_94	102	GTTGCAAGGAAGCTCTTGATGGTTGTTATATTCATGATTATTGATAGAAAATACCAGACAATTAGGTGAATGTGGCTTAGCTTTGATAGTAGAATATTTGTACAGATTATGCAGATATGTCCCCATGGGCTGCTTGGTCACTTTAG	MGTYLHNLYKYSTIKAKPHSPNCLVFSINNHEYNNHQELPCN	GTTGCAAGGAAGCTCTTGATG	CTAAAGTGACCAAGCAGCCC	0.96
1	PY01695	acetyl-CoA carboxylase 1 precursor-related	PY01695_95	102	GTTGCAAGGAAGCTCTTGATGATCCAGCATACTTTTAAATTGTTCAATAGTGATGTCTTCATTCAGATTCAGCATGACGTTGTTATATTCATGATTATTGATAGAAAATACCAGACAATTCCCCATCGATTCCTCGATGGTCACTT	MGNCLVFSINNHEYNNVMLNLNEDITIEQFKSMLDHQELPCN	GTTGCAAGGAAGCTCTTGATG	AAGTGACCATCGAGGAATCG	0.96
1	PY01695	acetyl-CoA carboxylase 1 precursor-related	PY01695_96	102	GTTGCAAGGAAGCTCTTGATGTTTATTGATGATATGGAATGTATTGATCTTGTCAGATTTCATTTCATACAGGATATCATCCAGCATACTTTTAAATTGTTCAATAGTGATGTCTTCATTCCCCATGGGCTGCTTGGTCACTTTAG	MGNEDITIEQFKSMLDDILYEMKSDKINTFHIINKHQELPCN	GTTGCAAGGAAGCTCTTGATG	CTAAAGTGACCAAGCAGCCC	0.96
1	PY01695	acetyl-CoA carboxylase 1 precursor-related	PY01695_97	102	GTTGCAAGGAAGCTCTTGATGAACTTTTTTGAAAGCATTATCCAGATAGTTTTGCAGTGAATTAAAGAAGGTTTCATTTTTATTGATGATATGGAATGTATTGATCTTGTCAGATTTCATCCCCATCGATTCCTCGATGGTCACTT	MGMKSDKINTFHIINKNETFFNSLQNYLDNAFKKVHQELPCN	GTTGCAAGGAAGCTCTTGATG	AAGTGACCATCGAGGAATCG	0.96
1	PY01695	acetyl-CoA carboxylase 1 precursor-related	PY01695_98	102	GTTGCAAGGAAGCTCTTGATGAATTTTATGAATTTCTCCATATTTATTTCCAAAATAGTTATAGATATACAGAGTATTAACTTTTTTGAAAGCATTATCCAGATAGTTTTGCAGTGAATTCCCCATGGGCTGCTTGGTCACTTTAG	MGNSLQNYLDNAFKKVNTLYIYNYFGNKYGEIHKIHQELPCN	GTTGCAAGGAAGCTCTTGATG	CTAAAGTGACCAAGCAGCCC	0.96
1	PY01695	acetyl-CoA carboxylase 1 precursor-related	PY01695_99	102	GTTGCAAGGAAGCTCTTGATGTGGACTTTTTTCGAGGTTGTCTTGGATTTTTTCGCGTTCTTTATATGCGTTCATATTAATTTTATGAATTTCTCCATATTTATTTCCAAAATAGTTATACCCCATCGATTCCTCGATGGTCACTT	MGYNYFGNKYGEIHKINMNAYKEREKIQDNLEKSPHQELPCN	GTTGCAAGGAAGCTCTTGATG	AAGTGACCATCGAGGAATCG	0.96
1	PY01717	hypothetical protein	PY01717_1	102	GTTGCAAGGAAGCTCTTGATGATCAAAATCGATCAATTTTTTAAACAGATACAAACACAATTTCCCTTTAACGAACAATCCCAGCAGAAGTTGCAGGATAATAAAATAAACAAATTTCATCCCCATGTAATTTAAGCGTGTGTGCTTTGC	MGMKFVYFIILQLLLGLFVKGKLCLYLFKKLIDFDHQELPCN	GTTGCAAGGAAGCTCTTGATG	GCAAAGCACACACGCTTAAA	0.96
1	PY01717	hypothetical protein	PY01717_10	102	GTTGCAAGGAAGCTCTTGATGTTCTACATTATATGGCAGCAGAATTTTTGAAGAGATATAAAACAGAACATTTTGTTTTTCATTCAGATTAATATCAATTGGAAAAGGAAAATAAGGTTGCCCCATGTAACCGTTCTAAAATCCCGTTCA	MGQPYFPFPIDINLNEKQNVLFYISSKILLPYNVEHQELPCN	GTTGCAAGGAAGCTCTTGATG	TGAACGGGATTTTAGAACGG	0.96
1	PY01717	hypothetical protein	PY01717_11	102	GTTGCAAGGAAGCTCTTGATGATCAAACTCTTTAAGGATACAATCTTCACACATATGGATAATGATTTTTTCTTCATTTTCTACATTATATGGCAGCAGAATTTTTGAAGAGATATAAAACCCCATGTAATTTAAGCGTGTGTGCTTTGC	MGFYISSKILLPYNVENEEKIIIHMCEDCILKEFDHQELPCN	GTTGCAAGGAAGCTCTTGATG	GCAAAGCACACACGCTTAAA	0.96
1	PY01717	hypothetical protein	PY01717_12	102	GTTGCAAGGAAGCTCTTGATGGGTATGTACATATTTATTTGTGTCGATTTTTTCAAACCAGTTCATATAATTTACATCATCAAACTCTTTAAGGATACAATCTTCACACATATGGATAATCCCCATGTAACCGTTCTAAAATCCCGTTCA	MGIIHMCEDCILKEFDDVNYMNWFEKIDTNKYVHTHQELPCN	GTTGCAAGGAAGCTCTTGATG	TGAACGGGATTTTAGAACGG	0.96
1	PY01717	hypothetical protein	PY01717_13	103	GTTGCAAGGAAGCTCTTGATGACGATTATCATTATTCAGCTTATTAAACTTTTCTGAATTGCGGATATCATTATTTTTGGTATGTACATATTTATTTGTGTCGATTTTTTCAAACCAGTTCCCCATGTAATTTAAGCGTGTGTGCTTTGC	MGNWFEKIDTNKYVHTKNNDIRNSEKFNKLNNDNRHQELPCN	GTTGCAAGGAAGCTCTTGATG	GCAAAGCACACACGCTTAAA	0.96
1	PY01717	hypothetical protein	PY01717_14	103	GTTGCAAGGAAGCTCTTGATGATATCCCAAATTATAATCGCTAGTAAAATAAAACAGAACTTTATTTCCCAATGAAAAACGATTATCATTATTCAGCTTATTAAACTTTTCTGAATTGCGCCCCATGTAACCGTTCTAAAATCCCGTTCA	MGRNSEKFNKLNNDNRFSLGNKVLFYFTSDYNLGYHQELPCN	GTTGCAAGGAAGCTCTTGATG	TGAACGGGATTTTAGAACGG	0.96
1	PY01717	hypothetical protein	PY01717_15	103	GTTGCAAGGAAGCTCTTGATGCTGTTCATAGATATAACCCAGTTGAGAGATCTTGATATCTTTTACAACTTTTTCAAAATATCCCAAATTATAATCGCTAGTAAAATAAAACAGAACTTTCCCCATGTAATTTAAGCGTGTGTGCTTTGC	MGKVLFYFTSDYNLGYFEKVVKDIKISQLGYIYEQHQELPCN	GTTGCAAGGAAGCTCTTGATG	GCAAAGCACACACGCTTAAA	0.96
1	PY01717	hypothetical protein	PY01717_16	103	GTTGCAAGGAAGCTCTTGATGCAAATAGCGATCAAATTTATTGATTTTTGCGCTATTATTTTTCAGAATATATTCTTCCTGTTCATAGATATAACCCAGTTGAGAGATCTTGATATCTTTCCCCATGTAACCGTTCTAAAATCCCGTTCA	MGKDIKISQLGYIYEQEEYILKNNSAKINKFDRYLHQELPCN	GTTGCAAGGAAGCTCTTGATG	TGAACGGGATTTTAGAACGG	0.96
1	PY01717	hypothetical protein	PY01717_17	103	GTTGCAAGGAAGCTCTTGATGTTGTCCGTTTTTTTCGCGATCCTCTTCTGAAGTATATTTATTTTCATAATCACTCAGCAAATAGCGATCAAATTTATTGATTTTTGCGCTATTATTTTTCCCCATGTAATTTAAGCGTGTGTGCTTTGC	MGKNNSAKINKFDRYLLSDYENKYTSEEDREKNGQHQELPCN	GTTGCAAGGAAGCTCTTGATG	GCAAAGCACACACGCTTAAA	0.96
1	PY01717	hypothetical protein	PY01717_18	103	GTTGCAAGGAAGCTCTTGATGGTTTTTATTATTATGTTTTGTCAGTTTTGCTTGTTTTGTCAGTTTTGTTTGTTTTTTTTGTCCGTTTTTTTCGCGATCCTCTTCTGAAGTATATTTATTCCCCATGTAACCGTTCTAAAATCCCGTTCA	MGNKYTSEEDREKNGQKKQTKLTKQAKLTKHNNKNHQELPCN	GTTGCAAGGAAGCTCTTGATG	TGAACGGGATTTTAGAACGG	0.96
1	PY01717	hypothetical protein	PY01717_19	103	GTTGCAAGGAAGCTCTTGATGATATTCAAAAATGTTGTAATTGATTTTAGATTGCATAGAATAGATAATACTGGAATGGTTTTTATTATTATGTTTTGTCAGTTTTGCTTGTTTTGTCAGCCCCATGTAATTTAAGCGTGTGTGCTTTGC	MGLTKQAKLTKHNNKNHSSIIYSMQSKINYNIFEYHQELPCN	GTTGCAAGGAAGCTCTTGATG	GCAAAGCACACACGCTTAAA	0.96
1	PY01717	hypothetical protein	PY01717_2	103	GTTGCAAGGAAGCTCTTGATGAGAATTTGCGACATATTCTTCGCGGATTTTATTTTTATAAGTGTTAATATATTCGATATCAAAATCGATCAATTTTTTAAACAGATACAAACACAATTTCCCCATGTAACCGTTCTAAAATCCCGTTCA	MGKLCLYLFKKLIDFDIEYINTYKNKIREEYVANSHQELPCN	GTTGCAAGGAAGCTCTTGATG	TGAACGGGATTTTAGAACGG	0.96
1	PY01717	hypothetical protein	PY01717_20	103	GTTGCAAGGAAGCTCTTGATGATCATAAAATTCGCCTGCGCGAATCAGATAGATTTTTCCCAGCTCATCAAAATAGTTATATTCAAAAATGTTGTAATTGATTTTAGATTGCATAGAATACCCCATGTAACCGTTCTAAAATCCCGTTCA	MGYSMQSKINYNIFEYNYFDELGKIYLIRAGEFYDHQELPCN	GTTGCAAGGAAGCTCTTGATG	TGAACGGGATTTTAGAACGG	0.96
1	PY01717	hypothetical protein	PY01717_21	103	GTTGCAAGGAAGCTCTTGATGCAGAATTGGATAGCGTGGTTTCAGATCAAATTTGATAATATTTTTTTTTTTGTGTGTATCATAAAATTCGCCTGCGCGAATCAGATAGATTTTTCCCAGCCCCATGTAATTTAAGCGTGTGTGCTTTGC	MGLGKIYLIRAGEFYDTHKKKNIIKFDLKPRYPILHQELPCN	GTTGCAAGGAAGCTCTTGATG	GCAAAGCACACACGCTTAAA	0.96
1	PY01717	hypothetical protein	PY01717_22	104	GTTGCAAGGAAGCTCTTGATGTTTAAACAAATTGGATGAATGGTAGTATGAATTACAAAATTGTGTTTTCCATCCCCCCAGAATTGGATAGCGTGGTTTCAGATCAAATTTGATAATATTCCCCATGTAACCGTTCTAAAATCCCGTTCA	MGNIIKFDLKPRYPILGGWKTQFCNSYYHSSNLFKHQELPCN	GTTGCAAGGAAGCTCTTGATG	TGAACGGGATTTTAGAACGG	0.96
1	PY01717	hypothetical protein	PY01717_23	104	GTTGCAAGGAAGCTCTTGATGTTTGATTGATGGTGAAATATCAACTTGATAAGCATAATAATTTTTTTTATTTTTAATTTTAAACAAATTGGATGAATGGTAGTATGAATTACAAAATTGCCCCATGTAATTTAAGCGTGTGTGCTTTGC	MGQFCNSYYHSSNLFKIKNKKNYYAYQVDISPSIKHQELPCN	GTTGCAAGGAAGCTCTTGATG	GCAAAGCACACACGCTTAAA	0.96
1	PY01717	hypothetical protein	PY01717_24	104	GTTGCAAGGAAGCTCTTGATGGTTATTAGAATAAGGGGGCAGATAAATATTGATGTGCATTTCTTTAATATAAAAAGATTTGATTGATGGTGAAATATCAACTTGATAAGCATAATAATTCCCCATGTAACCGTTCTAAAATCCCGTTCA	MGNYYAYQVDISPSIKSFYIKEMHINIYLPPYSNNHQELPCN	GTTGCAAGGAAGCTCTTGATG	TGAACGGGATTTTAGAACGG	0.96
1	PY01717	hypothetical protein	PY01717_25	104	GTTGCAAGGAAGCTCTTGATGTTTAGCTTTTCCATTTTTAACAGACATTTCCTTCAGATTATTATTATTGATGGAGATGTTATTAGAATAAGGGGGCAGATAAATATTGATGTGCATTTCCCCCATGTAATTTAAGCGTGTGTGCTTTGC	MGEMHINIYLPPYSNNISINNNNLKEMSVKNGKAKHQELPCN	GTTGCAAGGAAGCTCTTGATG	GCAAAGCACACACGCTTAAA	0.96
1	PY01717	hypothetical protein	PY01717_26	104	GTTGCAAGGAAGCTCTTGATGGATTTTTTGAATTTGGATTTGGATTGTATCGCGATGGGAAATAAGATCCAGCCAATCTTTAGCTTTTCCATTTTTAACAGACATTTCCTTCAGATTATTCCCCATGTAACCGTTCTAAAATCCCGTTCA	MGNNLKEMSVKNGKAKDWLDLISHRDTIQIQIQKIHQELPCN	GTTGCAAGGAAGCTCTTGATG	TGAACGGGATTTTAGAACGG	0.96
1	PY01717	hypothetical protein	PY01717_27	104	GTTGCAAGGAAGCTCTTGATGTTTCAGTTCATACATAACGATAAAATTTTTATAATTGTTTTCCTCATGTTGTGGAAAGATTTTTTGAATTTGGATTTGGATTGTATCGCGATGGGAAATCCCCATGTAATTTAAGCGTGTGTGCTTTGC	MGISHRDTIQIQIQKIFPQHEENNYKNFIVMYELKHQELPCN	GTTGCAAGGAAGCTCTTGATG	GCAAAGCACACACGCTTAAA	0.96
1	PY01717	hypothetical protein	PY01717_3	104	GTTGCAAGGAAGCTCTTGATGAACATAATTGTTTTTCAGATATACATTTTTATTGATAAATTCATAAATGATTGTATCAGAATTTGCGACATATTCTTCGCGGATTTTATTTTTATAAGTCCCCATGTAATTTAAGCGTGTGTGCTTTGC	MGTYKNKIREEYVANSDTIIYEFINKNVYLKNNYVHQELPCN	GTTGCAAGGAAGCTCTTGATG	GCAAAGCACACACGCTTAAA	0.96
1	PY01717	hypothetical protein	PY01717_30	104	GTTGCAAGGAAGCTCTTGATGATTAAATTCTTTGCATTTTTCTGCAAAAATGATACGTTCTTGTGTTTCTTTCTTCAGATTATCCTTATCTACATTAAAGCTAAAGGACAGGCCATTAATCCCCATGTAACCGTTCTAAAATCCCGTTCA	MGINGLSFSFNVDKDNLKKETQERIIFAEKCKEFNHQELPCN	GTTGCAAGGAAGCTCTTGATG	TGAACGGGATTTTAGAACGG	0.96
1	PY01717	hypothetical protein	PY01717_31	104	GTTGCAAGGAAGCTCTTGATGCTTTTCTTCTTCCTTCAGAAATTTATCTTTCATTTTAATGCGTTCTTGTGGATTTACATTAAATTCTTTGCATTTTTCTGCAAAAATGATACGTTCTTGCCCCATGTAATTTAAGCGTGTGTGCTTTGC	MGQERIIFAEKCKEFNVNPQERIKMKDKFLKEEEKHQELPCN	GTTGCAAGGAAGCTCTTGATG	GCAAAGCACACACGCTTAAA	0.96
1	PY01717	hypothetical protein	PY01717_32	104	GTTGCAAGGAAGCTCTTGATGAGTATTTTCAAAGTTGCGAGAAAACTCTTTGGTGAAATAGATAAAATCGTGTGTCCACTTTTCTTCTTCCTTCAGAAATTTATCTTTCATTTTAATGCGCCCCATGTAACCGTTCTAAAATCCCGTTCA	MGRIKMKDKFLKEEEKWTHDFIYFTKEFSRNFENTHQELPCN	GTTGCAAGGAAGCTCTTGATG	TGAACGGGATTTTAGAACGG	0.96
1	PY01717	hypothetical protein	PY01717_33	105	GTTGCAAGGAAGCTCTTGATGAACTGAATGGTAATTAAAACATTTATTGATGTAATTTTTCAGCATTCCTTTGCGTGCAGTATTTTCAAAGTTGCGAGAAAACTCTTTGGTGAAATAGATCCCCATGTAATTTAAGCGTGTGTGCTTTGC	MGIYFTKEFSRNFENTARKGMLKNYINKCFNYHSVHQELPCN	GTTGCAAGGAAGCTCTTGATG	GCAAAGCACACACGCTTAAA	0.96
1	PY01717	hypothetical protein	PY01717_34	105	GTTGCAAGGAAGCTCTTGATGTGTACTTACCAAATTGTTATGCAGTTGGGCTTCAAAAAATTGTTTAACAACTGAATGGTAATTAAAACATTTATTGATGTAATTTTTCAGCATTCCTTTCCCCATGTAACCGTTCTAAAATCCCGTTCA	MGKGMLKNYINKCFNYHSVVKQFFEAQLHNNLVSTHQELPCN	GTTGCAAGGAAGCTCTTGATG	TGAACGGGATTTTAGAACGG	0.96
1	PY01717	hypothetical protein	PY01717_4	105	GTTGCAAGGAAGCTCTTGATGAATTTTGTCAACGAGTGTTGTGCTGATATTTTTGATTGCACCTTTTACATTGATTTCAACATAATTGTTTTTCAGATATACATTTTTATTGATAAATTCCCCCATGTAACCGTTCTAAAATCCCGTTCA	MGEFINKNVYLKNNYVEINVKGAIKNISTTLVDKIHQELPCN	GTTGCAAGGAAGCTCTTGATG	TGAACGGGATTTTAGAACGG	0.96
1	PY01717	hypothetical protein	PY01717_5	105	GTTGCAAGGAAGCTCTTGATGGTCTTTGATTTGGAGATTAGCGCCCTGAAAAGCTTCATGATATGGCAGCAGAAAGATAATTTTGTCAACGAGTGTTGTGCTGATATTTTTGATTGCACCCCCCATGTAATTTAAGCGTGTGTGCTTTGC	MGGAIKNISTTLVDKIIFLLPYHEAFQGANLQIKDHQELPCN	GTTGCAAGGAAGCTCTTGATG	GCAAAGCACACACGCTTAAA	0.96
1	PY01717	hypothetical protein	PY01717_6	105	GTTGCAAGGAAGCTCTTGATGTTTGTCGATATCAATTACATTGCGCAGAACTTTATAATTCAATTCGCTGTTTTTTTCGTCTTTGATTTGGAGATTAGCGCCCTGAAAAGCTTCATGATACCCCATGTAACCGTTCTAAAATCCCGTTCA	MGYHEAFQGANLQIKDEKNSELNYKVLRNVIDIDKHQELPCN	GTTGCAAGGAAGCTCTTGATG	TGAACGGGATTTTAGAACGG	0.96
1	PY01717	hypothetical protein	PY01717_7	105	GTTGCAAGGAAGCTCTTGATGGATTTTCACATTAAACAGTTCGATATCATAATCATTATTAAATTTGTCGATATTGATTTTGTCGATATCAATTACATTGCGCAGAACTTTATAATTCAACCCCATGTAATTTAAGCGTGTGTGCTTTGC	MGLNYKVLRNVIDIDKINIDKFNNDYDIELFNVKIHQELPCN	GTTGCAAGGAAGCTCTTGATG	GCAAAGCACACACGCTTAAA	0.96
1	PY01717	hypothetical protein	PY01717_8	105	GTTGCAAGGAAGCTCTTGATGCAGATTGATCAGGATTTTTTCATTTTTTTTCAGTTTTTTATTCAGATAGATTTCAAAGATTTTCACATTAAACAGTTCGATATCATAATCATTATTAAACCCCATGTAACCGTTCTAAAATCCCGTTCA	MGFNNDYDIELFNVKIFEIYLNKKLKKNEKILINLHQELPCN	GTTGCAAGGAAGCTCTTGATG	TGAACGGGATTTTAGAACGG	0.96
1	PY01717	hypothetical protein	PY01717_9	105	GTTGCAAGGAAGCTCTTGATGTTCATTCAGATTAATATCAATTGGAAAAGGAAAATAAGGTTGCCCCAGAATATAAGACAGATTGATCAGGATTTTTTCATTTTTTTTCAGTTTTTTATTCCCCATGTAATTTAAGCGTGTGTGCTTTGC	MGNKKLKKNEKILINLSYILGQPYFPFPIDINLNEHQELPCN	GTTGCAAGGAAGCTCTTGATG	GCAAAGCACACACGCTTAAA	0.96
1	PY01731	hypothetical protein	PY01731_1	105	GTTGCAAGGAAGCTCTTGATGATTGCGGCGATCGTAAAATACACATTTTGAGATTTGTGATTTTCCCAGCACAGCATTCAGCAGGAGGGCTCCCAAGATCAGAGTAATATTGATTTTCATCCCCATTTGTTCTTTGAATCCTTCGTTGGG	MGMKINITLILGALLLNAVLGKSQISKCVFYDRRNHQELPCN	GTTGCAAGGAAGCTCTTGATG	CCCAACGAAGGATTCAAAGA	0.98
1	PY01731	hypothetical protein	PY01731_10	105	GTTGCAAGGAAGCTCTTGATGGTTAAGATAGATATCATCAAGTTTAGCTTGAGAAATATCATCACCTGAAGCTTGGATGGCTTTGTTATTTTCAGTATACTGATTAATATTATCATAATACCCCATTTGTCTTTTTCTCGGCGCTCTAGA	MGYYDNINQYTENNKAIQASGDDISQAKLDDIYLNHQELPCN	GTTGCAAGGAAGCTCTTGATG	TCTAGAGCGCCGAGAAAAAG	0.98
1	PY01731	hypothetical protein	PY01731_11	106	GTTGCAAGGAAGCTCTTGATGTCCTTGTTTGAAAAAATTAATTTGTTCTGTGCGACCACTAGTGATATCTTTTGTAATGTTAAGATAGATATCATCAAGTTTAGCTTGAGAAATATCATCCCCCATTTGTTCTTTGAATCCTTCGTTGGG	MGDDISQAKLDDIYLNITKDITSGRTEQINFFKQGHQELPCN	GTTGCAAGGAAGCTCTTGATG	CCCAACGAAGGATTCAAAGA	0.98
1	PY01731	hypothetical protein	PY01731_12	106	GTTGCAAGGAAGCTCTTGATGTTCAGTTACGCAACAAACTGGATGATATTTGCTAGCTCCTTGTTTGAAAAAATTAATTTGTTCTGTGCGACCACTAGTGATATCTTTTGTAATGTTAAGCCCCATTTGTCTTTTTCTCGGCGCTCTAGA	MGLNITKDITSGRTEQINFFKQGASKYHPVCCVTEHQELPCN	GTTGCAAGGAAGCTCTTGATG	TCTAGAGCGCCGAGAAAAAG	0.98
1	PY01731	hypothetical protein	PY01731_2	106	GTTGCAAGGAAGCTCTTGATGAGCTTTATACATATTAACATCATCTTTTGGGACATAAAAAGTATTTTTCAGTTCAGAATTGCGGCGATCGTAAAATACACATTTTGAGATTTGTGATTTCCCCATTTGTCTTTTTCTCGGCGCTCTAGA	MGKSQISKCVFYDRRNSELKNTFYVPKDDVNMYKAHQELPCN	GTTGCAAGGAAGCTCTTGATG	TCTAGAGCGCCGAGAAAAAG	0.98
1	PY01731	hypothetical protein	PY01731_3	106	GTTGCAAGGAAGCTCTTGATGCATACTGATTGATTGATCCAGATTCTTAATTTCGCGGGTCAGCAGTTTTTGAATAGTAGCTTTATACATATTAACATCATCTTTTGGGACATAAAAAGTCCCCATTTGTTCTTTGAATCCTTCGTTGGG	MGTFYVPKDDVNMYKATIQKLLTREIKNLDQSISMHQELPCN	GTTGCAAGGAAGCTCTTGATG	CCCAACGAAGGATTCAAAGA	0.98
1	PY01731	hypothetical protein	PY01731_4	106	GTTGCAAGGAAGCTCTTGATGGATTTCATCAAAATTGGAAATATTACTCTCGCGATAATTATTATTTTCATCATCACTCATACTGATTGATTGATCCAGATTCTTAATTTCGCGGGTCAGCCCCATTTGTCTTTTTCTCGGCGCTCTAGA	MGLTREIKNLDQSISMSDDENNNYRESNISNFDEIHQELPCN	GTTGCAAGGAAGCTCTTGATG	TCTAGAGCGCCGAGAAAAAG	0.98
1	PY01731	hypothetical protein	PY01731_6	106	GTTGCAAGGAAGCTCTTGATGCTCACATTTAAATTCAACATTTTTCAGAATATCTTTAGCATAATTGCGATAATTTTCAATATATTTCAGTTTTTCTTCCATTTCTTTCTTTTTTTTTGCCCCCATTTGTCTTTTTCTCGGCGCTCTAGA	MGAKKKKEMEEKLKYIENYRNYAKDILKNVEFKCEHQELPCN	GTTGCAAGGAAGCTCTTGATG	TCTAGAGCGCCGAGAAAAAG	0.98
1	PY01731	hypothetical protein	PY01731_7	106	GTTGCAAGGAAGCTCTTGATGAATTTCTGTATAGATACACAGATTACATTTAATTTTGCTTTCATAATCATTTACATCCTCACATTTAAATTCAACATTTTTCAGAATATCTTTAGCATACCCCATTTGTTCTTTGAATCCTTCGTTGGG	MGYAKDILKNVEFKCEDVNDYESKIKCNLCIYTEIHQELPCN	GTTGCAAGGAAGCTCTTGATG	CCCAACGAAGGATTCAAAGA	0.98
1	PY01731	hypothetical protein	PY01731_8	106	GTTGCAAGGAAGCTCTTGATGACATTCATTCATAAAGATTTGAACAACTTGTCCTTGGCGGATATGTTTATTATTAATAATTTCTGTATAGATACACAGATTACATTTAATTTTGCTTTCCCCCATTTGTCTTTTTCTCGGCGCTCTAGA	MGESKIKCNLCIYTEIINNKHIRQGQVVQIFMNECHQELPCN	GTTGCAAGGAAGCTCTTGATG	TCTAGAGCGCCGAGAAAAAG	0.98
1	PY01731	hypothetical protein	PY01731_9	107	GTTGCAAGGAAGCTCTTGATGGGCTTTGTTATTTTCAGTATACTGATTAATATTATCATAATAATAAAAACCATAGATACATTCATTCATAAAGATTTGAACAACTTGTCCTTGGCGGATCCCCATTTGTTCTTTGAATCCTTCGTTGGG	MGIRQGQVVQIFMNECIYGFYYYDNINQYTENNKAHQELPCN	GTTGCAAGGAAGCTCTTGATG	CCCAACGAAGGATTCAAAGA	0.98
1	PY01695	acetyl-CoA carboxylase 1 precursor-related	PY01695_67	107	GTTGCAAGGAAGCTCTTGATGGCGGCGATTTACTTGGTTATTTTGGATTTGTTTATCTTCTGTGCAAAATTGGCTTTCATCTTTTTTCATATTTTCGGTTTTGATATCTTGAACAGACACCCCCATCCCCTACGTGTGCGTCTTAT	MGVSVQDIKTENMKKDESQFCTEDKQIQNNQVNRRHQELPCN	GTTGCAAGGAAGCTCTTGATG	ATAAGACGCACACGTAGGGG	0.96
1	PY01695	acetyl-CoA carboxylase 1 precursor-related	PY01695_121	107	GTTGCAAGGAAGCTCTTGATGGGAATTGCAAGAGATACAGATACGTGGGATTTTTTTTTCGCGCGCATAACATGATACTCCATAAAACAGTTCGTCTTCCAGAACACTAAATGCACCTCCCCCCATGTAACGCACTTTAGTTGCCGAACT	MGGGAFSVLEDELFYGVSCYAREKKIPRICISCNSHQELPCN	GTTGCAAGGAAGCTCTTGATG	AGTTCGGCAACTAAAGTGCG	0.96
1	PY01557	m1-family aminopeptidase	PY01557_28	107	GTTGCAAGGAAGCTCTTGATGCATACTGATATATGATTCTGGGCGAATAGGGTGAGACAGGGGTGATGAATCTTCCAGAAATTGTACACTGCGCAGCAGATCAATATGGGTCAGGCGAAACCCCATGAGTCCCACACTCGTTTGGT	MGFRLTHIDLLRSVQFLEDSSPLSHPIRPESYISMHQELPCN	GTTGCAAGGAAGCTCTTGATG	ACCAAACGAGTGTGGGACTC	0.99
1	PY01557	m1-family aminopeptidase	PY01557_26	107	GTTGCAAGGAAGCTCTTGATGAGTTTCTTCAGAAAACAGATTTTCGCGATGTACAGTCAGACCTTCTTTCAGAGTCAATTGAAACCAATCGCGCAGAGTGACGCGGTTACCAGTATAGTTCCCCATGAGTCCCACACTCGTTTGGT	MGNYTGNRVTLRDWFQLTLKEGLTVHRENLFSEETHQELPCN	GTTGCAAGGAAGCTCTTGATG	ACCAAACGAGTGTGGGACTC	0.99
1	PY01448	hypothetical protein	PY01448_41	107	GTTGCAAGGAAGCTCTTGATGATTGTCATCAGAAAAAGTATTACTACTCTTCTTGATATCCTTTTTCTTTTTGTGCTTATTTGTGATAACGTTGTTTGTACTATTATTAGATACTTTATTCCCCATGTAAATTATGTCAAGTGGCCGGAG	MGNKVSNNSTNNVITNKHKKKKDIKKSSNTFSDDNHQELPCN	GTTGCAAGGAAGCTCTTGATG	CTCCGGCCACTTGACATAAT	0.94
1	PY01071	multidomain scavenger receptor protein PbSR precursor	PY01071_37	107	GTTGCAAGGAAGCTCTTGATGTTCATCACATTTTTCTGGGCAACTAACCAGAAAGATATCTCCAACATTACCTTTGCTCAGCTCAGCCTTAGATGTGATTTTGTCAAAGCAACTCAGTTCCCCCATCAAAGTCTTCTTGGGCAAGC	MGELSCFDKITSKAELSKGNVGDIFLVSCPEKCDEHQELPCN	GTTGCAAGGAAGCTCTTGATG	GCTTGCCCAAGAAGACTTTG	0.92
1	PY01071	multidomain scavenger receptor protein PbSR precursor	PY01071_24	107	GTTGCAAGGAAGCTCTTGATGATTTGAGCAATTTTCTTTAATATAGATACCATTGGGAAATCCCAGATCTTTACAAGCGCGTTTTGCTGCATCTTCTGAAAATGCAAAATTTGGACCTTTCCCCATCCGACGTTGACGGTTAATCT	MGKGPNFAFSEDAAKRACKDLGFPNGIYIKENCSNHQELPCN	GTTGCAAGGAAGCTCTTGATG	AGATTAACCGTCAACGTCGG	0.92
1	PY00927	prolyl-tRNA synthetase-related	PY00927_9	107	GTTGCAAGGAAGCTCTTGATGAAATACTGAATGAGAATTAATTTTTTCCAGATAATTATTGATGAAATCTTTAATTTTATTGATTACGCGCATTCCCAGGGGCAGCATATTATACAGCCCCCCCATGTAAGTAGCGCCGTTAGGACTCAG	MGGLYNMLPLGMRVINKIKDFINNYLEKINSHSVFHQELPCN	GTTGCAAGGAAGCTCTTGATG	CTGAGTCCTAACGGCGCTAC	0.95
1	PY00927	prolyl-tRNA synthetase-related	PY00927_11	107	GTTGCAAGGAAGCTCTTGATGCAAATCTGTATCTACTTTTTGTTGTTTTTGTTTATAAACATACAGAAATTCTTCACTATACAGTTTAGAGCGATCTGAAATATTCCACAGGCGTTTTGGCCCCATGTAAGTAGCGCCGTTAGGACTCAG	MGPKRLWNISDRSKLYSEEFLYVYKQKQQKVDTDLHQELPCN	GTTGCAAGGAAGCTCTTGATG	CTGAGTCCTAACGGCGCTAC	0.95
1	PY00891	tRNA nucleotidyltransferase, mitochondrial precursor	PY00891_29	108	GTTGCAAGGAAGCTCTTGATGATAATTCAGATCATAAAAGATTTGTTTCAGCAGTTCACTTTTTTCAACATCTTTAAAAAATTTTACATAATTCAGTCCCTCAAAAAGCCAATCATTTTCCCCCATAGGTATTGCGTCGTTCCTTG	MGENDWLFEGLNYVKFFKDVEKSELLKQIFYDLNYHQELPCN	GTTGCAAGGAAGCTCTTGATG	CAAGGAACGACGCAATACCT	0.91
1	PY00781	peptidyl-prolyl cis-trans isomerase, cyclophilin-type	PY00781_2		GTTGCAAGGAAGCTCTTGATGAACCTTTCCATACAGTCCAAAAACGATGCGTCCGATTGGCTTGTCATTGATGCTGATATCAAAATATGCCTTGTGTGTGATTTCAGGTGTCTCTGCATTCCCCATTTGTGGGGTTTGAATTTTAGGGGA	MGNAETPEITHKAYFDISINDKPIGRIVFGLYGKVHQELPCN	GTTGCAAGGAAGCTCTTGATG	TCCCCTAAAATTCAAACCCC	1

## Sheet: Vaccine 2
Vaccine	Gene ID	Product Description	Minigene name	Screening Pool	Minigene sequence	Encoded Peptide	Common Primer	Synthesis Pool Specific primer	Percentage of native protein contained in dial-out library
2	PY01750	60S ribosomal protein L27 homolog	PY01750_1	1	GTTGCAAGGAAGCTCTTGATGCAGGCGGATAAAAATGGTCAAATTATTGCACAGCAGATAAGCATATGTATATGTAATACAGATAATAAAGATATAGAAAAAATAGATAGAAATATGCATCCCCATTTGTCGAAGATTAGACTCCCGCAG	MGMHISIYFFYIFIICITYTYAYLLCNNLTIFIRLHQELPCN	GTTGCAAGGAAGCTCTTGATG	CTGCGGGAGTCTAATCTTCG	0.97
2	PY01750	60S ribosomal protein L27 homolog	PY01750_2	1	GTTGCAAGGAAGCTCTTGATGGATCAGAAAAAACAGAAAAATCAGGATTTGTTTGATAATATATTTCAGGAAAATAAACAGGCGGATAAAAATGGTCAAATTATTGCACAGCAGATAAGCCCCCATTTGTGAGTTCGTTGCTCCCGAATA	MGAYLLCNNLTIFIRLFIFLKYIIKQILIFLFFLIHQELPCN	GTTGCAAGGAAGCTCTTGATG	TATTCGGGAGCAACGAACTC	0.97
2	PY01750	60S ribosomal protein L27 homolog	PY01750_4	1	GTTGCAAGGAAGCTCTTGATGTTGATGATTTGTTTTGATAGAATAATAATTGGTTTCTTTTTTCAGAAGATACTTGAAAAAGTAAAATGTAATTTGCAGAGGCTTGGTTCCTTTTTTATTCCCCATTTGTGAGTTCGTTGCTCCCGAATA	MGNKKGTKPLQITFYFFKYLLKKETNYYSIKTNHQHQELPCN	GTTGCAAGGAAGCTCTTGATG	TATTCGGGAGCAACGAACTC	0.97
2	PY01750	60S ribosomal protein L27 homolog	PY01750_5	1	GTTGCAAGGAAGCTCTTGATGGCGTCCATTCAGCATGATAACAACTTTTCCTGGCTTAAGTTTACAATTTTCCCATTTTTGATGATTTGTTTTGATAGAATAATAATTGGTTTCTTTTTTCCCCATTTGTCGAAGATTAGACTCCCGCAG	MGKKETNYYSIKTNHQKWENCKLKPGKVVIMLNGRHQELPCN	GTTGCAAGGAAGCTCTTGATG	CTGCGGGAGTCTAATCTTCG	0.97
2	PY01750	60S ribosomal protein L27 homolog	PY01750_6	1	GTTGCAAGGAAGCTCTTGATGGCGTTCGCGTGTTTGGCCTTCATAGGTATTGATGATAATAGCCTTTTTACCAGCGCGGCGTCCATTCAGCATGATAACAACTTTTCCTGGCTTAAGTTTCCCCATTTGTGAGTTCGTTGCTCCCGAATA	MGKLKPGKVVIMLNGRRAGKKAIIINTYEGQTRERHQELPCN	GTTGCAAGGAAGCTCTTGATG	TATTCGGGAGCAACGAACTC	0.97
2	PY01750	60S ribosomal protein L27 homolog	PY01750_7	1	GTTGCAAGGAAGCTCTTGATGTTTTGTAACTTTCAGTGGGTGTTTTTCGATTCCTGCAACCAGGCAATAGCTATATGGGCGTTCGCGTGTTTGGCCTTCATAGGTATTGATGATAATAGCCCCCATTTGTCGAAGATTAGACTCCCGCAG	MGAIIINTYEGQTRERPYSYCLVAGIEKHPLKVTKHQELPCN	GTTGCAAGGAAGCTCTTGATG	CTGCGGGAGTCTAATCTTCG	0.97
2	PY01750	60S ribosomal protein L27 homolog	PY01750_8	1	GTTGCAAGGAAGCTCTTGATGGTATTTTACAAAGGCTTTAACTTTTGAGCGCTTGATGATCTTTCCTTTGGACATTTTTTTTGTAACTTTCAGTGGGTGTTTTTCGATTCCTGCAACCAGCCCCATTTGTGAGTTCGTTGCTCCCGAATA	MGLVAGIEKHPLKVTKKMSKGKIIKRSKVKAFVKYHQELPCN	GTTGCAAGGAAGCTCTTGATG	TATTCGGGAGCAACGAACTC	0.97
2	PY01750	60S ribosomal protein L27 homolog	PY01750_9	1	GTTGCAAGGAAGCTCTTGATGGATGTTTTTAAAATAGCGAGTAGGCAGGATATGGTTAACATTAATGTATTTTACAAAGGCTTTAACTTTTGAGCGCTTGATGATCTTTCCTTTGGACATCCCCATTTGTCGAAGATTAGACTCCCGCAG	MGMSKGKIIKRSKVKAFVKYINVNHILPTRYFKNIHQELPCN	GTTGCAAGGAAGCTCTTGATG	CTGCGGGAGTCTAATCTTCG	0.97
2	PY01796	hypothetical protein	PY01796_1_CD	1	GTTGCAAGGAAGCTCTTGATGAAATTTTTCTGCAGAAAAGTCACAGATATATCCATCCCCTTTGACAGGGGTATAAAAAATAAAAATGGAGATAAAGATACAATAAATAATAGTAAACATCCCCATGTAACGGTGTGCCAAAGTGTTATG	MGMFTIIYCIFISIFIFYTPVKGDGYICDFSAEKFHQELPCN	GTTGCAAGGAAGCTCTTGATG	CATAACACTTTGGCACACCG	0.99
2	PY01796	hypothetical protein	PY01796_1_CN	1	GTTGCAAGGAAGCTCTTGATGAAATTTTTCTGCAGAAAAGTCACAGATATATCCATTCCCTTTGACAGGGGTATAAAAAATAAAAATGGAGATAAAGATACAATAAATAATAGTAAACATCCCCATGTAACGGTGTGCCAAAGTGTTATG	MGMFTIIYCIFISIFIFYTPVKGNGYICDFSAEKFHQELPCN	GTTGCAAGGAAGCTCTTGATG	CATAACACTTTGGCACACCG	0.99
2	PY01796	hypothetical protein	PY01796_10	2	GTTGCAAGGAAGCTCTTGATGCAGATTTGTTCCCAGCATATACAGGATGCTTCCTGGTTTTGTTTCGATATAATAGTTATTATTAGAATTATCTACATTCAGATTGATATTATTGAAGATCCCCATGTAACCAGATCTACCGACCTCAGG	MGIFNNINLNVDNSNNNYYIETKPGSILYMLGTNLHQELPCN	GTTGCAAGGAAGCTCTTGATG	CCTGAGGTCGGTAGATCTGG	0.99
2	PY01796	hypothetical protein	PY01796_11	2	GTTGCAAGGAAGCTCTTGATGAATTTTTTCAAAAGAAAGTGCACAATTATCATCAAAATAGATATATTCATTTTTCAGCAGATTTGTTCCCAGCATATACAGGATGCTTCCTGGTTTTGTCCCCATGTAACGGTGTGCCAAAGTGTTATG	MGTKPGSILYMLGTNLLKNEYIYFDDNCALSFEKIHQELPCN	GTTGCAAGGAAGCTCTTGATG	CATAACACTTTGGCACACCG	0.99
2	PY01796	hypothetical protein	PY01796_12	2	GTTGCAAGGAAGCTCTTGATGGATATATGTAATATCTGTTTCATTTACCAGTGGGAATACATATTTATAAATTTGTCCAATTTTTTCAAAAGAAAGTGCACAATTATCATCAAAATAGATCCCCATGTAACCAGATCTACCGACCTCAGG	MGIYFDDNCALSFEKIGQIYKYVFPLVNETDITYIHQELPCN	GTTGCAAGGAAGCTCTTGATG	CCTGAGGTCGGTAGATCTGG	0.99
2	PY01796	hypothetical protein	PY01796_13	2	GTTGCAAGGAAGCTCTTGATGGATATTGATTTTCCCGATGTTTGTTTTGTTTCCCTCTTTATTAATATACATTGTACAGATATATGTAATATCTGTTTCATTTACCAGTGGGAATACATACCCCATGTAACGGTGTGCCAAAGTGTTATG	MGYVFPLVNETDITYICTMYINKEGNKTNIGKINIHQELPCN	GTTGCAAGGAAGCTCTTGATG	CATAACACTTTGGCACACCG	0.99
2	PY01796	hypothetical protein	PY01796_14	2	GTTGCAAGGAAGCTCTTGATGTTTTTTCAAAACATCTTTACTAATAGTATCAATAGTAGGAGATTGCTGTTTAAATGTGATATTGATTTTCCCGATGTTTGTTTTGTTTCCCTCTTTATTCCCCATGTAACCAGATCTACCGACCTCAGG	MGNKEGNKTNIGKINITFKQQSPTIDTISKDVLKKHQELPCN	GTTGCAAGGAAGCTCTTGATG	CCTGAGGTCGGTAGATCTGG	0.99
2	PY01796	hypothetical protein	PY01796_15	2	GTTGCAAGGAAGCTCTTGATGATCTTTTGTCCCAAACAGGATTTTATTCAGTTTTTTTTCTACATCATATTTGATATATTTTTTCAAAACATCTTTACTAATAGTATCAATAGTAGGAGACCCCATGTAACGGTGTGCCAAAGTGTTATG	MGSPTIDTISKDVLKKYIKYDVEKKLNKILFGTKDHQELPCN	GTTGCAAGGAAGCTCTTGATG	CATAACACTTTGGCACACCG	0.99
2	PY01796	hypothetical protein	PY01796_16	2	GTTGCAAGGAAGCTCTTGATGATTGATGTCTACTCCTTGCTCAGTATATTGAACATTATTCAGATTATTAGAACTATCATCTTTTGTCCCAAACAGGATTTTATTCAGTTTTTTTTCTACCCCCATGTAACCAGATCTACCGACCTCAGG	MGVEKKLNKILFGTKDDSSNNLNNVQYTEQGVDINHQELPCN	GTTGCAAGGAAGCTCTTGATG	CCTGAGGTCGGTAGATCTGG	0.99
2	PY01796	hypothetical protein	PY01796_17	2	GTTGCAAGGAAGCTCTTGATGATTATTACAATAATCTTTATCAATATTGATCCCGTGGATATTTGAGATATGTCCTTTATTGATGTCTACTCCTTGCTCAGTATATTGAACATTATTCAGCCCCATGTAACGGTGTGCCAAAGTGTTATG	MGLNNVQYTEQGVDINKGHISNIHGINIDKDYCNNHQELPCN	GTTGCAAGGAAGCTCTTGATG	CATAACACTTTGGCACACCG	0.99
2	PY01796	hypothetical protein	PY01796_18	2	GTTGCAAGGAAGCTCTTGATGTCCATTTCCACAAAAAGATGAACATTTTGAGCGGCTAAACAGCTCAATACATGTATCATTATTACAATAATCTTTATCAATATTGATCCCGTGGATATTCCCCATGTAACCAGATCTACCGACCTCAGG	MGNIHGINIDKDYCNNDTCIELFSRSKCSSFCGNGHQELPCN	GTTGCAAGGAAGCTCTTGATG	CCTGAGGTCGGTAGATCTGG	0.99
2	PY01796	hypothetical protein	PY01796_19	2	GTTGCAAGGAAGCTCTTGATGTGTTTTATTTTTTGATTGGGTATCATAATGGATATTATATCCGTCCATCAGGCGATATCCATTTCCACAAAAAGATGAACATTTTGAGCGGCTAAACAGCCCCATGTAACGGTGTGCCAAAGTGTTATG	MGLFSRSKCSSFCGNGYRLMDGYNIHYDTQSKNKTHQELPCN	GTTGCAAGGAAGCTCTTGATG	CATAACACTTTGGCACACCG	0.99
2	PY01796	hypothetical protein	PY01796_2_D	3	GTTGCAAGGAAGCTCTTGATGATTCCCGATTTCATGCTCACAGATTACATCATCATAATAATCGTCAAAGTCGATATTAAATTTTTCTGCAGAAAAGTCACAGATATATCCATCCCCTTTCCCCATGTAACCAGATCTACCGACCTCAGG	MGKGDGYICDFSAEKFNIDFDDYYDDVICEHEIGNHQELPCN	GTTGCAAGGAAGCTCTTGATG	CCTGAGGTCGGTAGATCTGG	0.99
2	PY01796	hypothetical protein	PY01796_2_N	3	GTTGCAAGGAAGCTCTTGATGATTCCCGATTTCATGCTCACAGATTACATCATCATAATAATCGTCAAAGTCGATATTAAATTTTTCTGCAGAAAAGTCACAGATATATCCATTCCCTTTCCCCATGTAACCAGATCTACCGACCTCAGG	MGKGNGYICDFSAEKFNIDFDDYYDDVICEHEIGNHQELPCN	GTTGCAAGGAAGCTCTTGATG	CCTGAGGTCGGTAGATCTGG	0.99
2	PY01796	hypothetical protein	PY01796_20	3	GTTGCAAGGAAGCTCTTGATGTTTAATATTTGTATCGTAAGAAATGAAAGGGTTAGAAGGTTTCACTTTTTTTGTTTTATTTTTTGATTGGGTATCATAATGGATATTATATCCGTCCATCCCCATGTAACCAGATCTACCGACCTCAGG	MGMDGYNIHYDTQSKNKTKKVKPSNPFISYDTNIKHQELPCN	GTTGCAAGGAAGCTCTTGATG	CCTGAGGTCGGTAGATCTGG	0.99
2	PY01796	hypothetical protein	PY01796_3	3	GTTGCAAGGAAGCTCTTGATGATTGATATACCCATTCTCATCTTTGTAGCGTGGGATAATCAGCCCGATACTATCTCCATTCCCGATTTCATGCTCACAGATTACATCATCATAATAATCCCCCATGTAACGGTGTGCCAAAGTGTTATG	MGDYYDDVICEHEIGNGDSIGLIIPRYKDENGYINHQELPCN	GTTGCAAGGAAGCTCTTGATG	CATAACACTTTGGCACACCG	0.99
2	PY01796	hypothetical protein	PY01796_4	3	GTTGCAAGGAAGCTCTTGATGCATAATGTTATCTCCCAGTACGTTCAGAGACACTTCATCAAAGCATTTTGTGCGTACATTGATATACCCATTCTCATCTTTGTAGCGTGGGATAATCAGCCCCATGTAACCAGATCTACCGACCTCAGG	MGLIIPRYKDENGYINVRTKCFDEVSLNVLGDNIMHQELPCN	GTTGCAAGGAAGCTCTTGATG	CCTGAGGTCGGTAGATCTGG	0.99
2	PY01796	hypothetical protein	PY01796_5	3	GTTGCAAGGAAGCTCTTGATGCAATTTATTTTCATTAGATACACTAATTTCATCTTTGCCATACAGATCATAGATTGACATAATGTTATCTCCCAGTACGTTCAGAGACACTTCATCAAACCCCATGTAACGGTGTGCCAAAGTGTTATG	MGFDEVSLNVLGDNIMSIYDLYGKDEISVSNENKLHQELPCN	GTTGCAAGGAAGCTCTTGATG	CATAACACTTTGGCACACCG	0.99
2	PY01796	hypothetical protein	PY01796_6	3	GTTGCAAGGAAGCTCTTGATGATTATTTTTGTTTACATTCTTAATTTGCAGGATGCTAGAGATATATTCACTATTATACAATTTATTTTCATTAGATACACTAATTTCATCTTTGCCATACCCCATGTAACCAGATCTACCGACCTCAGG	MGYGKDEISVSNENKLYNSEYISSILQIKNVNKNNHQELPCN	GTTGCAAGGAAGCTCTTGATG	CCTGAGGTCGGTAGATCTGG	0.99
2	PY01796	hypothetical protein	PY01796_7	3	GTTGCAAGGAAGCTCTTGATGCCCTTTATGAATCAGTACTCCATTGCGATTGATATTGTCAAAAGTACAATAAATGCGATTATTTTTGTTTACATTCTTAATTTGCAGGATGCTAGAGATCCCCATGTAACGGTGTGCCAAAGTGTTATG	MGISSILQIKNVNKNNRIYCTFDNINRNGVLIHKGHQELPCN	GTTGCAAGGAAGCTCTTGATG	CATAACACTTTGGCACACCG	0.99
2	PY01796	hypothetical protein	PY01796_8	3	GTTGCAAGGAAGCTCTTGATGATTGGATTTATTATTCTCTTGTTTACTAATTTTATTTTCAATTGAAATTTTTGTGATCCCTTTATGAATCAGTACTCCATTGCGATTGATATTGTCAAACCCCATGTAACCAGATCTACCGACCTCAGG	MGFDNINRNGVLIHKGITKISIENKISKQENNKSNHQELPCN	GTTGCAAGGAAGCTCTTGATG	CCTGAGGTCGGTAGATCTGG	0.99
2	PY01796	hypothetical protein	PY01796_9	3	GTTGCAAGGAAGCTCTTGATGATTATTAGAATTATCTACATTCAGATTGATATTATTGAAGATATCAATAACATGTGTATTGGATTTATTATTCTCTTGTTTACTAATTTTATTTTCAATCCCCATGTAACGGTGTGCCAAAGTGTTATG	MGIENKISKQENNKSNTHVIDIFNNINLNVDNSNNHQELPCN	GTTGCAAGGAAGCTCTTGATG	CATAACACTTTGGCACACCG	0.99
2	PY01812	phophate translocator	PY01812_1	4	GTTGCAAGGAAGCTCTTGATGTGAGAAATAGGTATTTTTCTCGTGTTTCAAACATTTTGCAATGTGGATTTGGATATTGATAACAAACGCAATCAGTACGCTTTTGATAAGCATGTTCATCCCCATGTAAGTTGTGGCGTTGGAGTAGGT	MGMNMLIKSVLIAFVINIQIHIAKCLKHEKNTYFSHQELPCN	GTTGCAAGGAAGCTCTTGATG	ACCTACTCCAACGCCACAAC	0.94
2	PY01812	phophate translocator	PY01812_10	4	GTTGCAAGGAAGCTCTTGATGAAAAATATTGCACACGTACCACAGACTCAGCAAGGAGATAGTTTTACCGCCTTCGATAATATTATTCAGAACACCAGCTTTGGTTGTTCCAATGGTTTCCCCCATGTAAAGGAACTGGGGCCTTAAAGA	MGETIGTTKAGVLNNIIEGGKTISLLSLWYVCNIFHQELPCN	GTTGCAAGGAAGCTCTTGATG	TCTTTAAGGCCCCAGTTCCT	0.94
2	PY01812	phophate translocator	PY01812_11	4	GTTGCAAGGAAGCTCTTGATGAGACAGAGTAATTGGCAAATTGATGATATTCAGAGCCTTTTTATTTTCGATATTATAAAAAATATTGCACACGTACCACAGACTCAGCAAGGAGATAGTCCCCATGTAAGTTGTGGCGTTGGAGTAGGT	MGTISLLSLWYVCNIFYNIENKKALNIINLPITLSHQELPCN	GTTGCAAGGAAGCTCTTGATG	ACCTACTCCAACGCCACAAC	0.94
2	PY01812	phophate translocator	PY01812_12	4	GTTGCAAGGAAGCTCTTGATGCAGTTTCAGAAGCCATGGAATCAGAAACAGTGGCAGACCGATGTAGATTTGCAGCACAGACAGAGTAATTGGCAAATTGATGATATTCAGAGCCTTTTTCCCCATGTAAAGGAACTGGGGCCTTAAAGA	MGKKALNIINLPITLSVLQIYIGLPLFLIPWLLKLHQELPCN	GTTGCAAGGAAGCTCTTGATG	TCTTTAAGGCCCCAGTTCCT	0.94
2	PY01812	phophate translocator	PY01812_13	4	GTTGCAAGGAAGCTCTTGATGACTTTGACTGATTTGTTTCATTGCATTTTCATCATAAAACAATTCTGGTTTATTTTTCAGTTTCAGAAGCCATGGAATCAGAAACAGTGGCAGACCGATCCCCATGTAAGTTGTGGCGTTGGAGTAGGT	MGIGLPLFLIPWLLKLKNKPELFYDENAMKQISQSHQELPCN	GTTGCAAGGAAGCTCTTGATG	ACCTACTCCAACGCCACAAC	0.94
2	PY01812	phophate translocator	PY01812_14	4	GTTGCAAGGAAGCTCTTGATGATATTTTTTCAGAAACAGGATATAGCGTTGAAATCCTTTGATGATAAAATTGCGATCACTTTGACTGATTTGTTTCATTGCATTTTCATCATAAAACAACCCCATGTAAAGGAACTGGGGCCTTAAAGA	MGLFYDENAMKQISQSDRNFIIKGFQRYILFLKKYHQELPCN	GTTGCAAGGAAGCTCTTGATG	TCTTTAAGGCCCCAGTTCCT	0.94
2	PY01812	phophate translocator	PY01812_15	4	GTTGCAAGGAAGCTCTTGATGAATAACTGACAGCAGATGGGTATATCCATGATAGATACTTTGTTTCATAATGCTACTATATTTTTTCAGAAACAGGATATAGCGTTGAAATCCTTTGATCCCCATGTAAGTTGTGGCGTTGGAGTAGGT	MGIKGFQRYILFLKKYSSIMKQSIYHGYTHLLSVIHQELPCN	GTTGCAAGGAAGCTCTTGATG	ACCTACTCCAACGCCACAAC	0.94
2	PY01812	phophate translocator	PY01812_16	4	GTTGCAAGGAAGCTCTTGATGCAGTGGTCCCAGAGCTTTAACAATGTGAACAAAACTAATAGCACCAGCCCCCATAGCAATAACTGACAGCAGATGGGTATATCCATGATAGATACTTTGCCCCATGTAAAGGAACTGGGGCCTTAAAGA	MGQSIYHGYTHLLSVIAMGAGAISFVHIVKALGPLHQELPCN	GTTGCAAGGAAGCTCTTGATG	TCTTTAAGGCCCCAGTTCCT	0.94
2	PY01812	phophate translocator	PY01812_17	4	GTTGCAAGGAAGCTCTTGATGATAAGTATAAATGCTCATGCGAGTGTTTGTCAGAGCAAATGCGAAAAAGGCGGCAAACAGTGGTCCCAGAGCTTTAACAATGTGAACAAAACTAATAGCCCCCATGTAAGTTGTGGCGTTGGAGTAGGT	MGAISFVHIVKALGPLFAAFFAFALTNTRMSIYTYHQELPCN	GTTGCAAGGAAGCTCTTGATG	ACCTACTCCAACGCCACAAC	0.94
2	PY01812	phophate translocator	PY01812_18	4	GTTGCAAGGAAGCTCTTGATGTGACAACTCTTTGATTGAAGCCAGGGATACACCCAATACGATTGGGACCAAAGATGCATAAGTATAAATGCTCATGCGAGTGTTTGTCAGAGCAAATGCCCCCATGTAAAGGAACTGGGGCCTTAAAGA	MGAFALTNTRMSIYTYASLVPIVLGVSLASIKELSHQELPCN	GTTGCAAGGAAGCTCTTGATG	TCTTTAAGGCCCCAGTTCCT	0.94
2	PY01812	phophate translocator	PY01812_19	5	GTTGCAAGGAAGCTCTTGATGGCGAAGTGTTGTAAATACATTTGCTACCAGTGTTGAATACAGTGCTTTATAAGTAAATGACAACTCTTTGATTGAAGCCAGGGATACACCCAATACGATCCCCATGTAAGTTGTGGCGTTGGAGTAGGT	MGIVLGVSLASIKELSFTYKALYSTLVANVFTTLRHQELPCN	GTTGCAAGGAAGCTCTTGATG	ACCTACTCCAACGCCACAAC	0.94
2	PY01812	phophate translocator	PY01812_20	5	GTTGCAAGGAAGCTCTTGATGGAGATTTTTTCCGATCTTTTCAAGATTTTTACTCATCAGGTCTTTGGCTTCGATGGTGCGAAGTGTTGTAAATACATTTGCTACCAGTGTTGAATACAGCCCCATGTAAAGGAACTGGGGCCTTAAAGA	MGLYSTLVANVFTTLRTIEAKDLMSKNLEKIGKNLHQELPCN	GTTGCAAGGAAGCTCTTGATG	TCTTTAAGGCCCCAGTTCCT	0.94
2	PY01812	phophate translocator	PY01812_21	5	GTTGCAAGGAAGCTCTTGATGTGGGGTCAGAAAGATAGCTGAAAAAATAGTCAGAAGTGAAAAAATATTTTCTGGAGTGAGATTTTTTCCGATCTTTTCAAGATTTTTACTCATCAGGTCCCCCATGTAAGTTGTGGCGTTGGAGTAGGT	MGDLMSKNLEKIGKNLTPENIFSLLTIFSAIFLTPHQELPCN	GTTGCAAGGAAGCTCTTGATG	ACCTACTCCAACGCCACAAC	0.94
2	PY01812	phophate translocator	PY01812_23	5	GTTGCAAGGAAGCTCTTGATGATAAAACCATACACCTGACATCAGAACATGTTTTCCAAAAACTTTCAGAACTTGTTTATTATTCATCAGATAATAATAGGTATCTTTCCATTTATGTGCCCCCATGTAAGTTGTGGCGTTGGAGTAGGT	MGAHKWKDTYYYLMNNKQVLKVFGKHVLMSGVWFYHQELPCN	GTTGCAAGGAAGCTCTTGATG	ACCTACTCCAACGCCACAAC	0.94
2	PY01812	phophate translocator	PY01812_24	5	GTTGCAAGGAAGCTCTTGATGTGCATGGGTAATATGATTCAGGCGGTTCAGTGAAATAAATGACAGTTGGTTATACAGATAAAACCATACACCTGACATCAGAACATGTTTTCCAAAAACCCCCATGTAAAGGAACTGGGGCCTTAAAGA	MGVFGKHVLMSGVWFYLYNQLSFISLNRLNHITHAHQELPCN	GTTGCAAGGAAGCTCTTGATG	TCTTTAAGGCCCCAGTTCCT	0.94
2	PY01812	phophate translocator	PY01812_25	5	GTTGCAAGGAAGCTCTTGATGTCCGAAAATAAAATAGCTAGTCAGGATCAGAAATACGCGTTTAACTGTACTTGCAACTGCATGGGTAATATGATTCAGGCGGTTCAGTGAAATAAATGACCCCATGTAAGTTGTGGCGTTGGAGTAGGT	MGSFISLNRLNHITHAVASTVKRVFLILTSYFIFGHQELPCN	GTTGCAAGGAAGCTCTTGATG	ACCTACTCCAACGCCACAAC	0.94
2	PY01812	phophate translocator	PY01812_26	5	GTTGCAAGGAAGCTCTTGATGCAGAAAATGTGTGTGAGCCATAGCTGAACCAACTCCTCCAAGAAAAGAAAATTTGGTTCCGAAAATAAAATAGCTAGTCAGGATCAGAAATACGCGTTTCCCCATGTAAAGGAACTGGGGCCTTAAAGA	MGKRVFLILTSYFIFGTKFSFLGGVGSAMAHTHFLHQELPCN	GTTGCAAGGAAGCTCTTGATG	TCTTTAAGGCCCCAGTTCCT	0.94
2	PY01812	phophate translocator	PY01812_27	5	GTTGCAAGGAAGCTCTTGATGTTCACAGATAGATGTGCGTTTTTTTGTGTTAAGCAAGATATTGATATTACTTTGCTTCAGAAAATGTGTGTGAGCCATAGCTGAACCAACTCCTCCAAGCCCCATGTAAGTTGTGGCGTTGGAGTAGGT	MGLGGVGSAMAHTHFLKQSNINILLNTKKRTSICEHQELPCN	GTTGCAAGGAAGCTCTTGATG	ACCTACTCCAACGCCACAAC	0.94
2	PY01812	phophate translocator	PY01812_28	5	GTTGCAAGGAAGCTCTTGATGTTTGCGATGGATATGTTGCAGCAGCAAAATATTGTTATCAAGGGTATAGATAGAACATTCACAGATAGATGTGCGTTTTTTTGTGTTAAGCAAGATATTCCCCATGTAAAGGAACTGGGGCCTTAAAGA	MGNILLNTKKRTSICECSIYTLDNNILLLQHIHRKHQELPCN	GTTGCAAGGAAGCTCTTGATG	TCTTTAAGGCCCCAGTTCCT	0.94
2	PY01812	phophate translocator	PY01812_29	5	GTTGCAAGGAAGCTCTTGATGCAGAGTATGGATTTTGCGATGGATATGTTGCAGCAGCAAAATATTGTTATCAAGGGTATAGATAGAACATTCACAGATAGATGTGCGTTTTTTTGTGTTCCCCATGTAAGTTGTGGCGTTGGAGTAGGT	MGNTKKRTSICECSIYTLDNNILLLQHIHRKIHTLHQELPCN	GTTGCAAGGAAGCTCTTGATG	ACCTACTCCAACGCCACAAC	0.94
2	PY01812	phophate translocator	PY01812_3	6	GTTGCAAGGAAGCTCTTGATGGATAAAAAGTGGGATTTTATTCAAATTATGGATTTTTTGAGCATTTGTCTTGATGAATTTTTTATTTTTACTAAATTCATTAATATTATTAAACTGGAACCCCATGTAAGTTGTGGCGTTGGAGTAGGT	MGFQFNNINEFSKNKKFIKTNAQKIHNLNKIPLFIHQELPCN	GTTGCAAGGAAGCTCTTGATG	ACCTACTCCAACGCCACAAC	0.94
2	PY01812	phophate translocator	PY01812_4	6	GTTGCAAGGAAGCTCTTGATGATTTGAACTGTTTTCATTTGAGCGGTTAATTTTTTCATAGGTTGTTTTATAATTATTGATAAAAAGTGGGATTTTATTCAAATTATGGATTTTTTGAGCCCCCATGTAAAGGAACTGGGGCCTTAAAGA	MGAQKIHNLNKIPLFINNYKTTYEKINRSNENSSNHQELPCN	GTTGCAAGGAAGCTCTTGATG	TCTTTAAGGCCCCAGTTCCT	0.94
2	PY01812	phophate translocator	PY01812_7	6	GTTGCAAGGAAGCTCTTGATGTGAGATATCGTTACCATTTTTATTTTTTTCATAATTTTTATTTCCATAATTTCCTGTACTATTTTTGCCTGAATTATTAAACAAAACGAATTTTCCTTCCCCCATGTAAGTTGTGGCGTTGGAGTAGGT	MGEGKFVLFNNSGKNSTGNYGNKNYEKNKNGNDISHQELPCN	GTTGCAAGGAAGCTCTTGATG	ACCTACTCCAACGCCACAAC	0.94
2	PY01812	phophate translocator	PY01812_8	6	GTTGCAAGGAAGCTCTTGATGATTATTTGCCAATGCATTTCCTGCATTTTCCGCATTTCCTACATTTCCTCCATTATTTGAGATATCGTTACCATTTTTATTTTTTTCATAATTTTTATTCCCCATGTAAAGGAACTGGGGCCTTAAAGA	MGNKNYEKNKNGNDISNNGGNVGNAENAGNALANNHQELPCN	GTTGCAAGGAAGCTCTTGATG	TCTTTAAGGCCCCAGTTCCT	0.94
2	PY01812	phophate translocator	PY01812_9	6	GTTGCAAGGAAGCTCTTGATGAATATTATTCAGAACACCAGCTTTGGTTGTTCCAATGGTTTCTTTATTAATATTTGTATTATTTGCCAATGCATTTCCTGCATTTTCCGCATTTCCTACCCCCATGTAAGTTGTGGCGTTGGAGTAGGT	MGVGNAENAGNALANNTNINKETIGTTKAGVLNNIHQELPCN	GTTGCAAGGAAGCTCTTGATG	ACCTACTCCAACGCCACAAC	0.94
2	PY01863	hypothetical protein	PY01863_1	6	GTTGCAAGGAAGCTCTTGATGTCCGTTCAGGATATCTACAAAGAAAGTTTTATTACAAAGGACTGATGACAGCAGCAGAAACGGAAGGGCCAGAGCTTTGTGGCGCCAAGAGTTTTTCATCCCCATTTGTATCCAGTTCGTACGAGGCTG	MGMKNSWRHKALALPFLLLSSVLCNKTFFVDILNGHQELPCN	GTTGCAAGGAAGCTCTTGATG	CAGCCTCGTACGAACTGGAT	0.91
2	PY01863	hypothetical protein	PY01863_11	6	GTTGCAAGGAAGCTCTTGATGAAGAATGTCTTCCAGAATATCTTTTTTCAGTTCGATATTATTATTCTTAATTTGCTTGTAAATTTTCAGATCATTTTTATAAATATTTTCATCTTTAATCCCCATTTGTATCCAGTTCGTACGAGGCTG	MGIKDENIYKNDLKIYKQIKNNNIELKKDILEDILHQELPCN	GTTGCAAGGAAGCTCTTGATG	CAGCCTCGTACGAACTGGAT	0.91
2	PY01863	hypothetical protein	PY01863_13	6	GTTGCAAGGAAGCTCTTGATGTCCATTGGTTTTAAAGTGCAGGAACAGTTTGAACAGGATAGGATTTGAGAACAAATTAAATTTGTTTACTGTAAGAGAATATTGAATCATTTTATTCAGCCCCATTTGTATCCAGTTCGTACGAGGCTG	MGLNKMIQYSLTVNKFNLFSNPILFKLFLHFKTNGHQELPCN	GTTGCAAGGAAGCTCTTGATG	CAGCCTCGTACGAACTGGAT	0.91
2	PY01863	hypothetical protein	PY01863_15	6	GTTGCAAGGAAGCTCTTGATGGATATAACTGTCTACAATTTTGAAGATCTTATTTTTATATTCTTCGTTAATATTTTTGATGGAATAATAATATTTGATTTTGTTGATAATGTTCAAGAGCCCCATTTGTATCCAGTTCGTACGAGGCTG	MGLLNIINKIKYYYSIKNINEEYKNKIFKIVDSYIHQELPCN	GTTGCAAGGAAGCTCTTGATG	CAGCCTCGTACGAACTGGAT	0.91
2	PY01863	hypothetical protein	PY01863_16	6	GTTGCAAGGAAGCTCTTGATGCAGAATATTTCCATCATGTTTCTTATATACATCATCGATGCTATTCAGAATTGCGATATAACTGTCTACAATTTTGAAGATCTTATTTTTATATTCTTCCCCCATTTGTAGACACTGAAGGCACCGACT	MGEEYKNKIFKIVDSYIAILNSIDDVYKKHDGNILHQELPCN	GTTGCAAGGAAGCTCTTGATG	AGTCGGTGCCTTCAGTGTCT	0.91
2	PY01863	hypothetical protein	PY01863_2	7	GTTGCAAGGAAGCTCTTGATGATAACAATTTGATACGTTTTTATTGATGGGTACCTTATTATTATATTTGATATTAATTCCGTTCAGGATATCTACAAAGAAAGTTTTATTACAAAGGACCCCCATTTGTAGACACTGAAGGCACCGACT	MGVLCNKTFFVDILNGINIKYNNKVPINKNVSNCYHQELPCN	GTTGCAAGGAAGCTCTTGATG	AGTCGGTGCCTTCAGTGTCT	0.91
2	PY01863	hypothetical protein	PY01863_3	7	GTTGCAAGGAAGCTCTTGATGAAAAAAATGCTGTTTCATAGAAGAGTAGCGATTATCATTTTTGGTGTTATTCTGCCCATAACAATTTGATACGTTTTTATTGATGGGTACCTTATTATTCCCCATTTGTATCCAGTTCGTACGAGGCTG	MGNNKVPINKNVSNCYGQNNTKNDNRYSSMKQHFFHQELPCN	GTTGCAAGGAAGCTCTTGATG	CAGCCTCGTACGAACTGGAT	0.91
2	PY01863	hypothetical protein	PY01863_5	7	GTTGCAAGGAAGCTCTTGATGAATGGTCAAATGGGACAGTGTATAAATATATTGTTTCAGGATATTTGCATTGCGATTATTATTTTCGATGTCACAAGTTTCACTGATGATAGTTGGTTGCCCCATTTGTATCCAGTTCGTACGAGGCTG	MGQPTIISETCDIENNNRNANILKQYIYTLSHLTIHQELPCN	GTTGCAAGGAAGCTCTTGATG	CAGCCTCGTACGAACTGGAT	0.91
2	PY01863	hypothetical protein	PY01863_7	7	GTTGCAAGGAAGCTCTTGATGTTTGACATTAGAAGTATAGATTTCAATATTTTTAATATAATTATATGAAGCGATACATGCTTTCAGCAGCAGAGAGATATTAAGTTCGATATCTGTTTCCCCCATTTGTATCCAGTTCGTACGAGGCTG	MGETDIELNISLLLKACIASYNYIKNIEIYTSNVKHQELPCN	GTTGCAAGGAAGCTCTTGATG	CAGCCTCGTACGAACTGGAT	0.91
2	PY01863	hypothetical protein	PY01863_9	7	GTTGCAAGGAAGCTCTTGATGCTCCTCGATATTCTCGTTGGGGTTAAACATTTTTTCATACATCAGTACTTGCAGATTAAAATACTCTTCAAAATCTTGGCGATTTTCATAGATAAATGACCCCATTTGTATCCAGTTCGTACGAGGCTG	MGSFIYENRQDFEEYFNLQVLMYEKMFNPNENIEEHQELPCN	GTTGCAAGGAAGCTCTTGATG	CAGCCTCGTACGAACTGGAT	0.91
2	PY01879	Uba1 gene product-related	PY01879_10	7	GTTGCAAGGAAGCTCTTGATGAACATCAAATTGTTCGATAAATTTAACATTATTCAGATTTCCTGTATAGTTATAAACATGTACATAATTATTCAGTTCTTTCAGATTAGACAGAACTGCCCCCATGTCCGTATCTGGCACGTTTT	MGAVLSNLKELNNYVHVYNYTGNLNNVKFIEQFDVHQELPCN	GTTGCAAGGAAGCTCTTGATG	AAAACGTGCCAGATACGGAC	0.94
2	PY01879	Uba1 gene product-related	PY01879_11	7	GTTGCAAGGAAGCTCTTGATGGCGTACCAGATTATTATATTTGATGATATCTGAATCTTTTGCATCACAGCAAACAACAACATCAAATTGTTCGATAAATTTAACATTATTCAGATTTCCCCCCATCTCCGTCGTTTTCGTATCGT	MGGNLNNVKFIEQFDVVVCCDAKDSDIIKYNNLVRHQELPCN	GTTGCAAGGAAGCTCTTGATG	ACGATACGAAAACGACGGAG	0.94
2	PY01879	Uba1 gene product-related	PY01879_12	7	GTTGCAAGGAAGCTCTTGATGTCCACACAGGCCATAGATATTACAACTCAGAAAAGCGATATTTTTATTTTCGATACTGCGTACCAGATTATTATATTTGATGATATCTGAATCTTTTGCCCCCATGTCCGTATCTGGCACGTTTT	MGAKDSDIIKYNNLVRSIENKNIAFLSCNIYGLCGHQELPCN	GTTGCAAGGAAGCTCTTGATG	AAAACGTGCCAGATACGGAC	0.94
2	PY01879	Uba1 gene product-related	PY01879_13	7	GTTGCAAGGAAGCTCTTGATGATTTTCACCATCTTTATCATAACAGATAAAATTATTGCCAAAATCATTAAAGATATATCCACACAGGCCATAGATATTACAACTCAGAAAAGCGATATTCCCCATCTCCGTCGTTTTCGTATCGT	MGNIAFLSCNIYGLCGYIFNDFGNNFICYDKDGENHQELPCN	GTTGCAAGGAAGCTCTTGATG	ACGATACGAAAACGACGGAG	0.94
2	PY01879	Uba1 gene product-related	PY01879_14	7	GTTGCAAGGAAGCTCTTGATGAAAAGATACAATACCCTCAACATCTTTAACGATTTTACTGATATTACATGATTTGACATTTTCACCATCTTTATCATAACAGATAAAATTATTGCCAAACCCCATGTCCGTATCTGGCACGTTTT	MGFGNNFICYDKDGENVKSCNISKIVKDVEGIVSFHQELPCN	GTTGCAAGGAAGCTCTTGATG	AAAACGTGCCAGATACGGAC	0.94
2	PY01879	Uba1 gene product-related	PY01879_15	8	GTTGCAAGGAAGCTCTTGATGTACATTTGTAAATTTTACGTAATCTCCATTTTGAAATGGCAGACTTTTATCAAAATCAAAAGATACAATACCCTCAACATCTTTAACGATTTTACTGATCCCCATCTCCGTCGTTTTCGTATCGT	MGISKIVKDVEGIVSFDFDKSLPFQNGDYVKFTNVHQELPCN	GTTGCAAGGAAGCTCTTGATG	ACGATACGAAAACGACGGAG	0.94
2	PY01879	Uba1 gene product-related	PY01879_16	8	GTTGCAAGGAAGCTCTTGATGATATTTTTTCAGATTTTTAATTTGATAGATTTTTCCATTGATTTCATTCATTCCTTCTACATTTGTAAATTTTACGTAATCTCCATTTTGAAATGGCAGCCCCATGTCCGTATCTGGCACGTTTT	MGLPFQNGDYVKFTNVEGMNEINGKIYQIKNLKKYHQELPCN	GTTGCAAGGAAGCTCTTGATG	AAAACGTGCCAGATACGGAC	0.94
2	PY01879	Uba1 gene product-related	PY01879_17	8	GTTGCAAGGAAGCTCTTGATGACATTCTCCACCTTTGATATAATCACCAAATTTAGATGTATCACCAATTGTAAATGAATATTTTTTCAGATTTTTAATTTGATAGATTTTTCCATTGATCCCCATCTCCGTCGTTTTCGTATCGT	MGINGKIYQIKNLKKYSFTIGDTSKFGDYIKGGECHQELPCN	GTTGCAAGGAAGCTCTTGATG	ACGATACGAAAACGACGGAG	0.94
2	PY01879	Uba1 gene product-related	PY01879_18	8	GTTGCAAGGAAGCTCTTGATGATTTTTAATATATTCATATGGTTTAAAATTCAGTTTCAGATTGGTTTTGATTTGTGTACATTCTCCACCTTTGATATAATCACCAAATTTAGATGTATCCCCCATGTCCGTATCTGGCACGTTTT	MGDTSKFGDYIKGGECTQIKTNLKLNFKPYEYIKNHQELPCN	GTTGCAAGGAAGCTCTTGATG	AAAACGTGCCAGATACGGAC	0.94
2	PY01879	Uba1 gene product-related	PY01879_20	8	GTTGCAAGGAAGCTCTTGATGACTTGTTGGAAATTTTGTTTCTTCAAAGATAATTTGTTCACCTTTTTGATTAGCAACAATATTGATATTATTCAGTTGATCTGAATTATTATCAGACAGCCCCATGTCCGTATCTGGCACGTTTT	MGLSDNNSDQLNNINIVANQKGEQIIFEETKFPTSHQELPCN	GTTGCAAGGAAGCTCTTGATG	AAAACGTGCCAGATACGGAC	0.94
2	PY01879	Uba1 gene product-related	PY01879_21	8	GTTGCAAGGAAGCTCTTGATGAATAGCATAATGCAGATAATTACTTGATTCCAGTTTTGAATAATCTGAAATGATAAAACTTGTTGGAAATTTTGTTTCTTCAAAGATAATTTGTTCACCCCCCATCTCCGTCGTTTTCGTATCGT	MGGEQIIFEETKFPTSFIISDYSKLESSNYLHYAIHQELPCN	GTTGCAAGGAAGCTCTTGATG	ACGATACGAAAACGACGGAG	0.94
2	PY01879	Uba1 gene product-related	PY01879_22	8	GTTGCAAGGAAGCTCTTGATGATTTTGATAATTTTCAGGCAGGCAATTATATTCTGTTTCGTACCATTTCAGCCCTTGAATAGCATAATGCAGATAATTACTTGATTCCAGTTTTGAATACCCCATGTCCGTATCTGGCACGTTTT	MGYSKLESSNYLHYAIQGLKWYETEYNCLPENYQNHQELPCN	GTTGCAAGGAAGCTCTTGATG	AAAACGTGCCAGATACGGAC	0.94
2	PY01879	Uba1 gene product-related	PY01879_23	8	GTTGCAAGGAAGCTCTTGATGTTCTTTATCTTTATTATTCAGATCACATGCTTTTTTATAGATTTTTTCAAATTCATCATTTTGATAATTTTCAGGCAGGCAATTATATTCTGTTTCGTACCCCATCTCCGTCGTTTTCGTATCGT	MGYETEYNCLPENYQNDEFEKIYKKACDLNNKDKEHQELPCN	GTTGCAAGGAAGCTCTTGATG	ACGATACGAAAACGACGGAG	0.94
2	PY01879	Uba1 gene product-related	PY01879_24	8	GTTGCAAGGAAGCTCTTGATGTGCAACATTGATAATGATATTTTTATCCAGTTTTTCGACAGACCATGATTGTTTATCTTCTTTATCTTTATTATTCAGATCACATGCTTTTTTATAGATCCCCATGTCCGTATCTGGCACGTTTT	MGIYKKACDLNNKDKEDKQSWSVEKLDKNIIINVAHQELPCN	GTTGCAAGGAAGCTCTTGATG	AAAACGTGCCAGATACGGAC	0.94
2	PY01879	Uba1 gene product-related	PY01879_25	8	GTTGCAAGGAAGCTCTTGATGAGCCAGCAGACCTCCAAAAAATGAAGCAATTGGTGAGATATGTGATTTACTATATTTTGCAACATTGATAATGATATTTTTATCCAGTTTTTCGACAGACCCCATCTCCGTCGTTTTCGTATCGT	MGSVEKLDKNIIINVAKYSKSHISPIASFFGGLLAHQELPCN	GTTGCAAGGAAGCTCTTGATG	ACGATACGAAAACGACGGAG	0.94
2	PY01879	Uba1 gene product-related	PY01879_26	9	GTTGCAAGGAAGCTCTTGATGCATGTACAGCAGTTGATGGATTGGCATATATTTTCCTGTAAATTTGATAATTTCCTGAGCCAGCAGACCTCCAAAAAATGAAGCAATTGGTGAGATATGCCCCATGTCCGTATCTGGCACGTTTT	MGHISPIASFFGGLLAQEIIKFTGKYMPIHQLLYMHQELPCN	GTTGCAAGGAAGCTCTTGATG	AAAACGTGCCAGATACGGAC	0.94
2	PY01879	Uba1 gene product-related	PY01879_27	9	GTTGCAAGGAAGCTCTTGATGTTTTTTTTTATCATTGATATTTTCGTCATCATTCATATTAATACATTCAAAAAAATCCATGTACAGCAGTTGATGGATTGGCATATATTTTCCTGTAAACCCCATCTCCGTCGTTTTCGTATCGT	MGFTGKYMPIHQLLYMDFFECINMNDDENINDKKKHQELPCN	GTTGCAAGGAAGCTCTTGATG	ACGATACGAAAACGACGGAG	0.94
2	PY01879	Uba1 gene product-related	PY01879_28	9	GTTGCAAGGAAGCTCTTGATGTTTATCTTGAAATTTTTTTCCAAAGATTGAAATAATATTATCATTTTTACAATTCAGTTTTTTTTTATCATTGATATTTTCGTCATCATTCATATTAATCCCCATGTCCGTATCTGGCACGTTTT	MGINMNDDENINDKKKLNCKNDNIISIFGKKFQDKHQELPCN	GTTGCAAGGAAGCTCTTGATG	AAAACGTGCCAGATACGGAC	0.94
2	PY01879	Uba1 gene product-related	PY01879_29	9	GTTGCAAGGAAGCTCTTGATGTGCAAATTCACATCCCAGTGCTCCTGATCCGACCAGGAAAATATTCAGTTTATTCAGTTTATCTTGAAATTTTTTTCCAAAGATTGAAATAATATTATCCCCCATCTCCGTCGTTTTCGTATCGT	MGDNIISIFGKKFQDKLNKLNIFLVGSGALGCEFAHQELPCN	GTTGCAAGGAAGCTCTTGATG	ACGATACGAAAACGACGGAG	0.94
2	PY01879	Uba1 gene product-related	PY01879_30	9	GTTGCAAGGAAGCTCTTGATGAATAACCAGAGAACCATTACTTTCAATTGTACACATATCAAGCAGTGAAAACAGTTTTGCAAATTCACATCCCAGTGCTCCTGATCCGACCAGGAAAATCCCCATGTCCGTATCTGGCACGTTTT	MGIFLVGSGALGCEFAKLFSLLDMCTIESNGSLVIHQELPCN	GTTGCAAGGAAGCTCTTGATG	AAAACGTGCCAGATACGGAC	0.94
2	PY01879	Uba1 gene product-related	PY01879_31	9	GTTGCAAGGAAGCTCTTGATGGCGGCGAAACAGAAATTGGCGATTCAGATTTGAAACTTCGATATTATCATTATCTGTAATAACCAGAGAACCATTACTTTCAATTGTACACATATCAAGCCCCATCTCCGTCGTTTTCGTATCGT	MGLDMCTIESNGSLVITDNDNIEVSNLNRQFLFRRHQELPCN	GTTGCAAGGAAGCTCTTGATG	ACGATACGAAAACGACGGAG	0.94
2	PY01879	Uba1 gene product-related	PY01879_32	9	GTTGCAAGGAAGCTCTTGATGATTTTTATTTTTGATTGCATTAGATGCAACCAGGCTTTTTGATTTTTCAATATGTTCGCGGCGAAACAGAAATTGGCGATTCAGATTTGAAACTTCGATCCCCATGTCCGTATCTGGCACGTTTT	MGIEVSNLNRQFLFRREHIEKSKSLVASNAIKNKNHQELPCN	GTTGCAAGGAAGCTCTTGATG	AAAACGTGCCAGATACGGAC	0.94
2	PY01879	Uba1 gene product-related	PY01879_33	9	GTTGCAAGGAAGCTCTTGATGGATATGTTCATTTTCTTGTCCTACTTTTGTAACATAAGAAATAACATTGATATTTTTATTTTTATTTTTGATTGCATTAGATGCAACCAGGCTTTTTGACCCCATCTCCGTCGTTTTCGTATCGT	MGSKSLVASNAIKNKNKNINVISYVTKVGQENEHIHQELPCN	GTTGCAAGGAAGCTCTTGATG	ACGATACGAAAACGACGGAG	0.94
2	PY01879	Uba1 gene product-related	PY01879_34	9	GTTGCAAGGAAGCTCTTGATGGATATTATCCAGAGCATTAATGATAAAATCTTGTTTTGACCAAAATTGCTCATTAAAGATATGTTCATTTTCTTGTCCTACTTTTGTAACATAAGAAATCCCCATGTCCGTATCTGGCACGTTTT	MGISYVTKVGQENEHIFNEQFWSKQDFIINALDNIHQELPCN	GTTGCAAGGAAGCTCTTGATG	AAAACGTGCCAGATACGGAC	0.94
2	PY01879	Uba1 gene product-related	PY01879_35	9	GTTGCAAGGAAGCTCTTGATGTTCAAACAGTGGTTTAGAATACCATACACATTTATTATCAACATATTGGCGAGCGATGATATTATCCAGAGCATTAATGATAAAATCTTGTTTTGACCACCCCATCTCCGTCGTTTTCGTATCGT	MGWSKQDFIINALDNIIARQYVDNKCVWYSKPLFEHQELPCN	GTTGCAAGGAAGCTCTTGATG	ACGATACGAAAACGACGGAG	0.94
2	PY01879	Uba1 gene product-related	PY01879_36	10	GTTGCAAGGAAGCTCTTGATGCTGAGTCATATGTGGAATAATAATTTGTACATTACCTTTTGTTCCCAGTGTTCCTGATTCAAACAGTGGTTTAGAATACCATACACATTTATTATCAACCCCCATGTAAAGAGTGGGACGGAATTTGTG	MGVDNKCVWYSKPLFESGTLGTKGNVQIIIPHMTQHQELPCN	GTTGCAAGGAAGCTCTTGATG	CACAAATTCCGTCCCACTCT	0.94
2	PY01879	Uba1 gene product-related	PY01879_37	10	GTTGCAAGGAAGCTCTTGATGTTTCAGTGTACACAGAGGAATAGAATCTTCGGGTGGATCATAACTATCATTATATGACTGAGTCATATGTGGAATAATAATTTGTACATTACCTTTTGTCCCCATCTCCGTCGTTTTCGTATCGT	MGTKGNVQIIIPHMTQSYNDSYDPPEDSIPLCTLKHQELPCN	GTTGCAAGGAAGCTCTTGATG	ACGATACGAAAACGACGGAG	0.94
2	PY01879	Uba1 gene product-related	PY01879_38	10	GTTGCAAGGAAGCTCTTGATGTCCTTGAAAGATATCGCGAGCATATTCAATAGTATGAACAATATCATAAGGAAAATGTTTCAGTGTACACAGAGGAATAGAATCTTCGGGTGGATCATACCCCATGTAAAGAGTGGGACGGAATTTGTG	MGYDPPEDSIPLCTLKHFPYDIVHTIEYARDIFQGHQELPCN	GTTGCAAGGAAGCTCTTGATG	CACAAATTCCGTCCCACTCT	0.94
2	PY01879	Uba1 gene product-related	PY01879_39	10	GTTGCAAGGAAGCTCTTGATGATATTCATTTTTATTATTCAGAAATTGTTGGATACTCAGAGGAACATTATAAAACAGTCCTTGAAAGATATCGCGAGCATATTCAATAGTATGAACAATCCCCATCTCCGTCGTTTTCGTATCGT	MGIVHTIEYARDIFQGLFYNVPLSIQQFLNNKNEYHQELPCN	GTTGCAAGGAAGCTCTTGATG	ACGATACGAAAACGACGGAG	0.94
2	PY01879	Uba1 gene product-related	PY01879_4	10	GTTGCAAGGAAGCTCTTGATGGATTTTGTATTCTTCCATGTTTTCCAGGCGGATGCTGCTTTCGTCGTTGCGCTTTTTTTCAATATCTTTAAGGTCGATATCTTCGTAGGTGCGTTGTTTCCCCATGTCCGTATCTGGCACGTTTT	MGKQRTYEDIDLKDIEKKRNDESSIRLENMEEYKIHQELPCN	GTTGCAAGGAAGCTCTTGATG	AAAACGTGCCAGATACGGAC	0.94
2	PY01879	Uba1 gene product-related	PY01879_41	10	GTTGCAAGGAAGCTCTTGATGAATACAAAAATTAAAATTATTATTCTCTTTAATAATTTCTTTCAGTGTATTCAGAACATTTTCCAGATTTTCCAGCAGAGATGCATTATTTCCTTCATCCCCCATGTAAAATCCGGCAAATCCTAATCC	MGDEGNNASLLENLENVLNTLKEIIKENNNFNFCIHQELPCN	GTTGCAAGGAAGCTCTTGATG	GGATTAGGATTTGCCGGATT	0.94
2	PY01879	Uba1 gene product-related	PY01879_42	10	GTTGCAAGGAAGCTCTTGATGCAGCAGTTGACTAATTTGATTGATAAAATTTGAATGAAACAGATGTACTGCTTTTTTAATACAAAAATTAAAATTATTATTCTCTTTAATAATTTCTTTCCCCATGTAAAGAGTGGGACGGAATTTGTG	MGKEIIKENNNFNFCIKKAVHLFHSNFINQISQLLHQELPCN	GTTGCAAGGAAGCTCTTGATG	CACAAATTCCGTCCCACTCT	0.94
2	PY01879	Uba1 gene product-related	PY01879_43	10	GTTGCAAGGAAGCTCTTGATGTTGTCCAACCCAAAAAAATTCACCAGTTGACAGTTTATAATCCAGAGGAAATGAATACAGCAGTTGACTAATTTGATTGATAAAATTTGAATGAAACAGCCCCATGTAAAATCCGGCAAATCCTAATCC	MGLFHSNFINQISQLLYSFPLDYKLSTGEFFWVGQHQELPCN	GTTGCAAGGAAGCTCTTGATG	GGATTAGGATTTGCCGGATT	0.94
2	PY01879	Uba1 gene product-related	PY01879_44	10	GTTGCAAGGAAGCTCTTGATGATATTCTTGAACATAGATATTATTGATATCAAAATTGATAATTTGTGGTGGTTTTTTTTGTCCAACCCAAAAAAATTCACCAGTTGACAGTTTATAATCCCCCATGTAAAGAGTGGGACGGAATTTGTG	MGDYKLSTGEFFWVGQKKPPQIINFDINNIYVQEYHQELPCN	GTTGCAAGGAAGCTCTTGATG	CACAAATTCCGTCCCACTCT	0.94
2	PY01879	Uba1 gene product-related	PY01879_45	10	GTTGCAAGGAAGCTCTTGATGATCATAACAAGTAGGGATATTATATACTTGTGCATACAGGTTAGATGTACTAACCAGATATTCTTGAACATAGATATTATTGATATCAAAATTGATAATCCCCATGTAAAATCCGGCAAATCCTAATCC	MGIINFDINNIYVQEYLVSTSNLYAQVYNIPTCYDHQELPCN	GTTGCAAGGAAGCTCTTGATG	GGATTAGGATTTGCCGGATT	0.94
2	PY01879	Uba1 gene product-related	PY01879_46	11	GTTGCAAGGAAGCTCTTGATGTTTTGGAGAAAATGGTTCTACTTTGATTTGGCTAGCTACATCCAGAATATATTTAATATCATAACAAGTAGGGATATTATATACTTGTGCATACAGGTTCCCCATGTAAAGAGTGGGACGGAATTTGTG	MGNLYAQVYNIPTCYDIKYILDVASQIKVEPFSPKHQELPCN	GTTGCAAGGAAGCTCTTGATG	CACAAATTCCGTCCCACTCT	0.94
2	PY01879	Uba1 gene product-related	PY01879_47	11	GTTGCAAGGAAGCTCTTGATGTGTATATGAGATAGAGATATTATTCAGATTTTGTTCATCAATATTAACTTTAACATTTTTTGGAGAAAATGGTTCTACTTTGATTTGGCTAGCTACATCCCCCATGTAAAATCCGGCAAATCCTAATCC	MGDVASQIKVEPFSPKNVKVNIDEQNLNNISISYTHQELPCN	GTTGCAAGGAAGCTCTTGATG	GGATTAGGATTTGCCGGATT	0.94
2	PY01879	Uba1 gene product-related	PY01879_48	11	GTTGCAAGGAAGCTCTTGATGATCTGTTTGGATATTCAGCAGTTCGTTACAATAGTCTTGGATCAGTTTATTATCTTGTGTATATGAGATAGAGATATTATTCAGATTTTGTTCATCAATCCCCATGTAAAGAGTGGGACGGAATTTGTG	MGIDEQNLNNISISYTQDNKLIQDYCNELLNIQTDHQELPCN	GTTGCAAGGAAGCTCTTGATG	CACAAATTCCGTCCCACTCT	0.94
2	PY01879	Uba1 gene product-related	PY01879_49	11	GTTGCAAGGAAGCTCTTGATGAACATGCAATCCTGAGATTTCATCTTTATCAAATTCAATAGGAGATACTTTCAGTGAATCTGTTTGGATATTCAGCAGTTCGTTACAATAGTCTTGGATCCCCATGTAAAATCCGGCAAATCCTAATCC	MGIQDYCNELLNIQTDSLKVSPIEFDKDEISGLHVHQELPCN	GTTGCAAGGAAGCTCTTGATG	GGATTAGGATTTGCCGGATT	0.94
2	PY01879	Uba1 gene product-related	PY01879_5	11	GTTGCAAGGAAGCTCTTGATGTTTATTCATCAGCTCAAAACCATATGTACCCAACTGGCGAGAATACAGATTAGCATCGATTTTGTATTCTTCCATGTTTTCCAGGCGGATGCTGCTTTCCCCCATCTCCGTCGTTTTCGTATCGT	MGESSIRLENMEEYKIDANLYSRQLGTYGFELMNKHQELPCN	GTTGCAAGGAAGCTCTTGATG	ACGATACGAAAACGACGGAG	0.94
2	PY01879	Uba1 gene product-related	PY01879_50	11	GTTGCAAGGAAGCTCTTGATGACATGTAGTGATTTTATAATTCATAGCGCGCAGGTTAGCAAATGCATAAATAAAATTAACATGCAATCCTGAGATTTCATCTTTATCAAATTCAATAGGCCCCATGTAAAGAGTGGGACGGAATTTGTG	MGPIEFDKDEISGLHVNFIYAFANLRAMNYKITTCHQELPCN	GTTGCAAGGAAGCTCTTGATG	CACAAATTCCGTCCCACTCT	0.94
2	PY01879	Uba1 gene product-related	PY01879_51	11	GTTGCAAGGAAGCTCTTGATGAGTAGTAGACAGTGCAGGGATAATTTTTCCAGCTACCATTTTTGTTTTCAGTTTATCACATGTAGTGATTTTATAATTCATAGCGCGCAGGTTAGCAAACCCCATGTAAAATCCGGCAAATCCTAATCC	MGFANLRAMNYKITTCDKLKTKMVAGKIIPALSTTHQELPCN	GTTGCAAGGAAGCTCTTGATG	GGATTAGGATTTGCCGGATT	0.94
2	PY01879	Uba1 gene product-related	PY01879_52	11	GTTGCAAGGAAGCTCTTGATGAGAATAATTTACATACTTCAGGATTTCGATACCAACGAGACCAGTAATAATAGATGTAGTAGTAGACAGTGCAGGGATAATTTTTCCAGCTACCATTTTCCCCATGTAAAGAGTGGGACGGAATTTGTG	MGKMVAGKIIPALSTTTSIITGLVGIEILKYVNYSHQELPCN	GTTGCAAGGAAGCTCTTGATG	CACAAATTCCGTCCCACTCT	0.94
2	PY01879	Uba1 gene product-related	PY01879_53	11	GTTGCAAGGAAGCTCTTGATGATCTTTTTCATTTTTCTTTTCTTGATCATTCAGTTTAACATATTTTTGAATAGAATCAGAATAATTTACATACTTCAGGATTTCGATACCAACGAGACCCCCCATGTAAAATCCGGCAAATCCTAATCC	MGGLVGIEILKYVNYSDSIQKYVKLNDQEKKNEKDHQELPCN	GTTGCAAGGAAGCTCTTGATG	GGATTAGGATTTGCCGGATT	0.94
2	PY01879	Uba1 gene product-related	PY01879_54	11	GTTGCAAGGAAGCTCTTGATGGAAAATAAACAGTGGCAATGCGGTGTTAATAAATGCATTTTTAAAATAGGAGAGAATATCTTTTTCATTTTTCTTTTCTTGATCATTCAGTTTAACATACCCCATGTAAAGAGTGGGACGGAATTTGTG	MGYVKLNDQEKKNEKDILSYFKNAFINTALPLFIFHQELPCN	GTTGCAAGGAAGCTCTTGATG	CACAAATTCCGTCCCACTCT	0.94
2	PY01879	Uba1 gene product-related	PY01879_55	12	GTTGCAAGGAAGCTCTTGATGTTTCATAAGTTCGTCATATTCCTTATCTTTGATTTTCAAGGGTGGCATTGGTTCGCTGAAAATAAACAGTGGCAATGCGGTGTTAATAAATGCATTTTTCCCCATGTAAAATCCGGCAAATCCTAATCC	MGKNAFINTALPLFIFSEPMPPLKIKDKEYDELMKHQELPCN	GTTGCAAGGAAGCTCTTGATG	GGATTAGGATTTGCCGGATT	0.94
2	PY01879	Uba1 gene product-related	PY01879_56	12	GTTGCAAGGAAGCTCTTGATGGCTGATTTCAATTTTGTCCCATGTTGTGAACCCATTTGGGATGGCCTTTACAGGACCTTTCATAAGTTCGTCATATTCCTTATCTTTGATTTTCAAGGGCCCCATGTAAAGAGTGGGACGGAATTTGTG	MGPLKIKDKEYDELMKGPVKAIPNGFTTWDKIEISHQELPCN	GTTGCAAGGAAGCTCTTGATG	CACAAATTCCGTCCCACTCT	0.94
2	PY01879	Uba1 gene product-related	PY01879_57	12	GTTGCAAGGAAGCTCTTGATGATGGTCTACCAGATCTTTGATGGTTCCGTTTTGATTTTGCGGGGTGTGCTTACTGATGCTGATTTCAATTTTGTCCCATGTTGTGAACCCATTTGGGATCCCCATGTAAAATCCGGCAAATCCTAATCC	MGIPNGFTTWDKIEISISKHTPQNQNGTIKDLVDHHQELPCN	GTTGCAAGGAAGCTCTTGATG	GGATTAGGATTTGCCGGATT	0.94
2	PY01879	Uba1 gene product-related	PY01879_58	12	GTTGCAAGGAAGCTCTTGATGCAGACATGCATTTCCAACAGAGATCAGATTCACATCGATGTTAAATTTTTCGTTGATATGGTCTACCAGATCTTTGATGGTTCCGTTTTGATTTTGCGGCCCCATGTAAAGAGTGGGACGGAATTTGTG	MGPQNQNGTIKDLVDHINEKFNIDVNLISVGNACLHQELPCN	GTTGCAAGGAAGCTCTTGATG	CACAAATTCCGTCCCACTCT	0.94
2	PY01879	Uba1 gene product-related	PY01879_59	12	GTTGCAAGGAAGCTCTTGATGTTCATGAATAGGTTTATTCAGGCGTTCTTTATTATGTGCTGGCAAATAACAGTTATACAGACATGCATTTCCAACAGAGATCAGATTCACATCGATGTTCCCCATGTAAAATCCGGCAAATCCTAATCC	MGNIDVNLISVGNACLYNCYLPAHNKERLNKPIHEHQELPCN	GTTGCAAGGAAGCTCTTGATG	GGATTAGGATTTGCCGGATT	0.94
2	PY01879	Uba1 gene product-related	PY01879_6	12	GTTGCAAGGAAGCTCTTGATGTGCACATTCCAAACCAACCCCTTTAACATTGATGATCAAAACATTCATTTTGATCAGTTTATTCATCAGCTCAAAACCATATGTACCCAACTGGCGAGACCCCATGTCCGTATCTGGCACGTTTT	MGSRQLGTYGFELMNKLIKMNVLIINVKGVGLECAHQELPCN	GTTGCAAGGAAGCTCTTGATG	AAAACGTGCCAGATACGGAC	0.94
2	PY01879	Uba1 gene product-related	PY01879_60	12	GTTGCAAGGAAGCTCTTGATGTACAACAATATAATTCTTATCATTAGGAAGAGATTGTTTACTGATTTGTTCATAGATTTCATGAATAGGTTTATTCAGGCGTTCTTTATTATGTGCTGGCCCCATGTAAAGAGTGGGACGGAATTTGTG	MGPAHNKERLNKPIHEIYEQISKQSLPNDKNYIVVHQELPCN	GTTGCAAGGAAGCTCTTGATG	CACAAATTCCGTCCCACTCT	0.94
2	PY01879	Uba1 gene product-related	PY01879_61	12	GTTGCAAGGAAGCTCTTGATGAAATTTGATTGATGGGATGAGCACATCTACAAGATCTTGATCACTACAACTTGCCTCTACAACAATATAATTCTTATCATTAGGAAGAGATTGTTTACTCCCCATGTAAAATCCGGCAAATCCTAATCC	MGSKQSLPNDKNYIVVEASCSDQDLVDVLIPSIKFHQELPCN	GTTGCAAGGAAGCTCTTGATG	GGATTAGGATTTGCCGGATT	0.94
2	PY01879	Uba1 gene product-related	PY01879_62	12	GTTGCAAGGAAGCTCTTGATGTTTATAAATAAATTTGATTGATGGGATGAGCACATCTACAAGATCTTGATCACTACAACTTGCCTCTACAACAATATAATTCTTATCATTAGGAAGAGACCCCATGTAAAGAGTGGGACGGAATTTGTG	MGSLPNDKNYIVVEASCSDQDLVDVLIPSIKFIYKHQELPCN	GTTGCAAGGAAGCTCTTGATG	CACAAATTCCGTCCCACTCT	0.94
2	PY01879	Uba1 gene product-related	PY01879_8	12	GTTGCAAGGAAGCTCTTGATGTTTATTTTCAACATGATTTTCAGTGATATAAAAATTTACACCAACATCACTCATTTCACAGATTTCATTATCATAGATACAAACAGATTTGGGCCCAGACCCCATGTCCGTATCTGGCACGTTTT	MGSGPKSVCIYDNEICEMSDVGVNFYITENHVENKHQELPCN	GTTGCAAGGAAGCTCTTGATG	AAAACGTGCCAGATACGGAC	0.94
2	PY01879	Uba1 gene product-related	PY01879_9	13	GTTGCAAGGAAGCTCTTGATGATGTACATAATTATTCAGTTCTTTCAGATTAGACAGAACTGCATTGCTGCGGCAAATTTTATTTTCAACATGATTTTCAGTGATATAAAAATTTACACCCCCCATCTCCGTCGTTTTCGTATCGT	MGGVNFYITENHVENKICRSNAVLSNLKELNNYVHHQELPCN	GTTGCAAGGAAGCTCTTGATG	ACGATACGAAAACGACGGAG	0.94
2	PY01906	heat shock protein 83	PY01906_10	13	GTTGCAAGGAAGCTCTTGATGTCCGTTATCAGTAATTGTCAGGGTTTTTTTTTCTTTATCAGGTTTGATTTTGATGATCAGTTTTTTGATGTTATCAGCAGGTGTATCTCCTTCCTTTCCCCCCATATTGTCGTACTAGGGTGCCG	MGGKEGDTPADNIKKLIIKIKPDKEKKTLTITDNGHQELPCN	GTTGCAAGGAAGCTCTTGATG	CGGCACCCTAGTACGACAAT	0.96
2	PY01906	heat shock protein 84	PY01906_11	13	GTTGCAAGGAAGCTCTTGATGACCTGATTGAGCGATTGTTCCCAGATTATTGATCAGTTCATTTTTATCCATACCAATTCCGTTATCAGTAATTGTCAGGGTTTTTTTTTCTTTATCAGGCCCCATTTGGGGAACTTGATAGGCAG	MGPDKEKKTLTITDNGIGMDKNELINNLGTIAQSGHQELPCN	GTTGCAAGGAAGCTCTTGATG	CTGCCTATCAAGTTCCCCAA	0.96
2	PY01906	heat shock protein 85	PY01906_12	13	GTTGCAAGGAAGCTCTTGATGTCCAATCAGATTACTATCAGCTTTTCCTTCTTCGATTTGTTTCAGGAACTTTGCAGTACCTGATTGAGCGATTGTTCCCAGATTATTGATCAGTTCATTCCCCATATTGTCGTACTAGGGTGCCG	MGNELINNLGTIAQSGTAKFLKQIEEGKADSNLIGHQELPCN	GTTGCAAGGAAGCTCTTGATG	CGGCACCCTAGTACGACAAT	0.96
2	PY01906	heat shock protein 86	PY01906_14	13	GTTGCAAGGAAGCTCTTGATGATTAAAACTACCATTCAAATCGCTAAACCAGCGAAAGATGCGATCTTCTTTTTTTGTAAAAACTTCGACTTTATTAGAAACAAGAAATGAAGAATAAAACCCCATATTGTCGTACTAGGGTGCCG	MGFYSSFLVSNKVEVFTKKEDRIFRWFSDLNGSFNHQELPCN	GTTGCAAGGAAGCTCTTGATG	CGGCACCCTAGTACGACAAT	0.96
2	PY01906	heat shock protein 87	PY01906_15	13	GTTGCAAGGAAGCTCTTGATGAGTACCACTTGTTTTGATATCTTCATATTCTTGTTCGTATTTTTTAATTTCACTTACATTAAAACTACCATTCAAATCGCTAAACCAGCGAAAGATGCGCCCCATTTGGGGAACTTGATAGGCAG	MGRIFRWFSDLNGSFNVSEIKKYEQEYEDIKTSGTHQELPCN	GTTGCAAGGAAGCTCTTGATG	CTGCCTATCAAGTTCCCCAA	0.96
2	PY01906	heat shock protein 88	PY01906_16	13	GTTGCAAGGAAGCTCTTGATGCAGTTTATAATCTTCCAGATATTCATCACATTCTTCTTTCAGGTGCAGAACAATTTTAGTACCACTTGTTTTGATATCTTCATATTCTTGTTCGTATTTCCCCATATTGTCGTACTAGGGTGCCG	MGKYEQEYEDIKTSGTKIVLHLKEECDEYLEDYKLHQELPCN	GTTGCAAGGAAGCTCTTGATG	CGGCACCCTAGTACGACAAT	0.96
2	PY01906	heat shock protein 89	PY01906_17	13	GTTGCAAGGAAGCTCTTGATGTGACCAGATTTCGATTGGAAATTTAATAAATTCTGAATATTTTTTGATCAGCTCTTTCAGTTTATAATCTTCCAGATATTCATCACATTCTTCTTTCAGCCCCATTTGGGGAACTTGATAGGCAG	MGLKEECDEYLEDYKLKELIKKYSEFIKFPIEIWSHQELPCN	GTTGCAAGGAAGCTCTTGATG	CTGCCTATCAAGTTCCCCAA	0.96
2	PY01906	heat shock protein 90	PY01906_18	13	GTTGCAAGGAAGCTCTTGATGATCACCATCTTTCAGAGATACAGAATCATCTGGAACGCGTTCATAATCAATTTTTTCTGACCAGATTTCGATTGGAAATTTAATAAATTCTGAATATTTCCCCATATTGTCGTACTAGGGTGCCG	MGKYSEFIKFPIEIWSEKIDYERVPDDSVSLKDGDHQELPCN	GTTGCAAGGAAGCTCTTGATG	CGGCACCCTAGTACGACAAT	0.96
2	PY01906	heat shock protein 91	PY01906_19	13	GTTGCAAGGAAGCTCTTGATGGACATTGATTTTTTCCCATTCATGGTAGCGTTTTGTAATGGTTTTCATTTTCATTTTATCACCATCTTTCAGAGATACAGAATCATCTGGAACGCGTTCCCCCATTTGGGGAACTTGATAGGCAG	MGERVPDDSVSLKDGDKMKMKTITKRYHEWEKINVHQELPCN	GTTGCAAGGAAGCTCTTGATG	CTGCCTATCAAGTTCCCCAA	0.96
2	PY01906	heat shock protein 92	PY01906_2	14	GTTGCAAGGAAGCTCTTGATGGATATTTGAGTTTTTATAATTCAGTACGTAATTCAGTTTTTCTACACTGCGGCTGAAGTTAAAAGCTTCGATGATGATATCATTGCATTTCAGAAAGACCCCCATATTGTCGTACTAGGGTGCCG	MGVFLKCNDIIIEAFNFSRSVEKLNYVLNYKNSNIHQELPCN	GTTGCAAGGAAGCTCTTGATG	CGGCACCCTAGTACGACAAT	0.96
2	PY01906	heat shock protein 93	PY01906_20	14	GTTGCAAGGAAGCTCTTGATGACTATAATAATCATTTTCTGTCAGTTGTTTTTCATCTTGCTTCCAGATTGGCAGTTGGACATTGATTTTTTCCCATTCATGGTAGCGTTTTGTAATGGTCCCCATATTGTCGTACTAGGGTGCCG	MGTITKRYHEWEKINVQLPIWKQDEKQLTENDYYSHQELPCN	GTTGCAAGGAAGCTCTTGATG	CGGCACCCTAGTACGACAAT	0.96
2	PY01906	heat shock protein 94	PY01906_21	14	GTTGCAAGGAAGCTCTTGATGATTAAAATGAACATATGCCAGTGGATCATCATAAGCTTTAAATGTATTTTTATAAAAACTATAATAATCATTTTCTGTCAGTTGTTTTTCATCTTGCTTCCCCATTTGGGGAACTTGATAGGCAG	MGKQDEKQLTENDYYSFYKNTFKAYDDPLAYVHFNHQELPCN	GTTGCAAGGAAGCTCTTGATG	CTGCCTATCAAGTTCCCCAA	0.96
2	PY01906	heat shock protein 95	PY01906_22	14	GTTGCAAGGAAGCTCTTGATGCCAAGGCAGAGAACCAGGGATATACAGAATTGAATTAAATGAAATTTGTCCTTCTACATTAAAATGAACATATGCCAGTGGATCATCATAAGCTTTAAACCCCATATTGTCGTACTAGGGTGCCG	MGFKAYDDPLAYVHFNVEGQISFNSILYIPGSLPWHQELPCN	GTTGCAAGGAAGCTCTTGATG	CGGCACCCTAGTACGACAAT	0.96
2	PY01906	heat shock protein 96	PY01906_23	14	GTTGCAAGGAAGCTCTTGATGTTTAACATACAGGCGAATTCCGCGAGATTCTTCATCAAACATATTTTTACTCAGTTCCCAAGGCAGAGAACCAGGGATATACAGAATTGAATTAAATGACCCCATTTGGGGAACTTGATAGGCAG	MGSFNSILYIPGSLPWELSKNMFDEESRGIRLYVKHQELPCN	GTTGCAAGGAAGCTCTTGATG	CTGCCTATCAAGTTCCCCAA	0.96
2	PY01906	heat shock protein 97	PY01906_24	14	GTTGCAAGGAAGCTCTTGATGCAGAAAGGTCAGCCAGCGTGGGATTGATTCTGAAAATTTATCATTGATAAAAACGCGTTTAACATACAGGCGAATTCCGCGAGATTCTTCATCAAACATCCCCATATTGTCGTACTAGGGTGCCG	MGMFDEESRGIRLYVKRVFINDKFSESIPRWLTFLHQELPCN	GTTGCAAGGAAGCTCTTGATG	CGGCACCCTAGTACGACAAT	0.96
2	PY01906	heat shock protein 98	PY01906_25	14	GTTGCAAGGAAGCTCTTGATGTTGCAAAATTTCGCGACCAACATTCAGTGGCAAATTTTCACTATCAACAATACCGCGCAGAAAGGTCAGCCAGCGTGGGATTGATTCTGAAAATTTATCCCCCATTTGGGGAACTTGATAGGCAG	MGDKFSESIPRWLTFLRGIVDSENLPLNVGREILQHQELPCN	GTTGCAAGGAAGCTCTTGATG	CTGCCTATCAAGTTCCCCAA	0.96
2	PY01906	heat shock protein 99	PY01906_26	14	GTTGCAAGGAAGCTCTTGATGCATATTAATACTTTTCAGAACAATGCGTTTGTTAATAATTGACAGCATTTTTGATTTTTGCAAAATTTCGCGACCAACATTCAGTGGCAAATTTTCACTCCCCATATTGTCGTACTAGGGTGCCG	MGSENLPLNVGREILQKSKMLSIINKRIVLKSINMHQELPCN	GTTGCAAGGAAGCTCTTGATG	CGGCACCCTAGTACGACAAT	0.96
2	PY01906	heat shock protein 100	PY01906_27	14	GTTGCAAGGAAGCTCTTGATGAAATGTATTGAGAAATTTATTCCATTTTTCCCCTCCAGTTTCTTTCAGTCCGCGCATCATATTAATACTTTTCAGAACAATGCGTTTGTTAATAATTGACCCCATGTAACTGGTCGGACTTAATCCAGC	MGSIINKRIVLKSINMMRGLKETGGEKWNKFLNTFHQELPCN	GTTGCAAGGAAGCTCTTGATG	GCTGGATTAAGTCCGACCAG	0.96
2	PY01906	heat shock protein 101	PY01906_28	14	GTTGCAAGGAAGCTCTTGATGTGCAATTTCTTCTTGGTTTTCTTTATCTTCTACAACTCCAATTTTAAGATATTTTCCAAATGTATTGAGAAATTTATTCCATTTTTCCCCTCCAGTTTCCCCCATATTGTCGTACTAGGGTGCCG	MGETGGEKWNKFLNTFGKYLKIGVVEDKENQEEIAHQELPCN	GTTGCAAGGAAGCTCTTGATG	CGGCACCCTAGTACGACAAT	0.96
2	PY01906	heat shock protein 102	PY01906_29	15	GTTGCAAGGAAGCTCTTGATGTGTATCAAGGTCAATTTTTTTATCACCACTATTGATTGAATAGAATTCAACCAGAGATGCAATTTCTTCTTGGTTTTCTTTATCTTCTACAACTCCAATCCCCATGTAACTGGTCGGACTTAATCCAGC	MGIGVVEDKENQEEIASLVEFYSINSGDKKIDLDTHQELPCN	GTTGCAAGGAAGCTCTTGATG	GCTGGATTAAGTCCGACCAG	0.96
2	PY01906	heat shock protein 103	PY01906_3_IHF	15	GTTGCAAGGAAGCTCTTGATGGCGTTTAAAGTGGCGTTTTTTCAGAAAACTTTTATTGATATTTTGATCTATATTATAGATATTTGAGTTTTTATAATTCAGTACGTAATTCAGTTTTTCCCCCATTTGGGGAACTTGATAGGCAG	MGEKLNYVLNYKNSNIYNIDQNINKSFLKKRHFKRHQELPCN	GTTGCAAGGAAGCTCTTGATG	CTGCCTATCAAGTTCCCCAA	0.96
2	PY01906	heat shock protein 104	PY01906_3_IHI	15	GTTGCAAGGAAGCTCTTGATGGCGTTTAATGTGGCGTTTTTTCAGAAAACTTTTATTGATATTTTGATCTATATTATAGATATTTGAGTTTTTATAATTCAGTACGTAATTCAGTTTTTCCCCCATTTGGGGAACTTGATAGGCAG	MGEKLNYVLNYKNSNIYNIDQNINKSFLKKRHIKRHQELPCN	GTTGCAAGGAAGCTCTTGATG	CTGCCTATCAAGTTCCCCAA	0.96
2	PY01906	heat shock protein 105	PY01906_3_IQF	15	GTTGCAAGGAAGCTCTTGATGGCGTTTAAATTGGCGTTTTTTCAGAAAACTTTTATTGATATTTTGATCTATATTATAGATATTTGAGTTTTTATAATTCAGTACGTAATTCAGTTTTTCCCCCATTTGGGGAACTTGATAGGCAG	MGEKLNYVLNYKNSNIYNIDQNINKSFLKKRQFKRHQELPCN	GTTGCAAGGAAGCTCTTGATG	CTGCCTATCAAGTTCCCCAA	0.96
2	PY01906	heat shock protein 106	PY01906_3_IQI	15	GTTGCAAGGAAGCTCTTGATGGCGTTTAATTTGGCGTTTTTTCAGAAAACTTTTATTGATATTTTGATCTATATTATAGATATTTGAGTTTTTATAATTCAGTACGTAATTCAGTTTTTCCCCCATTTGGGGAACTTGATAGGCAG	MGEKLNYVLNYKNSNIYNIDQNINKSFLKKRQIKRHQELPCN	GTTGCAAGGAAGCTCTTGATG	CTGCCTATCAAGTTCCCCAA	0.96
2	PY01906	heat shock protein 107	PY01906_3_LHF	15	GTTGCAAGGAAGCTCTTGATGGCGTTTAAAGTGGCGTTTTTTCAGAAAACTTTTATTGATATTTTGATCTAAATTATAGATATTTGAGTTTTTATAATTCAGTACGTAATTCAGTTTTTCCCCCATTTGGGGAACTTGATAGGCAG	MGEKLNYVLNYKNSNIYNLDQNINKSFLKKRHFKRHQELPCN	GTTGCAAGGAAGCTCTTGATG	CTGCCTATCAAGTTCCCCAA	0.96
2	PY01906	heat shock protein 108	PY01906_3_LHI	15	GTTGCAAGGAAGCTCTTGATGGCGTTTAATGTGGCGTTTTTTCAGAAAACTTTTATTGATATTTTGATCTAAATTATAGATATTTGAGTTTTTATAATTCAGTACGTAATTCAGTTTTTCCCCCATTTGGGGAACTTGATAGGCAG	MGEKLNYVLNYKNSNIYNLDQNINKSFLKKRHIKRHQELPCN	GTTGCAAGGAAGCTCTTGATG	CTGCCTATCAAGTTCCCCAA	0.96
2	PY01906	heat shock protein 109	PY01906_3_LQF	15	GTTGCAAGGAAGCTCTTGATGGCGTTTAAATTGGCGTTTTTTCAGAAAACTTTTATTGATATTTTGATCTAAATTATAGATATTTGAGTTTTTATAATTCAGTACGTAATTCAGTTTTTCCCCCATTTGGGGAACTTGATAGGCAG	MGEKLNYVLNYKNSNIYNLDQNINKSFLKKRQFKRHQELPCN	GTTGCAAGGAAGCTCTTGATG	CTGCCTATCAAGTTCCCCAA	0.96
2	PY01906	heat shock protein 110	PY01906_3_LQI	15	GTTGCAAGGAAGCTCTTGATGGCGTTTAATTTGGCGTTTTTTCAGAAAACTTTTATTGATATTTTGATCTAAATTATAGATATTTGAGTTTTTATAATTCAGTACGTAATTCAGTTTTTCCCCCATTTGGGGAACTTGATAGGCAG	MGEKLNYVLNYKNSNIYNLDQNINKSFLKKRQIKRHQELPCN	GTTGCAAGGAAGCTCTTGATG	CTGCCTATCAAGTTCCCCAA	0.96
2	PY01906	heat shock protein 111	PY01906_30	15	GTTGCAAGGAAGCTCTTGATGATTTTCTCCTGAAATATAATAGATACATTTTTGATCTGATTTCATTTTTTCGATGTATGTATCAAGGTCAATTTTTTTATCACCACTATTGATTGAATACCCCATATTGTCGTACTAGGGTGCCG	MGYSINSGDKKIDLDTYIEKMKSDQKCIYYISGENHQELPCN	GTTGCAAGGAAGCTCTTGATG	CGGCACCCTAGTACGACAAT	0.96
2	PY01906	heat shock protein 112	PY01906_31	16	GTTGCAAGGAAGCTCTTGATGATCATAGTTCAGGGCTTTCAGTTTTTCCAGAGATGGTGAATTTTGTGCTGTTTTTTTATTTTCTCCTGAAATATAATAGATACATTTTTGATCTGATTTCCCCATGTAACTGGTCGGACTTAATCCAGC	MGKSDQKCIYYISGENKKTAQNSPSLEKLKALNYDHQELPCN	GTTGCAAGGAAGCTCTTGATG	GCTGGATTAAGTCCGACCAG	0.96
2	PY01906	heat shock protein 113	PY01906_32	16	GTTGCAAGGAAGCTCTTGATGATTAACAGACAGAGATGACAGACAGAATTCATCGATTGGTTCCAGGCTAAACAGTACATCATAGTTCAGGGCTTTCAGTTTTTCCAGAGATGGTGAATTCCCCATATTGTCGTACTAGGGTGCCG	MGNSPSLEKLKALNYDVLFSLEPIDEFCLSSLSVNHQELPCN	GTTGCAAGGAAGCTCTTGATG	CGGCACCCTAGTACGACAAT	0.96
2	PY01906	heat shock protein 114	PY01906_33	16	GTTGCAAGGAAGCTCTTGATGAGTTTTCAGTTTCAGATCAGCTTTATTAACATCCAGAACATCGTAGCCTTTATATTTATTAACAGACAGAGATGACAGACAGAATTCATCGATTGGTTCCCCCATGTAACTGGTCGGACTTAATCCAGC	MGEPIDEFCLSSLSVNKYKGYDVLDVNKADLKLKTHQELPCN	GTTGCAAGGAAGCTCTTGATG	GCTGGATTAAGTCCGACCAG	0.96
2	PY01906	heat shock protein 115	PY01906_34	16	GTTGCAAGGAAGCTCTTGATGGATTTCATATTTGATTTTCAGTTTATTGATATTATCGCTCTTGTTTTGATCATTTTCAGTTTTCAGTTTCAGATCAGCTTTATTAACATCCAGAACATCCCCCATATTGTCGTACTAGGGTGCCG	MGDVLDVNKADLKLKTENDQNKSDNINKLKIKYEIHQELPCN	GTTGCAAGGAAGCTCTTGATG	CGGCACCCTAGTACGACAAT	0.96
2	PY01906	heat shock protein 116	PY01906_35	16	GTTGCAAGGAAGCTCTTGATGTGAAATGCGAACTTCATGGATTTTGTGAGAGAATTTATTATGCAGCCAGCGACACAGGATTTCATATTTGATTTTCAGTTTATTGATATTATCGCTCTTCCCCATGTAACTGGTCGGACTTAATCCAGC	MGKSDNINKLKIKYEILCRWLHNKFSHKIHEVRISHQELPCN	GTTGCAAGGAAGCTCTTGATG	GCTGGATTAAGTCCGACCAG	0.96
2	PY01906	heat shock protein 117	PY01906_36	16	GTTGCAAGGAAGCTCTTGATGAGGAGAGATTCCCATTTCTCCTTGAACCAACAGAGAAGGTGAATCGATCAGGCGATCTGAAATGCGAACTTCATGGATTTTGTGAGAGAATTTATTATGCCCCATTTGTTATGGAGGGTTCACGAAAGC	MGHNKFSHKIHEVRISDRLIDSPSLLVQGEMGISPHQELPCN	GTTGCAAGGAAGCTCTTGATG	GCTTTCGTGAACCCTCCATA	0.96
2	PY01906	heat shock protein 118	PY01906_38	16	GTTGCAAGGAAGCTCTTGATGGTAGTGATTAGGATTAATTTCCAGTACTGGTTGATTCATTGATTGTCCACCAAACATTTCATTTTCTGACATTCCTTGAGCAGTAGCTTGTTGCTTCATCCCCATTTGTTATGGAGGGTTCACGAAAGC	MGMKQQATAQGMSENEMFGGQSMNQPVLEINPNHYHQELPCN	GTTGCAAGGAAGCTCTTGATG	GCTTTCGTGAACCCTCCATA	0.96
2	PY01906	heat shock protein 119	PY01906_39	16	GTTGCAAGGAAGCTCTTGATGGTCATTTTTTGGATTCATTTTATCGATTTGGATCAGATGATTCAGTTGTTTAATGATGTAGTGATTAGGATTAATTTCCAGTACTGGTTGATTCATTGACCCCATGTAACTGGTCGGACTTAATCCAGC	MGSMNQPVLEINPNHYIIKQLNHLIQIDKMNPKNDHQELPCN	GTTGCAAGGAAGCTCTTGATG	GCTGGATTAAGTCCGACCAG	0.96
2	PY01906	heat shock protein 120	PY01906_4_HF	16	GTTGCAAGGAAGCTCTTGATGTGATTGTACGTCACCATCGCTGATCTTTACATCATTATTAAAACCTACTGTAGAATTGCGTTTAAAGTGGCGTTTTTTCAGAAAACTTTTATTGATATTCCCCATATTGTCGTACTAGGGTGCCG	MGNINKSFLKKRHFKRNSTVGFNNDVKISDGDVQSHQELPCN	GTTGCAAGGAAGCTCTTGATG	CGGCACCCTAGTACGACAAT	0.96
2	PY01906	heat shock protein 121	PY01906_4_HI	16	GTTGCAAGGAAGCTCTTGATGTGATTGTACGTCACCATCGCTGATCTTTACATCATTATTAAAACCTACTGTAGAATTGCGTTTAATGTGGCGTTTTTTCAGAAAACTTTTATTGATATTCCCCATATTGTCGTACTAGGGTGCCG	MGNINKSFLKKRHIKRNSTVGFNNDVKISDGDVQSHQELPCN	GTTGCAAGGAAGCTCTTGATG	CGGCACCCTAGTACGACAAT	0.96
2	PY01906	heat shock protein 122	PY01906_4_QF	17	GTTGCAAGGAAGCTCTTGATGTGATTGTACGTCACCATCGCTGATCTTTACATCATTATTAAAACCTACTGTAGAATTGCGTTTAAATTGGCGTTTTTTCAGAAAACTTTTATTGATATTCCCCATATTGTCGTACTAGGGTGCCG	MGNINKSFLKKRQFKRNSTVGFNNDVKISDGDVQSHQELPCN	GTTGCAAGGAAGCTCTTGATG	CGGCACCCTAGTACGACAAT	0.96
2	PY01906	heat shock protein 123	PY01906_4_QI	17	GTTGCAAGGAAGCTCTTGATGTGATTGTACGTCACCATCGCTGATCTTTACATCATTATTAAAACCTACTGTAGAATTGCGTTTAATTTGGCGTTTTTTCAGAAAACTTTTATTGATATTCCCCATATTGTCGTACTAGGGTGCCG	MGNINKSFLKKRQIKRNSTVGFNNDVKISDGDVQSHQELPCN	GTTGCAAGGAAGCTCTTGATG	CGGCACCCTAGTACGACAAT	0.96
2	PY01906	heat shock protein 124	PY01906_40	17	GTTGCAAGGAAGCTCTTGATGATCGATTGTATATCCACCTTGCATAGATGCAACATCAAAAATTTGTTCTGCGATTTCGTCATTTTTTGGATTCATTTTATCGATTTGGATCAGATGATTCCCCATTTGTTATGGAGGGTTCACGAAAGC	MGNHLIQIDKMNPKNDEIAEQIFDVASMQGGYTIDHQELPCN	GTTGCAAGGAAGCTCTTGATG	GCTTTCGTGAACCCTCCATA	0.96
2	PY01906	heat shock protein 125	PY01906_41	17	GTTGCAAGGAAGCTCTTGATGTGCCTGAGCATTGCGCTCCATCATTCCGATAACACGTTTTGCAAAACGGCCTGTATCATCGATTGTATATCCACCTTGCATAGATGCAACATCAAAAATCCCCATGTAACTGGTCGGACTTAATCCAGC	MGIFDVASMQGGYTIDDTGRFAKRVIGMMERNAQAHQELPCN	GTTGCAAGGAAGCTCTTGATG	GCTGGATTAAGTCCGACCAG	0.96
2	PY01906	heat shock protein 126	PY01906_42	17	GTTGCAAGGAAGCTCTTGATGATCTTCAGAATTGTTTGACGGAGTAATATCGATATCATCTTGAACATCCTTCAGATATGCCTGAGCATTGCGCTCCATCATTCCGATAACACGTTTTGCCCCCATTTGTTATGGAGGGTTCACGAAAGC	MGAKRVIGMMERNAQAYLKDVQDDIDITPSNNSEDHQELPCN	GTTGCAAGGAAGCTCTTGATG	GCTTTCGTGAACCCTCCATA	0.96
2	PY01906	heat shock protein 127	PY01906_43	17	GTTGCAAGGAAGCTCTTGATGACTTTGTTCAGAATTCAGTTGACTTTTATCATTTGGTGTGGTATTATCCAGAGTGGTATCTTCAGAATTGTTTGACGGAGTAATATCGATATCATCTTGCCCCATGTAACTGGTCGGACTTAATCCAGC	MGQDDIDITPSNNSEDTTLDNTTPNDKSQLNSEQSHQELPCN	GTTGCAAGGAAGCTCTTGATG	GCTGGATTAAGTCCGACCAG	0.96
2	PY01906	heat shock protein 128	PY01906_44	17	GTTGCAAGGAAGCTCTTGATGGTTTTCGTTAGATTCCTGCAGTGTATTATTACTGATGCTATCATTTTGATTAATATCACTTTGTTCAGAATTCAGTTGACTTTTATCATTTGGTGTGGTCCCCATTTGTTATGGAGGGTTCACGAAAGC	MGTTPNDKSQLNSEQSDINQNDSISNNTLQESNENHQELPCN	GTTGCAAGGAAGCTCTTGATG	GCTTTCGTGAACCCTCCATA	0.96
2	PY01906	heat shock protein 129	PY01906_45	17	GTTGCAAGGAAGCTCTTGATGGTCAGAAACTTCGCTACCTGCTTCTTGAGGATTACCACTGATATAATTTTCAGAATTGTTTTCGTTAGATTCCTGCAGTGTATTATTACTGATGCTATCCCCCATGTAACTGGTCGGACTTAATCCAGC	MGDSISNNTLQESNENNSENYISGNPQEAGSEVSDHQELPCN	GTTGCAAGGAAGCTCTTGATG	GCTGGATTAAGTCCGACCAG	0.96
2	PY01906	heat shock protein 130	PY01906_46	17	GTTGCAAGGAAGCTCTTGATGCTCATTTGCATTGCTATCATCAAACTGTTTATCGTCAGAAACTTCGCTACCTGCTTCTTGAGGATTACCACTGATATAATTTTCAGAATTGTTTTCGTTCCCCATTTGTTATGGAGGGTTCACGAAAGC	MGNENNSENYISGNPQEAGSEVSDDKQFDDSNANEHQELPCN	GTTGCAAGGAAGCTCTTGATG	GCTTTCGTGAACCCTCCATA	0.96
2	PY01906	heat shock protein 131	PY01906_5	17	GTTGCAAGGAAGCTCTTGATGGTCCATAACTTTATTAACCTCAGCTTTGAAATTATATTTTTCGACGGGTGTATCATCTGATTGTACGTCACCATCGCTGATCTTTACATCATTATTAAACCCCATTTGGGGAACTTGATAGGCAG	MGFNNDVKISDGDVQSDDTPVEKYNFKAEVNKVMDHQELPCN	GTTGCAAGGAAGCTCTTGATG	CTGCCTATCAAGTTCCCCAA	0.96
2	PY01906	heat shock protein 132	PY01906_6	18	GTTGCAAGGAAGCTCTTGATGAGAGATCAGTTCGCGCAGAAATACATCTTTATCTGTATACAGAGAATTAACAATGATGTCCATAACTTTATTAACCTCAGCTTTGAAATTATATTTTTCCCCCATATTGTCGTACTAGGGTGCCG	MGEKYNFKAEVNKVMDIIVNSLYTDKDVFLRELISHQELPCN	GTTGCAAGGAAGCTCTTGATG	CGGCACCCTAGTACGACAAT	0.96
2	PY01906	heat shock protein 133	PY01906_7	18	GTTGCAAGGAAGCTCTTGATGTGCGCGTTTTTCATTTTCCAGGATAATGCGTTTTTTATCACATGCATCTGAGGCATTAGAGATCAGTTCGCGCAGAAATACATCTTTATCTGTATACAGCCCCATTTGGGGAACTTGATAGGCAG	MGLYTDKDVFLRELISNASDACDKKRIILENEKRAHQELPCN	GTTGCAAGGAAGCTCTTGATG	CTGCCTATCAAGTTCCCCAA	0.96
2	PY01906	heat shock protein 134	PY01906_8	18	GTTGCAAGGAAGCTCTTGATGTTGTTCACTAGCCAGTTCTGATGATGTAGGATCATTTACAATATTTTGGGCTTCCATTGCGCGTTTTTCATTTTCCAGGATAATGCGTTTTTTATCACACCCCATATTGTCGTACTAGGGTGCCG	MGCDKKRIILENEKRAMEAQNIVNDPTSSELASEQHQELPCN	GTTGCAAGGAAGCTCTTGATG	CGGCACCCTAGTACGACAAT	0.96
2	PY01906	heat shock protein 135	PY01906_9	18	GTTGCAAGGAAGCTCTTGATGCAGTTTTTTGATGTTATCAGCAGGTGTATCTCCTTCCTTTCCTTCTTCTGTTGTTTTTTGTTCACTAGCCAGTTCTGATGATGTAGGATCATTTACAATCCCCATTTGGGGAACTTGATAGGCAG	MGIVNDPTSSELASEQKTTEEGKEGDTPADNIKKLHQELPCN	GTTGCAAGGAAGCTCTTGATG	CTGCCTATCAAGTTCCCCAA	0.96
2	PY01929	hypothetical protein	PY01929_1	18	GTTGCAAGGAAGCTCTTGATGGGTGCCAGCAGCCGCGGTAATTCCAGCTCCAATAGCGTAGATCAGAATTGTTGCAGTCAGAACGTTGGAGAAAATTGCGACTTCTGTCACTGTTTTCATCCCCATTTGTTTTAAGCGTGTGTGCTTTGC	MGMKTVTEVAIFSNVLTATILIYAIGAGITAAAGTHQELPCN	GTTGCAAGGAAGCTCTTGATG	GCAAAGCACACACGCTTAAA	1
2	PY01929	hypothetical protein	PY01929_2	18	GTTGCAAGGAAGCTCTTGATGATAATTGGAATGATGGGAATTCAGAACCTTCCCAAAAATCAATTGGAGGGCAAGGCGGGTGCCAGCAGCCGCGGTAATTCCAGCTCCAATAGCGTAGATCCCCATTTGTATAGGTCGAACGCTAGGGGT	MGIYAIGAGITAAAGTRLALQLIFGKVLNSHHSNYHQELPCN	GTTGCAAGGAAGCTCTTGATG	ACCCCTAGCGTTCGACCTAT	1
2	PY01929	hypothetical protein	PY01929_3	18	GTTGCAAGGAAGCTCTTGATGTTCCAGATAAGAGAGGTAGTGACAAGAAATAACAATATAAGGCCAAATTTTGGTTTTATAATTGGAATGATGGGAATTCAGAACCTTCCCAAAAATCAACCCCATTTGTTTTAAGCGTGTGTGCTTTGC	MGLIFGKVLNSHHSNYKTKIWPYIVISCHYLSYLEHQELPCN	GTTGCAAGGAAGCTCTTGATG	GCAAAGCACACACGCTTAAA	1
2	PY01929	hypothetical protein	PY01929_4	18	GTTGCAAGGAAGCTCTTGATGCGGGGAATTAGAGTTGCTTTCCGGAGAGGGAGCCTGAGAAATAGCTACCACATCCAATTCCAGATAAGAGAGGTAGTGACAAGAAATAACAATATAAGGCCCCATTTGTATAGGTCGAACGCTAGGGGT	MGPYIVISCHYLSYLELDVVAISQAPSPESNSNSPHQELPCN	GTTGCAAGGAAGCTCTTGATG	ACCCCTAGCGTTCGACCTAT	1
2	PY01929	hypothetical protein	PY01929_5	18	GTTGCAAGGAAGCTCTTGATGGCTTTTGATGTTAGGGTATTGACCCAGCATGGCTTTGACGGGCAGCGGGGAATTAGAGTTGCTTTCCGGAGAGGGAGCCTGAGAAATAGCTACCACATCCCCCATTTGTTTTAAGCGTGTGTGCTTTGC	MGDVVAISQAPSPESNSNSPLPVKAMLGQYPNIKSHQELPCN	GTTGCAAGGAAGCTCTTGATG	GCAAAGCACACACGCTTAAA	1
2	PY01930	hypothetical protein	PY01930_1	18	GTTGCAAGGAAGCTCTTGATGTGTTTTAAGTACTTTTACTCCGCGGAGCAGTTGGATGTATTTGTTAAGATCGCGAAGAAAAAATGAGATCAGAGGAATGATAACAAAGAAGCGACACATCCCCATTTGTTAAGCGTTCAGTCGTGTTCG	MGMCRFFVIIPLISFFLRDLNKYIQLLRGVKVLKTHQELPCN	GTTGCAAGGAAGCTCTTGATG	CGAACACGACTGAACGCTTA	1
2	PY01930	hypothetical protein	PY01930_2	19	GTTGCAAGGAAGCTCTTGATGATAATCTACTTGACATTTGATGATAAGGATAACTACGGAAAAGCGGTAGCTAATACTTGTTTTAAGTACTTTTACTCCGCGGAGCAGTTGGATGTATTTCCCCATTTGTGGGACGGCTAACTGTGTGTT	MGKYIQLLRGVKVLKTSISYRFSVVILIIKCQVDYHQELPCN	GTTGCAAGGAAGCTCTTGATG	AACACACAGTTAGCCGTCCC	1
2	PY01930	hypothetical protein	PY01930_3	19	GTTGCAAGGAAGCTCTTGATGAAGTGAAAGGATATACACAATGATTGTAGAAACTGCGAACGGCTCATTAAAACAGTTATAATCTACTTGACATTTGATGATAAGGATAACTACGGAAAACCCCATTTGTTAAGCGTTCAGTCGTGTTCG	MGFSVVILIIKCQVDYNCFNEPFAVSTIIVYILSLHQELPCN	GTTGCAAGGAAGCTCTTGATG	CGAACACGACTGAACGCTTA	1
2	PY01930	hypothetical protein	PY01930_4	19	GTTGCAAGGAAGCTCTTGATGAAGATTAAGCCATGCAAGTGAAAGGATATACACAATGATTGTAGAAACTGCGAACGGCTCATTAAAACAGTTATAATCTACTTGACATTTGATGATAAGCCCCATTTGTGGGACGGCTAACTGTGTGTT	MGLIIKCQVDYNCFNEPFAVSTIIVYILSLAWLNLHQELPCN	GTTGCAAGGAAGCTCTTGATG	AACACACAGTTAGCCGTCCC	1
2	PY01938	PDZ domain protein	PY01938_1	19	GTTGCAAGGAAGCTCTTGATGTGAGATAATACCGCGTTTTTTAATATCTTTCAGTTTCAGGCATTGATACAGATAAAAAAACCCAAAAAAAAAGAAAAAGAAAGTTGTCAGTTTACCCATCCCCATGTAATATGCTGCCCTCCGACTAAT	MGMGKLTTFFFFFFGFFYLYQCLKLKDIKKRGIISHQELPCN	GTTGCAAGGAAGCTCTTGATG	ATTAGTCGGAGGGCAGCATA	0.97
2	PY01938	PDZ domain protein	PY01938_10	19	GTTGCAAGGAAGCTCTTGATGTTCTTTTTCGATTTCATTTGTTTTTGTCATCTCTTCATTTTCGATAATTGCGTTTGTGATTTGGTCAGCAATATTGATTTCGGTACCATTTTGGCAACTCCCCATGTAACGGGTCTGGTCACTTTGATT	MGSCQNGTEINIADQITNAIIENEEMTKTNEIEKEHQELPCN	GTTGCAAGGAAGCTCTTGATG	AATCAAAGTGACCAGACCCG	0.97
2	PY01938	PDZ domain protein	PY01938_11	19	GTTGCAAGGAAGCTCTTGATGGATGATTTCATTTTTTTCTTTATTGATTTCAGATGAATAAATATAGACATTGATAATTTCTTTTTCGATTTCATTTGTTTTTGTCATCTCTTCATTTTCCCCCATGTAATATGCTGCCCTCCGACTAAT	MGENEEMTKTNEIEKEIINVYIYSSEINKEKNEIIHQELPCN	GTTGCAAGGAAGCTCTTGATG	ATTAGTCGGAGGGCAGCATA	0.97
2	PY01938	PDZ domain protein	PY01938_12	19	GTTGCAAGGAAGCTCTTGATGATATTTAATAAAAATACTATCCATGCTAGTATGCATAAGATAATACAGTTTATCTTTGATGATTTCATTTTTTTCTTTATTGATTTCAGATGAATAAATCCCCATGTAACGGGTCTGGTCACTTTGATT	MGIYSSEINKEKNEIIKDKLYYLMHTSMDSIFIKYHQELPCN	GTTGCAAGGAAGCTCTTGATG	AATCAAAGTGACCAGACCCG	0.97
2	PY01938	PDZ domain protein	PY01938_14	19	GTTGCAAGGAAGCTCTTGATGAATCAGTTCTGTAAGAGTATGGATATTTTTTTTAAAGGTATTATTTTTGATTTCATATGAGACACTAACTTTTTTTTCCTTATTATCGATTTGTGATTGCCCCATGTAACGGGTCTGGTCACTTTGATT	MGQSQIDNKEKKVSVSYEIKNNTFKKNIHTLTELIHQELPCN	GTTGCAAGGAAGCTCTTGATG	AATCAAAGTGACCAGACCCG	0.97
2	PY01938	PDZ domain protein	PY01938_15	19	GTTGCAAGGAAGCTCTTGATGTTTAAACAGTGTCTCAACTTTATCATTGATGATTTTTTTCAACTTATGGGAAAATTCAATCAGTTCTGTAAGAGTATGGATATTTTTTTTAAAGGTATTCCCCATGTAATATGCTGCCCTCCGACTAAT	MGNTFKKNIHTLTELIEFSHKLKKIINDKVETLFKHQELPCN	GTTGCAAGGAAGCTCTTGATG	ATTAGTCGGAGGGCAGCATA	0.97
2	PY01938	PDZ domain protein	PY01938_16	19	GTTGCAAGGAAGCTCTTGATGCTCATTTTTATCTTGTTCATATTCATTGATGTTTGTTTCTTCTTCATTCTCTTGCTCTTTAAACAGTGTCTCAACTTTATCATTGATGATTTTTTTCAACCCCATGTAACGGGTCTGGTCACTTTGATT	MGLKKIINDKVETLFKEQENEEETNINEYEQDKNEHQELPCN	GTTGCAAGGAAGCTCTTGATG	AATCAAAGTGACCAGACCCG	0.97
2	PY01938	PDZ domain protein	PY01938_17	20	GTTGCAAGGAAGCTCTTGATGATTGCGTTCTTTTTTATATTCTTCCAGTTCTTTTTTAACGATATTTTTCAGATATTTCTCATTTTTATCTTGTTCATATTCATTGATGTTTGTTTCTTCCCCCATGTAATATGCTGCCCTCCGACTAAT	MGEETNINEYEQDKNEKYLKNIVKKELEEYKKERNHQELPCN	GTTGCAAGGAAGCTCTTGATG	ATTAGTCGGAGGGCAGCATA	0.97
2	PY01938	PDZ domain protein	PY01938_18	20	GTTGCAAGGAAGCTCTTGATGAAGTTTAAGAGATGATTCGATACTAACTTGCAGATTGCGTTTTGAGATATTTGAAATATTGCGTTCTTTTTTATATTCTTCCAGTTCTTTTTTAACGATCCCCATGTAACGGGTCTGGTCACTTTGATT	MGIVKKELEEYKKERNISNISKRNLQVSIESSLKLHQELPCN	GTTGCAAGGAAGCTCTTGATG	AATCAAAGTGACCAGACCCG	0.97
2	PY01938	PDZ domain protein	PY01938_19	20	GTTGCAAGGAAGCTCTTGATGATCACGCAGTGTGATTTCATAATTTTGTGTATACATTTTTTCTGTACATTTTTCGATAAGTTTAAGAGATGATTCGATACTAACTTGCAGATTGCGTTTCCCCATGTAATATGCTGCCCTCCGACTAAT	MGKRNLQVSIESSLKLIEKCTEKMYTQNYEITLRDHQELPCN	GTTGCAAGGAAGCTCTTGATG	ATTAGTCGGAGGGCAGCATA	0.97
2	PY01938	PDZ domain protein	PY01938_2	20	GTTGCAAGGAAGCTCTTGATGGGGCAGAAAATATTTATGGATAAAAGCTACGCGTTTTTTTTCGTCTTTTTCAAGGAGTGAGATAATACCGCGTTTTTTAATATCTTTCAGTTTCAGGCACCCCATGTAACGGGTCTGGTCACTTTGATT	MGCLKLKDIKKRGIISLLEKDEKKRVAFIHKYFLPHQELPCN	GTTGCAAGGAAGCTCTTGATG	AATCAAAGTGACCAGACCCG	0.97
2	PY01938	PDZ domain protein	PY01938_20	20	GTTGCAAGGAAGCTCTTGATGATCTGACAAAAAATATCCATAATATTTACAAGGCAGCATATTATAAGCCAGTTTCAGATCACGCAGTGTGATTTCATAATTTTGTGTATACATTTTTTCCCCCATGTAACGGGTCTGGTCACTTTGATT	MGEKMYTQNYEITLRDLKLAYNMLPCKYYGYFLSDHQELPCN	GTTGCAAGGAAGCTCTTGATG	AATCAAAGTGACCAGACCCG	0.97
2	PY01938	PDZ domain protein	PY01938_22	20	GTTGCAAGGAAGCTCTTGATGGCATTTCCAAGACAGTTTATATTTCGGTTCATATTTAATTGATTTCAGAGCAAAATTAAAAGCACCTTGCAGATCATTTGTATAGTAAGACAACATGCTCCCCATGTAACGGGTCTGGTCACTTTGATT	MGSMLSYYTNDLQGAFNFALKSIKYEPKYKLSWKCHQELPCN	GTTGCAAGGAAGCTCTTGATG	AATCAAAGTGACCAGACCCG	0.97
2	PY01938	PDZ domain protein	PY01938_23	20	GTTGCAAGGAAGCTCTTGATGATCATAAAAATTTTTAGCTTGCCAAAATTTGCGAAAACTGCGATATGCATCCCCCAGGCATTTCCAAGACAGTTTATATTTCGGTTCATATTTAATTGACCCCATGTAATATGCTGCCCTCCGACTAAT	MGSIKYEPKYKLSWKCLGDAYRSFRKFWQAKNFYDHQELPCN	GTTGCAAGGAAGCTCTTGATG	ATTAGTCGGAGGGCAGCATA	0.97
2	PY01938	PDZ domain protein	PY01938_25	20	GTTGCAAGGAAGCTCTTGATGTGTTTTCAGCAGATCTACATTTTTCAGAGCTGATTGAGTCAGATTGGTCAGTTCTTGAGTAATTTTTTCAAAATTTTCTCCCTTTTCATCTTTATAACCCCCCATGTAATATGCTGCCCTCCGACTAAT	MGGYKDEKGENFEKITQELTNLTQSALKNVDLLKTHQELPCN	GTTGCAAGGAAGCTCTTGATG	ATTAGTCGGAGGGCAGCATA	0.97
2	PY01938	PDZ domain protein	PY01938_26	20	GTTGCAAGGAAGCTCTTGATGATTCAGTACAATTCCGATATTTTTTTTAATGATGATATTAGTATAATTGTTCATATTTGTTTTCAGCAGATCTACATTTTTCAGAGCTGATTGAGTCAGCCCCATGTAACGGGTCTGGTCACTTTGATT	MGLTQSALKNVDLLKTNMNNYTNIIIKKNIGIVLNHQELPCN	GTTGCAAGGAAGCTCTTGATG	AATCAAAGTGACCAGACCCG	0.97
2	PY01938	PDZ domain protein	PY01938_27	20	GTTGCAAGGAAGCTCTTGATGTTTGCTTCCTTCAATGATATAAGACACATAACAACCTCCGATTTCGTCTGGATTTTTATTCAGTACAATTCCGATATTTTTTTTAATGATGATATTAGTCCCCATGTAATATGCTGCCCTCCGACTAAT	MGTNIIIKKNIGIVLNKNPDEIGGCYVSYIIEGSKHQELPCN	GTTGCAAGGAAGCTCTTGATG	ATTAGTCGGAGGGCAGCATA	0.97
2	PY01938	PDZ domain protein	PY01938_28	21	GTTGCAAGGAAGCTCTTGATGTACAATATTATTCAGTGCAACAATTTGATCTCCATGGTTAAAATTTTTTTTACTAGCTTTGCTTCCTTCAATGATATAAGACACATAACAACCTCCGATCCCCATGTAACGGGTCTGGTCACTTTGATT	MGIGGCYVSYIIEGSKASKKNFNHGDQIVALNNIVHQELPCN	GTTGCAAGGAAGCTCTTGATG	AATCAAAGTGACCAGACCCG	0.97
2	PY01938	PDZ domain protein	PY01938_29	21	GTTGCAAGGAAGCTCTTGATGAGATCCATCATTTTTTTGAAATGCCTTCAGACAATCATCAATTGGTTTTCCATAAGTTACAATATTATTCAGTGCAACAATTTGATCTCCATGGTTAAACCCCATGTAATATGCTGCCCTCCGACTAAT	MGFNHGDQIVALNNIVTYGKPIDDCLKAFQKNDGSHQELPCN	GTTGCAAGGAAGCTCTTGATG	ATTAGTCGGAGGGCAGCATA	0.97
2	PY01938	PDZ domain protein	PY01938_3	21	GTTGCAAGGAAGCTCTTGATGCTTTTCTTTCTTACTTTTATAAAAATGTTTATTTGCATTGCGTTTGATATTGATGTTGGGCAGAAAATATTTATGGATAAAAGCTACGCGTTTTTTTTCCCCCATGTAATATGCTGCCCTCCGACTAAT	MGEKKRVAFIHKYFLPNINIKRNANKHFYKSKKEKHQELPCN	GTTGCAAGGAAGCTCTTGATG	ATTAGTCGGAGGGCAGCATA	0.97
2	PY01938	PDZ domain protein	PY01938_30	21	GTTGCAAGGAAGCTCTTGATGGTAAGCTTGCAGACCATACAGTTCAATGATATTTCCTTTAAAAAAGATGATATCATAAGATCCATCATTTTTTTGAAATGCCTTCAGACAATCATCAATCCCCATGTAACGGGTCTGGTCACTTTGATT	MGIDDCLKAFQKNDGSYDIIFFKGNIIELYGLQAYHQELPCN	GTTGCAAGGAAGCTCTTGATG	AATCAAAGTGACCAGACCCG	0.97
2	PY01938	PDZ domain protein	PY01938_31	21	GTTGCAAGGAAGCTCTTGATGTGAGATTTTTTCATTTTCAAAAAGTGTGTAAAACAGATTATTCTCAATCAGATATTTGTAAGCTTGCAGACCATACAGTTCAATGATATTTCCTTTAAACCCCATGTAATATGCTGCCCTCCGACTAAT	MGFKGNIIELYGLQAYKYLIENNLFYTLFENEKISHQELPCN	GTTGCAAGGAAGCTCTTGATG	ATTAGTCGGAGGGCAGCATA	0.97
2	PY01938	PDZ domain protein	PY01938_32	21	GTTGCAAGGAAGCTCTTGATGAGAAAATGTTCCAAATCCTTTCATGTCAAACAAGATAGTCTCATTGCGTTTAAAAGATGAGATTTTTTCATTTTCAAAAAGTGTGTAAAACAGATTATTCCCCATGTAACGGGTCTGGTCACTTTGATT	MGNNLFYTLFENEKISSFKRNETILFDMKGFGTFSHQELPCN	GTTGCAAGGAAGCTCTTGATG	AATCAAAGTGACCAGACCCG	0.97
2	PY01938	PDZ domain protein	PY01938_33	21	GTTGCAAGGAAGCTCTTGATGCATATTCTCTCCTTTGGACATTCCATATTCAGAAAATGTTCCAAATCCTTTCATGTCAAACAAGATAGTCTCATTGCGTTTAAAAGATGAGATTTTTTCCCCCATGTAATATGCTGCCCTCCGACTAAT	MGEKISSFKRNETILFDMKGFGTFSEYGMSKGENMHQELPCN	GTTGCAAGGAAGCTCTTGATG	ATTAGTCGGAGGGCAGCATA	0.97
2	PY01938	PDZ domain protein	PY01938_5	21	GTTGCAAGGAAGCTCTTGATGTTCCTCATTTTCTTCATTTTCATCATTGTTTGGAACATAAGGGTCAGGTGGAAATTTTTTTTTTTTTTTTTCCAGATGATCAAATGGGTACAGATAACCCCCCATGTAATATGCTGCCCTCCGACTAAT	MGGYLYPFDHLEKKKKKFPPDPYVPNNDENEENEEHQELPCN	GTTGCAAGGAAGCTCTTGATG	ATTAGTCGGAGGGCAGCATA	0.97
2	PY01938	PDZ domain protein	PY01938_6	21	GTTGCAAGGAAGCTCTTGATGATCATCATTATCATAATCCAGCAGTTCGTTTTCATTTTCATTAAGTCCAAAAATATTTTCCTCATTTTCTTCATTTTCATCATTGTTTGGAACATAAGGCCCCATGTAACGGGTCTGGTCACTTTGATT	MGPYVPNNDENEENEENIFGLNENENELLDYDNDDHQELPCN	GTTGCAAGGAAGCTCTTGATG	AATCAAAGTGACCAGACCCG	0.97
2	PY01938	PDZ domain protein	PY01938_7	21	GTTGCAAGGAAGCTCTTGATGTGTGCGATAATGAGGATAATTGAAAGTTGTTTTTCCAAAATTTTTTTTAGCATCTTCATCATCATTATCATAATCCAGCAGTTCGTTTTCATTTTCATTCCCCATGTAATATGCTGCCCTCCGACTAAT	MGNENENELLDYDNDDEDAKKNFGKTTFNYPHYRTHQELPCN	GTTGCAAGGAAGCTCTTGATG	ATTAGTCGGAGGGCAGCATA	0.97
2	PY01938	PDZ domain protein	PY01938_8	22	GTTGCAAGGAAGCTCTTGATGTTTATTCATTTCGGCACAATTTTGATCACTATATTCTTCAGTGCGTTCTTTGATATGTGTGCGATAATGAGGATAATTGAAAGTTGTTTTTCCAAAATTCCCCATGTAACGGGTCTGGTCACTTTGATT	MGNFGKTTFNYPHYRTHIKERTEEYSDQNCAEMNKHQELPCN	GTTGCAAGGAAGCTCTTGATG	AATCAAAGTGACCAGACCCG	0.97
2	PY01938	PDZ domain protein	PY01938_9	22	GTTGCAAGGAAGCTCTTGATGGATTTGGTCAGCAATATTGATTTCGGTACCATTTTGGCAACTATGCTCATCTACATCTTTATTCATTTCGGCACAATTTTGATCACTATATTCTTCAGTCCCCATGTAATATGCTGCCCTCCGACTAAT	MGTEEYSDQNCAEMNKDVDEHSCQNGTEINIADQIHQELPCN	GTTGCAAGGAAGCTCTTGATG	ATTAGTCGGAGGGCAGCATA	0.97
2	PY01972	hypothetical protein	PY01972_2	22	GTTGCAAGGAAGCTCTTGATGCTGGGTAATTGTTGTCAGTGTGATTTTGATCAGCAGAATATGAAAGCAGACGAAATAAGCGCTGCTAATAAGGCGACAAAACAGGCCGACAAAATAAGCCCCCATTTGTTTTTCACACGGGAGCTATCC	MGAYFVGLFCRLISSAYFVCFHILLIKITLTTITQHQELPCN	GTTGCAAGGAAGCTCTTGATG	GGATAGCTCCCGTGTGAAAA	0.86
2	PY01972	hypothetical protein	PY01972_3	22	GTTGCAAGGAAGCTCTTGATGGCAATTAATAAAGTATTCAAGTTTAAGGCTTGTGTAATTGCTGATATAAGTAAAAAGCTGGGTAATTGTTGTCAGTGTGATTTTGATCAGCAGAATATGCCCCATTTGTTAGAGCGAGAGGCTGCTAGG	MGHILLIKITLTTITQLFTYISNYTSLKLEYFINCHQELPCN	GTTGCAAGGAAGCTCTTGATG	CCTAGCAGCCTCTCGCTCTA	0.86
2	PY01972	hypothetical protein	PY01972_4	22	GTTGCAAGGAAGCTCTTGATGTCCTTCATTGTCATTTTTTCCGCGGCGGCGGTTTTTACCTCCCTTACTACTGATTGTGCAATTAATAAAGTATTCAAGTTTAAGGCTTGTGTAATTGCTCCCCATTTGTTTTTCACACGGGAGCTATCC	MGSNYTSLKLEYFINCTISSKGGKNRRRGKNDNEGHQELPCN	GTTGCAAGGAAGCTCTTGATG	GGATAGCTCCCGTGTGAAAA	0.86
2	PY01972	hypothetical protein	PY01972_5	22	GTTGCAAGGAAGCTCTTGATGGCGCAATACTTGAGCATATTCTTGATCTTCTTCCTTGTACAGCAGTTCGCGTTTTTCTCCTTCATTGTCATTTTTTCCGCGGCGGCGGTTTTTACCTCCCCCCATTTGTTAGAGCGAGAGGCTGCTAGG	MGGGKNRRRGKNDNEGEKRELLYKEEDQEYAQVLRHQELPCN	GTTGCAAGGAAGCTCTTGATG	CCTAGCAGCCTCTCGCTCTA	0.86
2	PY01972	hypothetical protein	PY01972_6	22	GTTGCAAGGAAGCTCTTGATGACACAGGCGCTTAACTCCATCAAAGCAATGAGCTTCCAAGCGTCCATTTCCCAACATGCGCAATACTTGAGCATATTCTTGATCTTCTTCCTTGTACAGCCCCATTTGTTTTTCACACGGGAGCTATCC	MGLYKEEDQEYAQVLRMLGNGRLEAHCFDGVKRLCHQELPCN	GTTGCAAGGAAGCTCTTGATG	GGATAGCTCCCGTGTGAAAA	0.86
2	PY01972	hypothetical protein	PY01972_7	22	GTTGCAAGGAAGCTCTTGATGTTCAAAGCGAATGTGACACAGGCGCTTAACTCCATCAAAGCAATGAGCTTCCAAGCGTCCATTTCCCAACATGCGCAATACTTGAGCATATTCTTGATCCCCCATTTGTTAGAGCGAGAGGCTGCTAGG	MGDQEYAQVLRMLGNGRLEAHCFDGVKRLCHIRFEHQELPCN	GTTGCAAGGAAGCTCTTGATG	CCTAGCAGCCTCTCGCTCTA	0.86
2	PY02090	hypothetical protein	PY02090_1	22	GTTGCAAGGAAGCTCTTGATGAATAACTTGAAAGCGTCCGAATGAATTATCTTTATCAATACTCAGAAAATGGCAGATACTAATGCAAAACAGCACCAGTGGGAAACAGATATAGGGCATCCCCATTTGTTATGCTGCCCTCCGACTAAT	MGMPYICFPLVLFCISICHFLSIDKDNSFGRFQVIHQELPCN	GTTGCAAGGAAGCTCTTGATG	ATTAGTCGGAGGGCAGCATA	1
2	PY02090	hypothetical protein	PY02090_2	22	GTTGCAAGGAAGCTCTTGATGTTTCAAATAAACATTTTCACCCAACATCCAGTAGGAGCCACCTTTTTTATTTTCACAAATAACTTGAAAGCGTCCGAATGAATTATCTTTATCAATACTCCCCATTTGTAAACCTCTTGGAAACCGCTT	MGSIDKDNSFGRFQVICENKKGGSYWMLGENVYLKHQELPCN	GTTGCAAGGAAGCTCTTGATG	AAGCGGTTTCCAAGAGGTTT	1
2	PY02090	hypothetical protein	PY02090_3	23	GTTGCAAGGAAGCTCTTGATGATACTGATTAAACTCGTATTTTTTGCTGGTAGACAGGTATCCATTCTGATTCAAACTTTTCAAATAAACATTTTCACCCAACATCCAGTAGGAGCCACCCCCCATTTGTTATGCTGCCCTCCGACTAAT	MGGGSYWMLGENVYLKSLNQNGYLSTSKKYEFNQYHQELPCN	GTTGCAAGGAAGCTCTTGATG	ATTAGTCGGAGGGCAGCATA	1
2	PY02090	hypothetical protein	PY02090_4	23	GTTGCAAGGAAGCTCTTGATGGCTACTTTTTGTAATGCATGTTTCCAGGTGATACAGGATTGGGCAGTTGTGGCAATTATACTGATTAAACTCGTATTTTTTGCTGGTAGACAGGTATCCCCCCATTTGTAAACCTCTTGGAAACCGCTT	MGGYLSTSKKYEFNQYNCHNCPILYHLETCITKSSHQELPCN	GTTGCAAGGAAGCTCTTGATG	AAGCGGTTTCCAAGAGGTTT	1
2	PY02090	hypothetical protein	PY02090_5	23	GTTGCAAGGAAGCTCTTGATGAAAGGCGCTAATAATGACCCCGCTTTTAGCGATCCATTTATATTCATTCTTTTGATAGCTACTTTTTGTAATGCATGTTTCCAGGTGATACAGGATTGGCCCCATTTGTTATGCTGCCCTCCGACTAAT	MGPILYHLETCITKSSYQKNEYKWIAKSGVIISAFHQELPCN	GTTGCAAGGAAGCTCTTGATG	ATTAGTCGGAGGGCAGCATA	1
2	PY02090	hypothetical protein	PY02090_6	23	GTTGCAAGGAAGCTCTTGATGAAGTTCGTCATCATCATTATATTTGTTGGATTTTTCTTCTCCAAAGGCGCTAATAATGACCCCGCTTTTAGCGATCCATTTATATTCATTCTTTTGATACCCCATTTGTAAACCTCTTGGAAACCGCTT	MGYQKNEYKWIAKSGVIISAFGEEKSNKYNDDDELHQELPCN	GTTGCAAGGAAGCTCTTGATG	AAGCGGTTTCCAAGAGGTTT	1
2	PY02148	merozoite surface protein 7 precursor	PY02148_1	23	GTTGCAAGGAAGCTCTTGATGATCAATATTATCGTCATTATTTGAAAAATCATTAGCTGACACAGCTTTCAGGGACAGTGCCAGAATAGCCAGAAAACACAGCTTTTTATATGCCATCATCCCCATGTAACGGGTAAGACCCTCGTAACA	MGMMAYKKLCFLAILALSLKAVSANDFSNNDDNIDHQELPCN	GTTGCAAGGAAGCTCTTGATG	TGTTACGAGGGTCTTACCCG	1
2	PY02148	merozoite surface protein 7 precursor	PY02148_10	23	GTTGCAAGGAAGCTCTTGATGATCAAAAATGGCGCCCAGGAAGGCGGTTTTTTCCAGATTGGGTTCGGGATCTTCACTCACTTGGTCTCCACTACTTCCTTGTACCAGTCCGTCACCTCCCCCCATTTGTGACTCTCTGGCACGTGTTGA	MGGGDGLVQGSSGDQVSEDPEPNLEKTAFLGAIFDHQELPCN	GTTGCAAGGAAGCTCTTGATG	TCAACACGTGCCAGAGAGTC	1
2	PY02148	merozoite surface protein 7 precursor	PY02148_11	23	GTTGCAAGGAAGCTCTTGATGGCTATGGTATTCGGTACTATGTACGTCATCATCGTGATGTTGCTCTTTAAGAATTTCATCAAAAATGGCGCCCAGGAAGGCGGTTTTTTCCAGATTGGGCCCCATGTAACGGGTAAGACCCTCGTAACA	MGPNLEKTAFLGAIFDEILKEQHHDDDVHSTEYHSHQELPCN	GTTGCAAGGAAGCTCTTGATG	TGTTACGAGGGTCTTACCCG	1
2	PY02148	merozoite surface protein 7 precursor	PY02148_12	23	GTTGCAAGGAAGCTCTTGATGATTGTACTCCTCAAGATTCATAGGAAAATCACATTCATTTTTCAGAGAATTATATTTGCTATGGTATTCGGTACTATGTACGTCATCATCGTGATGTTGCCCCATTTGTGACTCTCTGGCACGTGTTGA	MGQHHDDDVHSTEYHSKYNSLKNECDFPMNLEEYNHQELPCN	GTTGCAAGGAAGCTCTTGATG	TCAACACGTGCCAGAGAGTC	1
2	PY02148	merozoite surface protein 7 precursor	PY02148_13	23	GTTGCAAGGAAGCTCTTGATGAATTGGGTTTTCAGTGGATCCACTTTGAAAATAACTTGAAATAAGTTTTTTTGCAATATTGTACTCCTCAAGATTCATAGGAAAATCACATTCATTTTTCCCCATGTAACGGGTAAGACCCTCGTAACA	MGKNECDFPMNLEEYNIAKKLISSYFQSGSTENPIHQELPCN	GTTGCAAGGAAGCTCTTGATG	TGTTACGAGGGTCTTACCCG	1
2	PY02148	merozoite surface protein 7 precursor	PY02148_14	23	GTTGCAAGGAAGCTCTTGATGAAAATGTTTTTTATATTCTTCATCCTTCAGTGATTTCAGAAGGATATCATACAGGTAAATTGGGTTTTCAGTGGATCCACTTTGAAAATAACTTGAAATCCCCATTTGTGACTCTCTGGCACGTGTTGA	MGISSYFQSGSTENPIYLYDILLKSLKDEEYKKHFHQELPCN	GTTGCAAGGAAGCTCTTGATG	TCAACACGTGCCAGAGAGTC	1
2	PY02148	merozoite surface protein 7 precursor	PY02148_15	24	GTTGCAAGGAAGCTCTTGATGTGCACTCAGATAGTTATATTTTTTAGCAAAACTATAGATACCATAAATGAAATTTTTAAAATGTTTTTTATATTCTTCATCCTTCAGTGATTTCAGAAGCCCCATGTAACGGGTAAGACCCTCGTAACA	MGLLKSLKDEEYKKHFKNFIYGIYSFAKKYNYLSAHQELPCN	GTTGCAAGGAAGCTCTTGATG	TGTTACGAGGGTCTTACCCG	1
2	PY02148	merozoite surface protein 7 precursor	PY02148_16	24	GTTGCAAGGAAGCTCTTGATGAGCCAGGGCCTTCAGTACGTTGGGGATGAATTGGCTATTTGCTTCTGCCAGGCGGGTTGCACTCAGATAGTTATATTTTTTAGCAAAACTATAGATACCCCCCATTTGTGACTCTCTGGCACGTGTTGA	MGGIYSFAKKYNYLSATRLAEANSQFIPNVLKALAHQELPCN	GTTGCAAGGAAGCTCTTGATG	TCAACACGTGCCAGAGAGTC	1
2	PY02148	merozoite surface protein 7 precursor	PY02148_17	24	GTTGCAAGGAAGCTCTTGATGTTTAAGATCAACTGTAGCCAGGGCCTTCAGTACGTTGGGGATGAATTGGCTATTTGCTTCTGCCAGGCGGGTTGCACTCAGATAGTTATATTTTTTAGCCCCCATGTAACGGGTAAGACCCTCGTAACA	MGAKKYNYLSATRLAEANSQFIPNVLKALATVDLKHQELPCN	GTTGCAAGGAAGCTCTTGATG	TGTTACGAGGGTCTTACCCG	1
2	PY02148	merozoite surface protein 7 precursor	PY02148_2	24	GTTGCAAGGAAGCTCTTGATGATACAGATCATGATTTTTATTTTTAAAGATATTGATAACATCAGATACATTTTCATCATCAATATTATCGTCATTATTTGAAAAATCATTAGCTGACACCCCCATTTGTGACTCTCTGGCACGTGTTGA	MGVSANDFSNNDDNIDDENVSDVINIFKNKNHDLYHQELPCN	GTTGCAAGGAAGCTCTTGATG	TCAACACGTGCCAGAGAGTC	1
2	PY02148	merozoite surface protein 7 precursor	PY02148_3	24	GTTGCAAGGAAGCTCTTGATGTTGATTTTTCAGCAGTTGGAATTTTTTTTTAATATCGCTAATATAATTAGGATTGTTATACAGATCATGATTTTTATTTTTAAAGATATTGATAACATCCCCCATGTAACGGGTAAGACCCTCGTAACA	MGDVINIFKNKNHDLYNNPNYISDIKKKFQLLKNQHQELPCN	GTTGCAAGGAAGCTCTTGATG	TGTTACGAGGGTCTTACCCG	1
2	PY02148	merozoite surface protein 7 precursor	PY02148_4	24	GTTGCAAGGAAGCTCTTGATGGATATTTGCAATATCTCCTGATGACATTCCTTTTTCATATTTGTTCATTTGATCAATTTGATTTTTCAGCAGTTGGAATTTTTTTTTAATATCGCTAATCCCCATTTGTGACTCTCTGGCACGTGTTGA	MGISDIKKKFQLLKNQIDQMNKYEKGMSSGDIANIHQELPCN	GTTGCAAGGAAGCTCTTGATG	TCAACACGTGCCAGAGAGTC	1
2	PY02148	merozoite surface protein 7 precursor	PY02148_5	24	GTTGCAAGGAAGCTCTTGATGACTCATGCCAAAAACAATTTCGTCATTATTTGAATCATCATCAGAATCCTCGTCAAGGATATTTGCAATATCTCCTGATGACATTCCTTTTTCATATTTCCCCATGTAACGGGTAAGACCCTCGTAACA	MGKYEKGMSSGDIANILDEDSDDDSNNDEIVFGMSHQELPCN	GTTGCAAGGAAGCTCTTGATG	TGTTACGAGGGTCTTACCCG	1
2	PY02148	merozoite surface protein 7 precursor	PY02148_6	24	GTTGCAAGGAAGCTCTTGATGGATTTTTTTTGCATTTTGACCCCAAAAGTCATCATCATAATTATCCAGATCTTCCTCACTCATGCCAAAAACAATTTCGTCATTATTTGAATCATCATCCCCCATTTGTGACTCTCTGGCACGTGTTGA	MGDDDSNNDEIVFGMSEEDLDNYDDDFWGQNAKKIHQELPCN	GTTGCAAGGAAGCTCTTGATG	TCAACACGTGCCAGAGAGTC	1
2	PY02148	merozoite surface protein 7 precursor	PY02148_7	24	GTTGCAAGGAAGCTCTTGATGGTCATTTCCCTCGACAAGGGTTGCACCATTTGCATCGGGGCCCTTTTGAACTGGAGTGATTTTTTTTGCATTTTGACCCCAAAAGTCATCATCATAATTCCCCATGTAACGGGTAAGACCCTCGTAACA	MGNYDDDFWGQNAKKITPVQKGPDANGATLVEGNDHQELPCN	GTTGCAAGGAAGCTCTTGATG	TGTTACGAGGGTCTTACCCG	1
2	PY02148	merozoite surface protein 7 precursor	PY02148_8	24	GTTGCAAGGAAGCTCTTGATGTACTTGGGCTCCTTGATTTACTTTACCTCCTTGATCTCCGCCACCTACTTGTGGTTCGTCATTTCCCTCGACAAGGGTTGCACCATTTGCATCGGGGCCCCCCATTTGTGACTCTCTGGCACGTGTTGA	MGGPDANGATLVEGNDEPQVGGGDQGGKVNQGAQVHQELPCN	GTTGCAAGGAAGCTCTTGATG	TCAACACGTGCCAGAGAGTC	1
2	PY02148	merozoite surface protein 7 precursor	PY02148_9	25	GTTGCAAGGAAGCTCTTGATGCACTTGGTCTCCACTACTTCCTTGTACCAGTCCGTCACCTCCTTGGACTGCATTAATTACTTGGGCTCCTTGATTTACTTTACCTCCTTGATCTCCGCCCCCCATGTAACGGGTAAGACCCTCGTAACA	MGGGDQGGKVNQGAQVINAVQGGDGLVQGSSGDQVHQELPCN	GTTGCAAGGAAGCTCTTGATG	TGTTACGAGGGTCTTACCCG	1
2	PY02159	Drosophila melanogaster CG15040 gene product	PY02159_1	25	GTTGCAAGGAAGCTCTTGATGTCCCCAAATATCATCATTATCTTGGAATGATTTTGCGGTATGAACAAATGTAGAGAGCACGATGAAAATGCATGCATAAAACAGGCGCAGGCCAGACATCCCCATCGACGTGCTGTATAGCTGGA	MGMSGLRLFYACIFIVLSTFVHTAKSFQDNDDIWGHQELPCN	GTTGCAAGGAAGCTCTTGATG	TCCAGCTATACAGCACGTCG	0.96
2	PY02159	Drosophila melanogaster CG15040 gene product	PY02159_10	25	GTTGCAAGGAAGCTCTTGATGATTTACATGTTCAGGTTGTACATGTTCGGTATTATTTACATGTTCAGGTTGTACATGTTCAGTATTGTTGATATTTTCATGTTGTACATGTTCGGTATTCCCCATGCGTTCCAGGAGCTGAATAG	MGNTEHVQHENINNTEHVQPEHVNNTEHVQPEHVNHQELPCN	GTTGCAAGGAAGCTCTTGATG	CTATTCAGCTCCTGGAACGC	0.96
2	PY02159	Drosophila melanogaster CG15040 gene product	PY02159_13	25	GTTGCAAGGAAGCTCTTGATGAGTATTATTTACATATTCAGGTTGTACATGTTCGGTATTATTTACATATTCAGGTTGTACATGTTCGGTATTATTTACATGTTCAGGTTGTACATGTTCCCCCATCGACGTGCTGTATAGCTGGA	MGEHVQPEHVNNTEHVQPEYVNNTEHVQPEYVNNTHQELPCN	GTTGCAAGGAAGCTCTTGATG	TCCAGCTATACAGCACGTCG	0.96
2	PY02159	Drosophila melanogaster CG15040 gene product	PY02159_14	25	GTTGCAAGGAAGCTCTTGATGCCCATTTTCATGTTGGATATGTTCAGTATTGTTTACATTTTCAGGTTGTACATGTTCAGTATTATTTACATATTCAGGTTGTACATGTTCGGTATTATTCCCCATGCGTTCCAGGAGCTGAATAG	MGNNTEHVQPEYVNNTEHVQPENVNNTEHIQHENGHQELPCN	GTTGCAAGGAAGCTCTTGATG	CTATTCAGCTCCTGGAACGC	0.96
2	PY02159	Drosophila melanogaster CG15040 gene product	PY02159_15	25	GTTGCAAGGAAGCTCTTGATGGTTGATGTTGATTTGGTCCCCTTCTGCACTGTGCTCACCCTCTTCTTCACCACTATGCCCATTTTCATGTTGGATATGTTCAGTATTGTTTACATTTTCCCCCATCGACGTGCTGTATAGCTGGA	MGENVNNTEHIQHENGHSGEEEGEHSAEGDQININHQELPCN	GTTGCAAGGAAGCTCTTGATG	TCCAGCTATACAGCACGTCG	0.96
2	PY02159	Drosophila melanogaster CG15040 gene product	PY02159_16	25	GTTGCAAGGAAGCTCTTGATGGCTATCTGAACTAGAACTGCTGTGTGAATATACATCACTGTAATCCTTATTATTATTGTTGATGTTGATTTGGTCCCCTTCTGCACTGTGCTCACCCTCCCCCATGCGTTCCAGGAGCTGAATAG	MGEGEHSAEGDQININNNNKDYSDVYSHSSSSSDSHQELPCN	GTTGCAAGGAAGCTCTTGATG	CTATTCAGCTCCTGGAACGC	0.96
2	PY02159	Drosophila melanogaster CG15040 gene product	PY02159_17	25	GTTGCAAGGAAGCTCTTGATGGGTATCGCTAAATTGATTGATATCTGAACTTGAGCTTGTGGTATCGCTAAATTGATTGCTATCTGAACTAGAACTGCTGTGTGAATATACATCACTGTACCCCATCGACGTGCTGTATAGCTGGA	MGYSDVYSHSSSSSDSNQFSDTTSSSSDINQFSDTHQELPCN	GTTGCAAGGAAGCTCTTGATG	TCCAGCTATACAGCACGTCG	0.96
2	PY02159	Drosophila melanogaster CG15040 gene product	PY02159_18	25	GTTGCAAGGAAGCTCTTGATGTGAACTAGATGAACTTGTGGTATCGCTAAATTGACTGCGATCTGAACTTGAACTTGTGGTATCGCTAAATTGATTGATATCTGAACTTGAGCTTGTGGTCCCCATGCGTTCCAGGAGCTGAATAG	MGTTSSSSDINQFSDTTSSSSDRSQFSDTTSSSSSHQELPCN	GTTGCAAGGAAGCTCTTGATG	CTATTCAGCTCCTGGAACGC	0.96
2	PY02159	Drosophila melanogaster CG15040 gene product	PY02159_19	25	GTTGCAAGGAAGCTCTTGATGTCCAAAAACGGGGCGAGAACCATTTCCAAAAACAGGTTTGCGCAGATTGCTATATCCTGAACTAGATGAACTTGTGGTATCGCTAAATTGACTGCGATCCCCCATCGACGTGCTGTATAGCTGGA	MGDRSQFSDTTSSSSSGYSNLRKPVFGNGSRPVFGHQELPCN	GTTGCAAGGAAGCTCTTGATG	TCCAGCTATACAGCACGTCG	0.96
2	PY02159	Drosophila melanogaster CG15040 gene product	PY02159_2	26	GTTGCAAGGAAGCTCTTGATGATGCACATTTTGATTAGAATCCTCTTCTACTTTTCCATCTTTGTTAACAAAGGAAAATCCCCAAATATCATCATTATCTTGGAATGATTTTGCGGTATGCCCCATGCGTTCCAGGAGCTGAATAG	MGHTAKSFQDNDDIWGFSFVNKDGKVEEDSNQNVHHQELPCN	GTTGCAAGGAAGCTCTTGATG	CTATTCAGCTCCTGGAACGC	0.96
2	PY02159	Drosophila melanogaster CG15040 gene product	PY02159_20	26	GTTGCAAGGAAGCTCTTGATGAGATGGATTTCCAAAAACAGGTGCAGATGGATTTCCAAAAACGGGTGCAGATGGATTTCCAAAAACGGGGCGAGAACCATTTCCAAAAACAGGTTTGCGCCCCATGCGTTCCAGGAGCTGAATAG	MGRKPVFGNGSRPVFGNPSAPVFGNPSAPVFGNPSHQELPCN	GTTGCAAGGAAGCTCTTGATG	CTATTCAGCTCCTGGAACGC	0.96
2	PY02159	Drosophila melanogaster CG15040 gene product	PY02159_22	26	GTTGCAAGGAAGCTCTTGATGATTTTGCCCATAATTATACAGCATATTTGAGAAACCTTGTGGAGCGTCTTTAAATGAAAAATTTGTACTAGAGCTTCCTTTATGACCTCCATAATTATTCCCCATGCGTTCCAGGAGCTGAATAG	MGNNYGGHKGSSSTNFSFKDAPQGFSNMLYNYGQNHQELPCN	GTTGCAAGGAAGCTCTTGATG	CTATTCAGCTCCTGGAACGC	0.96
2	PY02159	Drosophila melanogaster CG15040 gene product	PY02159_23	26	GTTGCAAGGAAGCTCTTGATGGCTATTCATTCCTTTATCCATAATATCACTATGATTTTCATTGATATGATTTTTAAGATTTTGCCCATAATTATACAGCATATTTGAGAAACCTTGTGGCCCCATCGACGTGCTGTATAGCTGGA	MGPQGFSNMLYNYGQNLKNHINENHSDIMDKGMNSHQELPCN	GTTGCAAGGAAGCTCTTGATG	TCCAGCTATACAGCACGTCG	0.96
2	PY02159	Drosophila melanogaster CG15040 gene product	PY02159_24	26	GTTGCAAGGAAGCTCTTGATGCAGTGACAGATATACATATTTGTTTTTCAGCAGGTTATAATTATGAGGATCGGTAATGCTATTCATTCCTTTATCCATAATATCACTATGATTTTCATTCCCCATGCGTTCCAGGAGCTGAATAG	MGNENHSDIMDKGMNSITDPHNYNLLKNKYVYLSLHQELPCN	GTTGCAAGGAAGCTCTTGATG	CTATTCAGCTCCTGGAACGC	0.96
2	PY02159	Drosophila melanogaster CG15040 gene product	PY02159_26	26	GTTGCAAGGAAGCTCTTGATGGCGTTTCAGAGCACTATGATAGATTTTAGAAATATTTTCACGATTGCGCATACTACTAATTTCACTCAATCCTTTTTTAGAAACATCCATAATTTCGAACCCCATGCGTTCCAGGAGCTGAATAG	MGFEIMDVSKKGLSEISSMRNRENISKIYHSALKRHQELPCN	GTTGCAAGGAAGCTCTTGATG	CTATTCAGCTCCTGGAACGC	0.96
2	PY02159	Drosophila melanogaster CG15040 gene product	PY02159_27	26	GTTGCAAGGAAGCTCTTGATGTGTTTCAAGTGAAATCAACTCCAGGCGTGGACCAAGAGAATGGACATTCATTTTCAGGCGTTTCAGAGCACTATGATAGATTTTAGAAATATTTTCACGCCCCATCGACGTGCTGTATAGCTGGA	MGRENISKIYHSALKRLKMNVHSLGPRLELISLETHQELPCN	GTTGCAAGGAAGCTCTTGATG	TCCAGCTATACAGCACGTCG	0.96
2	PY02159	Drosophila melanogaster CG15040 gene product	PY02159_28	26	GTTGCAAGGAAGCTCTTGATGATTATCATAAGACAATTCAGTCAGGATTTTAAACATTTCTGACAGGATTTTATCACATGTTTCAAGTGAAATCAACTCCAGGCGTGGACCAAGAGAATGCCCCATGCGTTCCAGGAGCTGAATAG	MGHSLGPRLELISLETCDKILSEMFKILTELSYDNHQELPCN	GTTGCAAGGAAGCTCTTGATG	CTATTCAGCTCCTGGAACGC	0.96
2	PY02159	Drosophila melanogaster CG15040 gene product	PY02159_29	26	GTTGCAAGGAAGCTCTTGATGAAATGATTCACTCAGTGCTGATTTATTAATATTCATAGATTCATAAAATTGTGAATAATTATCATAAGACAATTCAGTCAGGATTTTAAACATTTCTGACCCCATCGACGTGCTGTATAGCTGGA	MGSEMFKILTELSYDNYSQFYESMNINKSALSESFHQELPCN	GTTGCAAGGAAGCTCTTGATG	TCCAGCTATACAGCACGTCG	0.96
2	PY02159	Drosophila melanogaster CG15040 gene product	PY02159_3	26	GTTGCAAGGAAGCTCTTGATGAGAAATATTTACTGCATTTTGTTGTCCATGTTCTGTATTGGTAGCATTACCAGCGTGATGCACATTTTGATTAGAATCCTCTTCTACTTTTCCATCTTTCCCCATCGACGTGCTGTATAGCTGGA	MGKDGKVEEDSNQNVHHAGNATNTEHGQQNAVNISHQELPCN	GTTGCAAGGAAGCTCTTGATG	TCCAGCTATACAGCACGTCG	0.96
2	PY02159	Drosophila melanogaster CG15040 gene product	PY02159_30	27	GTTGCAAGGAAGCTCTTGATGTGGGAATTTTGCATATGAAACACCGATTTTTTTCAGGATTTTGATTTTGATTTCTTTAAATGATTCACTCAGTGCTGATTTATTAATATTCATAGATTCCCCCATGCGTTCCAGGAGCTGAATAG	MGESMNINKSALSESFKEIKIKILKKIGVSYAKFPHQELPCN	GTTGCAAGGAAGCTCTTGATG	CTATTCAGCTCCTGGAACGC	0.96
2	PY02159	Drosophila melanogaster CG15040 gene product	PY02159_31	27	GTTGCAAGGAAGCTCTTGATGACTGATAATCAAATCACTAACTGGACATTGATTTCCGTTTGTCTCTTTAATAATTGGTGGGAATTTTGCATATGAAACACCGATTTTTTTCAGGATTTTCCCCATCGACGTGCTGTATAGCTGGA	MGKILKKIGVSYAKFPPIIKETNGNQCPVSDLIISHQELPCN	GTTGCAAGGAAGCTCTTGATG	TCCAGCTATACAGCACGTCG	0.96
2	PY02159	Drosophila melanogaster CG15040 gene product	PY02159_32	27	GTTGCAAGGAAGCTCTTGATGAGACAGCCAACCGCTAAACATAATAGCAAGGCGTTGGCTCAGTTCGCGGGGTGTGATACTGATAATCAAATCACTAACTGGACATTGATTTCCGTTTGTCCCCATGCGTTCCAGGAGCTGAATAG	MGTNGNQCPVSDLIISITPRELSQRLAIMFSGWLSHQELPCN	GTTGCAAGGAAGCTCTTGATG	CTATTCAGCTCCTGGAACGC	0.96
2	PY02159	Drosophila melanogaster CG15040 gene product	PY02159_33	27	GTTGCAAGGAAGCTCTTGATGCAGAACATTCAGTTCGACATTATTTTCAAAATCATCGATAGAACCGTATTCATCAGCAGACAGCCAACCGCTAAACATAATAGCAAGGCGTTGGCTCAGCCCCATCGACGTGCTGTATAGCTGGA	MGLSQRLAIMFSGWLSADEYGSIDDFENNVELNVLHQELPCN	GTTGCAAGGAAGCTCTTGATG	TCCAGCTATACAGCACGTCG	0.96
2	PY02159	Drosophila melanogaster CG15040 gene product	PY02159_34	27	GTTGCAAGGAAGCTCTTGATGCCCCAGAGCATTTTGATAATATTTCCATTGTTGCATCAGGATGGATGCACCTGAGCACAGAACATTCAGTTCGACATTATTTTCAAAATCATCGATAGACCCCATGCGTTCCAGGAGCTGAATAG	MGSIDDFENNVELNVLCSGASILMQQWKYYQNALGHQELPCN	GTTGCAAGGAAGCTCTTGATG	CTATTCAGCTCCTGGAACGC	0.96
2	PY02159	Drosophila melanogaster CG15040 gene product	PY02159_35	27	GTTGCAAGGAAGCTCTTGATGGATTGTCAGCAGTTCATCGATCAGACCCAGAAATGCATGATCATTATTATCTTCAAACCCCAGAGCATTTTGATAATATTTCCATTGTTGCATCAGGATCCCCATCGACGTGCTGTATAGCTGGA	MGILMQQWKYYQNALGFEDNNDHAFLGLIDELLTIHQELPCN	GTTGCAAGGAAGCTCTTGATG	TCCAGCTATACAGCACGTCG	0.96
2	PY02159	Drosophila melanogaster CG15040 gene product	PY02159_36	27	GTTGCAAGGAAGCTCTTGATGTTTTTTCATTTTTTCCAGAGATTTACTATGTTCTTCATTTTTACTATATTTTTTGTCGATTGTCAGCAGTTCATCGATCAGACCCAGAAATGCATGATCCCCCATGCGTTCCAGGAGCTGAATAG	MGDHAFLGLIDELLTIDKKYSKNEEHSKSLEKMKKHQELPCN	GTTGCAAGGAAGCTCTTGATG	CTATTCAGCTCCTGGAACGC	0.96
2	PY02159	Drosophila melanogaster CG15040 gene product	PY02159_37	27	GTTGCAAGGAAGCTCTTGATGTGTTGAAATGTTTCCACTTGTGCGCATAAGTTTAGTACAATAATTAAATACTTTTGATTTTTTCATTTTTTCCAGAGATTTACTATGTTCTTCATTTTTCCCCATCGACGTGCTGTATAGCTGGA	MGKNEEHSKSLEKMKKSKVFNYCTKLMRTSGNISTHQELPCN	GTTGCAAGGAAGCTCTTGATG	TCCAGCTATACAGCACGTCG	0.96
[truncated: 809 more rows]

## Sheet: Sheet1
protein_name	num_amino_acids_covered	protein_length	fraction_covered
PY00088	132	152	0.87
[truncated: 88 more rows]
